# Supplementary material for: Metabolic Responses to Polymyxin Treatment in Acinetobacter baumannii ATCC 19606: Integrating Transcriptomics and Metabolomics with Genome-Scale Metabolic Modeling
Source: mSystems. 2019 Feb 5;4(1):e00157-18. doi: 10.1128/mSystems.00157-18 (PMC6365644; doi:10.1128/mSystems.00157-18)
Supplement: DATA SET S1 [file mSystems.00157-18-sd001.xls]

## Sheet: A
Data set S1A	Metabolites and reactions in iATCC19606.
Metabolite ID	Description		Reaction ID	Description	Reaction formula	GPR	Genes	Subsystem	Reversible	Lower bound	Upper bound	EC Number
C04088[c]	Octadecanoyl-[acyl-carrier protein]		EX_C01330(e)	Exchange Reaction of Naxt	C01330_e[e] ->			Exchange	0	0	1000
C03114[c]	Dimethylbenzimidazole		R00005	Urea-1-carboxylate amidohydrolase	C01010[c] + C00001[c] -> 2 C00014[c] + 2 C00011[c]	DJ41_2120 OR DJ41_2102	DJ41_2120 DJ41_2102	rn00330 Arginine and proline metabolism; rn00791 Atrazine degradation; rn01100 Metabolic pathways; rn01120 Microbial metabolism in diverse environments	0	0	1000	3.5.1.54
C00957[c]	Mercaptopyruvate		R00006	Pyruvate:pyruvate acetaldehydetransferase (decarboxylating)	2 C00022[c] -> C00900[c] + C00011[c]	DJ41_1113 AND (DJ41_2578 OR DJ41_1114)	DJ41_2578 DJ41_1113 DJ41_1114	rn00770 Pantothenate and CoA biosynthesis	0	0	1000	2.2.1.6
C05818[c]	2-Demethylmenaquinone		R00014	pyruvate:thiamin diphosphate acetaldehydetransferase (decarboxylating)	C00022[c] + C00068[c] -> C05125[c] + C00011[c]	DJ41_570 AND DJ41_571	DJ41_570 DJ41_571	rn00010 Glycolysis / Gluconeogenesis; rn00020 Citrate cycle (TCA cycle); rn00620 Pyruvate metabolism; rn01110 Biosynthesis of secondary metabolites; rn01120 Microbial metabolism in diverse environments	0	0	1000	1.2.4.1
C00055[c]	CMP		R00036	5-Aminolevulinate hydro-lyase (adding 5-aminolevulinate and cyclizing	2 C00430[c] -> C00931[c] + 2 C00001[c]	DJ41_2668 OR DJ41_1502	DJ41_2668 DJ41_1502	rn00860 Porphyrin and chlorophyll metabolism; rn01100 Metabolic pathways; rn01110 Biosynthesis of secondary metabolites	0	0	1000	4.2.1.24
C01650[c]	tRNA(Ser)		R00066	6,7-Dimethyl-8-(1-D-ribityl)lumazine:6,7-dimethyl-8-(1-D-ribityl)lumazine 2,3-butanediyltransferase	2 C04332[c] -> C04732[c] + C00255[c]	DJ41_1417	DJ41_1417	rn00740 Riboflavin metabolism; rn01100 Metabolic pathways	0	0	1000	2.5.1.9
C00051[c]	Glutathione		R00069	4-Imidazolone-5-propanoate:oxygen oxidoreductase	C00007[c] + C03680[c] + C00001[c] -> C00027[c] + C05565[c]	DJ41_3118 OR DJ41_2972 OR DJ41_2362 OR DJ41_2369	DJ41_3118 DJ41_2972 DJ41_2369 DJ41_2362	rn00340 Histidine metabolism	0	0	1000	1.14.13.-; 1.17.3.2
C00183_e[e]	External L-Valine		R00084	Porphobilinogen ammonia-lyase (polymerizing)	4 C00931[c] + C00001[c] -> 4 C00014[c] + C01024[c]	DJ41_1381	DJ41_1381	rn00860 Porphyrin and chlorophyll metabolism; rn01100 Metabolic pathways; rn01110 Biosynthesis of secondary metabolites	0	0	1000	2.5.1.61
C01165[c]	L-Glutamate 5-semialdehyde		R00093	L-glutamate:NAD+ oxidoreductase (transaminating)	2 C00025[c] + C00003[c] -> C00004[c] + C00026[c] + C00064[c] + C00080[c]	DJ41_2840 AND DJ41_2841	DJ41_2840 DJ41_2841	rn00250 Alanine, aspartate and glutamate metabolism; rn00910 Nitrogen metabolism; rn01100 Metabolic pathways; rn01110 Biosynthesis of secondary metabolites; rn01120 Microbial metabolism in diverse environments	0	0	1000	1.4.1.14
C00042[c]	Succinate		R00104	ATP:NAD+ 2'-phosphotransferase	C00002[c] + C00003[c] -> C00006[c] + C00008[c]	DJ41_1892	DJ41_1892	rn00760 Nicotinate and nicotinamide metabolism; rn01100 Metabolic pathways	0	0	1000	2.7.1.23
C00170[c]	5'-Methylthioadenosine		R00112	NADPH:NAD+ oxidoreductase	C00080_e[e] + C00006[c] + C00004[c] -> C00005[c] + C00003[c] + C00080[c]	DJ41_1091 AND DJ41_1092 AND DJ41_1093 OR DJ41_1769	DJ41_1091 DJ41_1092 DJ41_1093 DJ41_1769	rn00760 Nicotinate and nicotinamide metabolism; rn01100 Metabolic pathways	0	0	1000	1.6.1.1; 1.6.1.2; 1.6.1.3
C00077[c]	L-Ornithine		R00114	L-Glutamate:NADP+ oxidoreductase (transaminating)	C00006[c] + 2 C00025[c] -> C00005[c] + C00026[c] + C00064[c] + C00080[c]	DJ41_195 AND DJ41_2841	DJ41_2841 DJ41_195	rn00250 Alanine, aspartate and glutamate metabolism; rn00910 Nitrogen metabolism; rn01100 Metabolic pathways; rn01110 Biosynthesis of secondary metabolites; rn01120 Microbial metabolism in diverse environments; rn01230 Biosynthesis of amino acids	0	0	1000	1.4.1.13
C02442[c]	N-Methyltyramine		R00120	glutathione:oxygen oxidoreductase	2 C00051[c] + C00007[c] <=> C00127[c] + C00027[c]	DJ41_799 OR DJ41_3201	DJ41_3201 DJ41_799	rn00480 Glutathione metabolism ///	1	-1000	1000	1.8.3.3
C171ACP[c]	Heptadecenoyl-[acyl-carrier protein]		R00125	P1,P4-bis(5'-adenosyl)-tetraphosphate nucleotidebisphosphohydrolase	C01260[c] + C00001[c] -> 2 C00008[c]	DJ41_3758	DJ41_3758	rn00230 Purine metabolism	0	0	1000	3.6.1.41
C03451[c]	(R)-S-Lactoylglutathione		R00130	ATP:dephospho-CoA 3'-phosphotransferase	C00002[c] + C00882[c] -> C00008[c] + C00010[c]	DJ41_1319	DJ41_1319	rn00770 Pantothenate and CoA biosynthesis; rn01100 Metabolic pathways	0	0	1000	2.7.1.24
C00122[c]	Fumarate		R00131	Urea amidohydrolase	C00086[c] + C00001[c] -> 2 C00014[c] + C00011[c]	DJ41_2522 AND DJ41_2523 AND DJ41_2524	DJ41_2524 DJ41_2523 DJ41_2522	rn00230 Purine metabolism; rn00330 Arginine and proline metabolism; rn00791 Atrazine degradation; rn01100 Metabolic pathways; rn01120 Microbial metabolism in diverse environments	0	0	1000	3.5.1.5
C01083_e[e]	External alpha,alpha-Trehalose		R00137	ATP:nicotinamide-nucleotide adenylyltransferase	C00002[c] + C00455[c] -> C00003[c] + C00013[c]	DJ41_1573	DJ41_1573	rn00760 Nicotinate and nicotinamide metabolism; rn01100 Metabolic pathways	0	0	1000	2.7.7.1; 2.7.7.18
C07086[c]	Phenylacetic acid		R00156	ATP:UDP phosphotransferase	C00015[c] + C00002[c] <=> C00075[c] + C00008[c]	DJ41_1138	DJ41_1138	rn00240 Pyrimidine metabolism; rn01100 Metabolic pathways	1	-1000	1000	2.7.4.6
C00544[c]	Homogentisate		R00158	ATP:UMP phosphotransferase	C00105[c] + C00002[c] -> C00015[c] + C00008[c]	DJ41_678 OR DJ41_240	DJ41_240 DJ41_678	rn00240 Pyrimidine metabolism; rn01100 Metabolic pathways	0	0	1000	2.7.4.4; 2.7.4.14; 2.7.4.22
C05280[c]	cis,cis-3,6-Dodecadienoyl-CoA		R00161	ATP:FMN adenylyltransferase	C00061[c] + C00002[c] -> C00016[c] + C00013[c]	DJ41_3734	DJ41_3734	rn00740 Riboflavin metabolism; rn01100 Metabolic pathways	0	0	1000	2.7.7.2
C04256[c]	N-Acetyl-D-glucosamine 1-phosphate		R00173	Pyridoxal-5'-phosphate phosphohydrolase	C00018[c] + C00001[c] -> C00009[c] + C00250[c]	DJ41_1008	DJ41_1008	rn00750 Vitamin B6 metabolism; rn01100 Metabolic pathways	0	0	1000	3.1.3.74
C00669[c]	gamma-L-Glutamyl-L-cysteine		R00174	ATP:pyridoxal 5'-phosphotransferase	C00250[c] + C00002[c] -> C00008[c] + C00018[c]	DJ41_889	DJ41_889	rn00750 Vitamin B6 metabolism	0	0	1000	2.7.1.35
C04332[c]	6,7-Dimethyl-8-(D-ribityl)lumazine		R00177	ATP:L-methionine S-adenosyltransferase	C00002[c] + C00073[c] + C00001[c] -> C00009[c] + C00019[c] + C00013[c]	DJ41_731	DJ41_731	rn00270 Cysteine and methionine metabolism; rn01100 Metabolic pathways; rn01110 Biosynthesis of secondary metabolites; rn01230 Biosynthesis of amino acids	0	0	1000	2.5.1.6
C02463[c]	Precorrin 2		R00183	Adenosine 5'-monophosphate phosphohydrolase	C00020[c] + C00001[c] -> C00009[c] + C00212[c]	DJ41_1687 OR DJ41_509 OR DJ41_466	DJ41_1687 DJ41_466 DJ41_509	rn00230 Purine metabolism; rn01100 Metabolic pathways	0	0	1000	3.1.3.5
C00231[c]	D-Xylulose 5-phosphate		EX_C00212(e)	Exchange Reaction of Adenosine	C00212_e[e] <=>			Exchange	1	-1000	1000
C00021[c]	S-Adenosyl-L-homocysteine		R00127	ATP:AMP phosphotransferase	C00002[c] + C00020[c] -> 2 C00008[c]	DJ41_2513	DJ41_2513	rn00230 Purine metabolism; rn01100 Metabolic pathways	0	0	1000	2.7.4.3
C05778[c]	Sirohydrochlorin		R00188	Adenosine 3',5'-bisphosphate 3'-phosphohydrolase	C00054[c] + C00001[c] -> C00009[c] + C00020[c]	DJ41_654 OR DJ41_2919	DJ41_2919 DJ41_654	Sulfur metabolism	0	0	1000	3.1.3.7
C00966[c]	2-Dehydropantoate		R00190	AMP:diphosphate phospho-D-ribosyltransferase	C00147[c] + C00119[c] -> C00020[c] + C00013[c]	DJ41_2997 OR DJ41_3675	DJ41_3675 DJ41_2997	rn00230 Purine metabolism; rn01100 Metabolic pathways	0	0	1000	2.4.2.8
C06510[c]	Adenosine-GDP-cobinamide		R00194	S-Adenosyl-L-homocysteine homocysteinylribohydrolase	C00021[c] + C00001[c] -> C00147[c] + C03539[c]	DJ41_928 OR DJ41_3732	DJ41_928 DJ41_3732	rn00270 Cysteine and methionine metabolism; rn01100 Metabolic pathways; rn01230 Biosynthesis of amino acids	0	0	1000	3.2.2.9
C00853[c]	Cob(I)alamin		R00196	(S)-Lactate:ferricytochrome-c 2-oxidoreductase	2 C00125[c] + C00186[c] <=> C00022[c] + 2 C00126[c] + 2 C00080[c]	DJ41_3292	DJ41_3292	rn00620 Pyruvate metabolism; rn01100 Metabolic pathways	1	-1000	1000	1.1.2.3
C02967[c]	DNA 5-methylcytosine		R00199	ATP:pyruvate,water phosphotransferase	C00022[c] + C00002[c] + C00001[c] -> C00009[c] + C00074[c] + C00020[c]	DJ41_69	DJ41_69	rn00620 Pyruvate metabolism; rn00680 Methane metabolism; rn00720 Carbon fixation pathways in prokaryotes; rn01100 Metabolic pathways; rn01120 Microbial metabolism in diverse environments; rn01200 Carbon metabolism	0	0	1000	2.7.9.2
C04352[c]	(R)-4'-Phosphopantothenoyl-L-cysteine		R00214	(S)-malate:NAD+ oxidoreductase (decarboxylating)	C00003[c] + C00149[c] -> C00022[c] + C00004[c] + C00011[c] + C00080[c]	DJ41_3218 OR DJ41_1760	DJ41_3218 DJ41_1760	rn00620 Pyruvate metabolism; rn00710 Carbon fixation in photosynthetic organisms; rn01100 Metabolic pathways; rn01120 Microbial metabolism in diverse environments; rn01200 Carbon metabolism	0	0	1000	1.1.1.38; 1.1.1.39
C01645[c]	tRNA(Leu)		R00215	(R)-Malate:NAD+ oxidoreductase (decarboxylating)	C00497[c] + C00003[c] -> C00022[c] + C00004[c] + C00011[c] + C00080[c]	DJ41_2722	DJ41_2722	rn00650 Butanoate metabolism	0	0	1000	1.1.1.83
C00262[c]	Hypoxanthine		R00216	(S)-Malate:NADP+ oxidoreductase(oxaloacetate-decarboxylating)	C00006[c] + C00149[c] -> C00022[c] + C00005[c] + C00011[c] + C00080[c]	DJ41_3218 OR DJ41_1760	DJ41_3218 DJ41_1760	rn00620 Pyruvate metabolism; rn00710 Carbon fixation in photosynthetic organisms; rn01100 Metabolic pathways; rn01120 Microbial metabolism in diverse environments; rn01200 Carbon metabolism	0	0	1000	1.1.1.40
C00118[c]	D-Glyceraldehyde 3-phosphate		EX_C00149(e)	Exchange Reaction of (S)-Malate	C00149_e[e] <=>			Exchange	1	-1000	1000
C00105[c]	UMP		R00219	2-Hydroxyethylenedicarboxylate carboxy-lyase (pyruvate-forming)	C03981[c] -> C00022[c] + C00011[c]	DJ41_1667	DJ41_1667	rn00620 Pyruvate metabolism ///	0	0	1000	4.1.1.-
C00301[c]	ADP-ribose		R00220	L-serine ammonia-lyase	C00065[c] -> C00022[c] + C00014[c]	DJ41_2055 OR DJ41_3490 OR DJ41_1708 OR DJ41_308	DJ41_3490 DJ41_1708 DJ41_308 DJ41_2055	rn00260 Glycine, serine and threonine metabolism; rn01100 Metabolic pathways; rn01110 Biosynthesis of secondary metabolites; rn01200 Carbon metabolism; rn01230 Biosynthesis of amino acids	0	0	1000	4.3.1.17; 4.3.1.19
C05686[c]	Adenylylselenate		R00221	D-serine ammonia-lyase	C00740[c] -> C00022[c] + C00014[c]	DJ41_2562	DJ41_2562	rn00260 Glycine, serine and threonine metabolism	0	0	1000	4.3.1.18
C00224[c]	Adenylyl sulfate		R00230	acetyl-CoA:phosphate acetyltransferase	C00009[c] + C00024[c] <=> C00227[c] + C00010[c]	DJ41_1153	DJ41_1153	rn00430 Taurine and hypotaurine metabolism; rn00620 Pyruvate metabolism; rn00680 Methane metabolism; rn00720 Carbon fixation pathways in prokaryotes; rn01100 Metabolic pathways; rn01120 Microbial metabolism in diverse environments; rn01200 Carbon metabolism	1	-1000	1000	2.3.1.8
C15809[c]	Iminoglycine		R00235	Acetate:CoA ligase (AMP-forming)	C00002[c] + C00033[c] + C00010[c] -> C00024[c] + C00020[c] + C00013[c]	DJ41_3165 OR DJ41_87 OR DJ41_3254	DJ41_3254 DJ41_3165 DJ41_87	rn00010 Glycolysis / Gluconeogenesis; rn00680 Methane metabolism; rn00720 Carbon fixation pathways in prokaryotes; rn01100 Metabolic pathways; rn01110 Biosynthesis of secondary metabolites; rn01120 Microbial metabolism in diverse environments; rn01200 Carbon metabolism	0	0	1000	6.2.1.1
C06251[c]	Lauroyl-KDO2-lipid IV(A)		R00236	acetyl adenylate:CoA acetyltransferase	C05993[c] + C00010[c] <=> C00024[c] + C00020[c]	DJ41_3165 OR DJ41_87 OR DJ41_3254	DJ41_3254 DJ41_3165 DJ41_87	rn00620 Pyruvate metabolism	1	-1000	1000	6.2.1.1
C02876[c]	Propanoyl phosphate		R00238	Acetyl-CoA:acetyl-CoA C-acetyltransferase	2 C00024[c] <=> C00332[c] + C00010[c]	DJ41_3427 OR DJ41_3436 OR DJ41_539 OR DJ41_1994	DJ41_3436 DJ41_3427 DJ41_539 DJ41_1994	rn00071 Fatty acid degradation	1	-1000	1000	2.3.1.9
C02839[c]	L-Tyrosyl-tRNA(Tyr)		R00243	L-glutamate:NAD+ oxidoreductase (deaminating)	C00025[c] + C00003[c] + C00001[c] -> C00004[c] + C00026[c] + C00014[c] + C00080[c]	DJ41_2891 OR DJ41_2510	DJ41_2510 DJ41_2891	rn00250 Alanine, aspartate and glutamate metabolism; rn00330 Arginine and proline metabolism; rn00430 Taurine and hypotaurine metabolism; rn00471 D-Glutamine and D-glutamate metabolism; rn00910 Nitrogen metabolism; rn01100 Metabolic pathways	0	0	1000	1.4.1.2; 1.4.1.3
C05813[c]	2-Octaprenyl-6-methoxy-1,4-benzoquinone		R901	L-Glutamate:proton symporter	C00080_e[e] + C00025_e[e] -> C00025[c] + C00080[c]	DJ41_1989 OR DJ41_1216	DJ41_1216 DJ41_1989		0	0	1000
C00331[c]	Indolepyruvate		R902	L-Glutamate:sodium symporter	C00025_e[e] + C01330_e[e] -> C01330[c] + C00025[c]	DJ41_1952	DJ41_1952		0	0	1000
C03175[c]	Shikimate 3-phosphate		R903	L-Glutamate permease	C00025_e[e] -> C00025[c]	DJ41_3558 OR DJ41_2382 OR DJ41_926 OR DJ41_981 OR DJ41_1989 OR DJ41_2056 OR DJ41_2244 OR DJ41_1328 OR DJ41_3231 OR DJ41_776 OR DJ41_777 OR DJ41_2413	DJ41_926 DJ41_981 DJ41_1328 DJ41_3231 DJ41_3558 DJ41_776 DJ41_777 DJ41_2413 DJ41_2382 DJ41_2244 DJ41_2056 DJ41_1989		0	0	1000
C04677[c]	1-(5'-Phosphoribosyl)-5-amino-4-imidazolecarboxamide		R00245	L-Glutamate gamma-semialdehyde:NAD+ oxidoreductase	C01165[c] + C00003[c] + C00001[c] -> C00004[c] + C00025[c] + C00080[c]	DJ41_2409	DJ41_2409	rn00330 Arginine and proline metabolism	0	0	1000	1.2.1.88
C00042_e[e]	External Succinate		R00248	L-Glutamate:NADP+ oxidoreductase (deaminating)	C00006[c] + C00025[c] + C00001[c] -> C00005[c] + C00026[c] + C00014[c] + C00080[c]	DJ41_2891 OR DJ41_2510	DJ41_2510 DJ41_2891	rn00250 Alanine, aspartate and glutamate metabolism; rn00330 Arginine and proline metabolism; rn00471 D-Glutamine and D-glutamate metabolism; rn00910 Nitrogen metabolism; rn01100 Metabolic pathways	0	0	1000	1.4.1.3; 1.4.1.4; 1.4.1.13
C03319[c]	dTDP-L-rhamnose		R00253	L-Glutamate:ammonia ligase (ADP-forming)	C00002[c] + C00025[c] + C00014[c] -> C00009[c] + C00064[c] + C00008[c]	DJ41_1747 OR DJ41_99	DJ41_1747 DJ41_99	rn00250 Alanine, aspartate and glutamate metabolism; rn00330 Arginine and proline metabolism; rn00630 Glyoxylate and dicarboxylate metabolism; rn00910 Nitrogen metabolism; rn01100 Metabolic pathways; rn01120 Microbial metabolism in diverse environments; rn01230 Biosynthesis of amino acids	0	0	1000	6.3.1.2
C00169[c]	Carbamoyl phosphate		R00256	L-glutamine amidohydrolase	C00064[c] + C00001[c] -> C00025[c] + C00014[c]	DJ41_2684 OR DJ41_3227	DJ41_2684 DJ41_3227	rn00250 Alanine, aspartate and glutamate metabolism; rn00330 Arginine and proline metabolism; rn00471 D-Glutamine and D-glutamate metabolism; rn01100 Metabolic pathways	0	0	1000	3.5.1.2; 3.5.1.38
C05527[c]	3-Sulfinylpyruvate		R00257	Deamido-NAD+:L-glutamine amido-ligase (AMP-forming)	C00857[c] + C00002[c] + C00064[c] + C00001[c] -> C00025[c] + C00003[c] + C00020[c] + C00013[c]	DJ41_2714	DJ41_2714	rn00760 Nicotinate and nicotinamide metabolism; rn01100 Metabolic pathways	0	0	1000	6.3.5.1
C170ACP[c]	Heptadecanoyl-[acyl-carrier protein]		R00258	L-Alanine:2-oxoglutarate aminotransferase	C00026[c] + C00041[c] <=> C00022[c] + C00025[c]	DJ41_801	DJ41_801	rn00250 Alanine, aspartate and glutamate metabolism; rn00710 Carbon fixation in photosynthetic organisms; rn01100 Metabolic pathways; rn01120 Microbial metabolism in diverse environments; rn01200 Carbon metabolism; rn01210 2-Oxocarboxylic acid metabolism; rn01230 Biosynthesis of amino acids	1	-1000	1000	2.6.1.2
C00337[c]	(S)-Dihydroorotate		EX_C00041(e)	Exchange Reaction of L-Alanine	C00041_e[e] <=>			Exchange	1	-1000	1000
CAV[c]	Cofactors and vitamins		R00259	Aacetyl-CoA:L-glutamate N-acetyltransferase	C00024[c] + C00025[c] -> C00624[c] + C00010[c]	DJ41_1001 OR DJ41_3725	DJ41_1001 DJ41_3725	rn00330 Arginine and proline metabolism; rn01100 Metabolic pathways; rn01110 Biosynthesis of secondary metabolites; rn01210 2-Oxocarboxylic acid metabolism; rn01230 Biosynthesis of amino acids	0	0	1000	2.3.1.1
C00088_e[e]	External Nitrite		R00260	Glutamate racemase	C00217[c] <=> C00025[c]	DJ41_3078 OR DJ41_1268	DJ41_1268 DJ41_3078	rn00471 D-Glutamine and D-glutamate metabolism; rn01100 Metabolic pathways	1	-1000	1000	5.1.1.3
C00082[c]	L-Tyrosine		R00267	Isocitrate:NADP+ oxidoreductase (decarboxylating)	C00311[c] + C00006[c] -> C00005[c] + C00026[c] + C00011[c] + C00080[c]	DJ41_1640 OR DJ41_1642	DJ41_1640 DJ41_1642	rn00480 Glutathione metabolism; rn00720 Carbon fixation pathways in prokaryotes; rn01100 Metabolic pathways; rn01120 Microbial metabolism in diverse environments; rn01200 Carbon metabolism; rn01210 2-Oxocarboxylic acid metabolism; rn01230 Biosynthesis of amino acids	0	0	1000	1.1.1.42
C04121[c]	CMP-3-deoxy-D-manno-octulosonate		R00275	Superoxide:superoxide oxidoreductase	2 C00080[c] + 2 C00704[c] -> C00027[c] + C00007[c]	DJ41_1756 OR DJ41_2882	DJ41_2882 DJ41_1756		0	0	1000	1.15.1.1
C00166[c]	Phenylpyruvate		R00277	Pyridoxamine-5'-phosphate:oxygen oxidoreductase (deaminating)	C00647[c] + C00007[c] + C00001[c] -> C00027[c] + C00014[c] + C00018[c]	DJ41_3155	DJ41_3155	rn00750 Vitamin B6 metabolism; rn01100 Metabolic pathways	0	0	1000	1.4.3.5
C01179[c]	3-(4-Hydroxyphenyl)pyruvate		R00278	Pyridoxine 5-phosphate:oxygen oxidoreductase	C00007[c] + C00627[c] -> C00027[c] + C00018[c]	DJ41_3155	DJ41_3155	rn00750 Vitamin B6 metabolism; rn01100 Metabolic pathways	0	0	1000	1.4.3.5
C00168[c]	Hydroxypyruvate		R00286	UDP-glucose:NAD+ 6-oxidoreductase	C00029[c] + 2 C00003[c] + C00001[c] -> 2 C00004[c] + C00167[c] + 2 C00080[c]	DJ41_3298	DJ41_3298	rn00040 Pentose and glucuronate interconversions; rn00053 Ascorbate and aldarate metabolism; rn00500 Starch and sucrose metabolism; rn00520 Amino sugar and nucleotide sugar metabolism; rn01100 Metabolic pathways; rn01110 Biosynthesis of secondary metabolites	0	0	1000	1.1.1.22
C01647[c]	tRNA(Met)		R00289	UTP:alpha-D-glucose-1-phosphate uridylyltransferase	C00103[c] + C00075[c] -> C00029[c] + C00013[c]	DJ41_3299	DJ41_3299	rn00040 Pentose and glucuronate interconversions; rn00052 Galactose metabolism; rn00500 Starch and sucrose metabolism; rn00520 Amino sugar and nucleotide sugar metabolism; rn01100 Metabolic pathways; rn01110 Biosynthesis of secondary metabolites	0	0	1000	2.7.7.9; 2.7.7.64
C00103[c]	D-Glucose 1-phosphate		R00310	protoheme ferro-lyase (protoporphyrin-forming)	C02191[c] + C14818[c] -> C00032[c] + 2 C00080[c]	DJ41_1266	DJ41_1266	rn00860 Porphyrin and chlorophyll metabolism; rn01100 Metabolic pathways; rn01110 Biosynthesis of secondary metabolites	0	0	1000	4.99.1.1
C00683[c]	(S)-Methylmalonyl-CoA		R00315	ATP:acetate phosphotransferase	C00008[c] + C00227[c] -> C00002[c] + C00033[c]	DJ41_1152	DJ41_1152	rn00430 Taurine and hypotaurine metabolism; rn00620 Pyruvate metabolism; rn00680 Methane metabolism; rn00720 Carbon fixation pathways in prokaryotes; rn01100 Metabolic pathways; rn01120 Microbial metabolism in diverse environments; rn01200 Carbon metabolism	0	0	1000	2.7.2.1; 2.7.2.15
C03892[c]	Phosphatidylglycerophosphate		R00316	ATP:acetate adenylyltransferase	C00002[c] + C00033[c] -> C00013[c] + C05993[c]	DJ41_3165 OR DJ41_87 OR DJ41_3254	DJ41_3254 DJ41_3165 DJ41_87	rn00620 Pyruvate metabolism	0	0	1000	6.2.1.1
C00059_e[e]	External Sulfate		R00318	Phosphonoacetate phosphonohydrolase	C00001[c] + C05682[c] -> C00009[c] + C00033[c]	(DJ41_3458)	DJ41_3458	rn00440 Phosphonate and phosphinate metabolism; rn01120 Microbial metabolism in diverse environments	0	0	1000	3.11.1.2
C00112[c]	CDP		EX_C00186(e)	Exchange Reaction of (S)-Lactate	C00186_e[e] <=>			Exchange	1	-1000	1000
C00134[c]	Putrescine		R00330	ATP:GDP phosphotransferase	C00002[c] + C00035[c] <=> C00044[c] + C00008[c]	DJ41_1138	DJ41_1138	rn00230 Purine metabolism; rn01100 Metabolic pathways	1	-1000	1000	2.7.4.6
C00642[c]	4-Hydroxyphenylacetate		R00332	ATP:GMP phosphotransferase	C00002[c] + C00144[c] -> C00008[c] + C00035[c]	DJ41_2854	DJ41_2854	rn00230 Purine metabolism; rn01100 Metabolic pathways	0	0	1000	2.7.4.8
C00222[c]	3-Oxopropanoate		R00336	guanosine-3',5'-bis(diphosphate) 3'-diphosphohydrolase	C01228[c] + C00001[c] -> C00013[c] + C00035[c]	DJ41_2852	DJ41_2852	rn00230 Purine metabolism	0	0	1000	3.1.7.2
C03402[c]	L-Asparaginyl-tRNA(Asn)		R00342	(S)-malate:NAD+ oxidoreductase	C00003[c] + C00149[c] <=> C00004[c] + C00036[c] + C00080[c]	DJ41_3006	DJ41_3006	rn00020 Citrate cycle (TCA cycle); rn00620 Pyruvate metabolism; rn00630 Glyoxylate and dicarboxylate metabolism; rn00680 Methane metabolism; rn00710 Carbon fixation in photosynthetic organisms; rn00720 Carbon fixation pathways in prokaryotes; rn01100 Metabolic pathways; rn01110 Biosynthesis of secondary metabolites; rn01120 Microbial metabolism in diverse environments; rn01200 Carbon metabolism	1	-1000	1000	1.1.1.37; 1.1.1.299
C00334[c]	4-Aminobutanoate		R00346	diphosphate:oxaloacetate carboxy-lyase (transphosphorylating;phosphoenolpyruvate-forming)	C00036[c] + C00013[c] -> C00009[c] + C00074[c] + C00011[c]	DJ41_1481 OR DJ41_3025	DJ41_3025 DJ41_1481	rn00620 Pyruvate metabolism ///	0	0	1000	4.1.1.38
C00334_e[e]	External 4-Aminobutanoate		R00351	Acetyl-CoA:oxaloacetate C-acetyltransferase (thioester-hydrolysing)	C00024[c] + C00036[c] + C00001[c] -> C00158[c] + C00010[c]	DJ41_3568 OR DJ41_3287	DJ41_3287 DJ41_3568	rn00020 Citrate cycle (TCA cycle); rn00720 Carbon fixation pathways in prokaryotes; rn01100 Metabolic pathways; rn01110 Biosynthesis of secondary metabolites; rn01120 Microbial metabolism in diverse environments; rn01200 Carbon metabolism	0	0	1000	2.3.3.1
C03765[c]	4-Hydroxyphenylacetaldehyde		R00355	L-Aspartate:2-oxoglutarate aminotransferase	C00036[c] + C00025[c] <=> C00049[c] + C00026[c]	DJ41_1611	DJ41_1611	rn00250 Alanine, aspartate and glutamate metabolism; rn00710 Carbon fixation in photosynthetic organisms; rn01100 Metabolic pathways; rn01110 Biosynthesis of secondary metabolites; rn01120 Microbial metabolism in diverse environments; rn01200 Carbon metabolism; rn01210 2-Oxocarboxylic acid metabolism; rn01230 Biosynthesis of amino acids	1	-1000	1000	2.6.1.1
C00483[c]	Tyramine		R00357	L-Aspartic acid:oxygen oxidoreductase (deaminating)	C00007[c] + C00049[c] + C00001[c] -> C00027[c] + C00036[c] + C00014[c]	DJ41_1592	DJ41_1592	rn00250 Alanine, aspartate and glutamate metabolism; rn01100 Metabolic pathways	0	0	1000	1.4.3.2; 1.4.3.16
C00104[c]	IDP		EX_C00037(e)	Exchange Reaction of Glycine	C00037_e[e] <=>			Exchange	1	-1000	1000
C00009[c]	Orthophosphate		R904	Glycine permease	C00037_e[e] -> C00037[c]	DJ41_3558 OR DJ41_2382 OR DJ41_926 OR DJ41_981 OR DJ41_2056 OR DJ41_2244 OR DJ41_2721 OR DJ41_1328 OR DJ41_3231 OR DJ41_2606 OR DJ41_2413	DJ41_2721 DJ41_2606 DJ41_926 DJ41_981 DJ41_1328 DJ41_3231 DJ41_3558 DJ41_2413 DJ41_2382 DJ41_2244 DJ41_2056	GLY transport	0	0	1000
C00250[c]	Pyridoxal		R00401	Alanine racemase	C00041[c] <=> C00133[c]	DJ41_58 OR DJ41_3261	DJ41_3261 DJ41_58	rn00473 D-Alanine metabolism; rn01100 Metabolic pathways	1	-1000	1000	5.1.1.1
C04823[c]	1-(5'-Phosphoribosyl)-5-amino-4-(N-succinocarboxamide)-imidazole		R958	Fumarate:proton symporter	C00080_e[e] + C00122_e[e] -> C00122[c] + C00080[c]	DJ41_1989	DJ41_1989	FUM transport	0	0	1000
C01269[c]	5-O-(1-Carboxyvinyl)-3-phosphoshikimate		R00405	Succinate:CoA ligase (ADP-forming)	C00009[c] + C00008[c] + C00091[c] <=> C00042[c] + C00002[c] + C00010[c]	DJ41_3576 AND DJ41_3577	DJ41_3576 DJ41_3577	rn00020 Citrate cycle (TCA cycle); rn00640 Propanoate metabolism; rn00720 Carbon fixation pathways in prokaryotes; rn01100 Metabolic pathways; rn01110 Biosynthesis of secondary metabolites; rn01120 Microbial metabolism in diverse environments; rn01200 Carbon metabolism	1	-1000	1000	6.2.1.5
C00157[c]	Phosphatidylcholine		R959	Succinate:proton symporter	C00042_e[e] + C00080_e[e] -> C00042[c] + C00080[c]	DJ41_1989	DJ41_1989	SUCC transport	0	0	1000
C140OH[c]	beta-hydroxy tetradecanoic acid		R00408	Succinate:FAD oxidoreductase	C00042[c] + C00016[c] -> C00122[c] + C01352[c]	DJ41_3569 AND DJ41_3570 AND DJ41_3571 AND DJ41_3572	DJ41_3569 DJ41_3570 DJ41_3571 DJ41_3572	TCA cycle	0	0	1000	1.3.99.1
C00416[c]	Phosphatidate		R00409	(2S,3R)-3-hydroxybutane-1,2,3-tricarboxylate pyruvate-lyase (succinate-forming)	C04593[c] <=> C00042[c] + C00022[c]	DJ41_3288	DJ41_3288	rn00640 Propanoate metabolism	1	-1000	1000	4.1.3.30
C00344[c]	Phosphatidylglycerol		R00410	succinyl-CoA:acetoacetate CoA-transferase	C00164[c] + C00091[c] -> C00042[c] + C00332[c]	DJ41_536 AND DJ41_537	DJ41_536 DJ41_537	rn00072 Synthesis and degradation of ketone bodies; rn00280 Valine, leucine and isoleucine degradation; rn00650 Butanoate metabolism	0	0	1000	2.8.3.5
C00350[c]	Phosphatidylethanolamine		R00411	N-succinyl-L-glutamate amidohydrolase	C05931[c] + C00001[c] -> C00042[c] + C00025[c]	DJ41_2896	DJ41_2896	rn00330 Arginine and proline metabolism	0	0	1000	3.5.1.96
C02505[c]	2-Phenylacetamide		R960	(S)-Malate:proton symporter	C00080_e[e] + C00149_e[e] -> C00149[c] + C00080[c]	DJ41_1989	DJ41_1989	MAL transport	0	0	1000
C00647[c]	Pyridoxamine phosphate		R00414	UDP-N-acetyl-D-glucosamine 2-epimerase	C00043[c] + C00001[c] -> C00015[c] + C00645[c]	DJ41_1629	DJ41_1629	rn00520 Amino sugar and nucleotide sugar metabolism; rn01100 Metabolic pathways; rn01110 Biosynthesis of secondary metabolites	0	0	1000	3.2.1.183
C06001[c]	(S)-3-Hydroxyisobutyrate		R00418	UDP-N-acetyl-D-glucosamine 4-epimerase	C00043[c] <=> C00203[c]	DJ41_429	DJ41_429	rn00520 Amino sugar and nucleotide sugar metabolism; rn01100 Metabolic pathways	1	-1000	1000	5.1.3.2; 5.1.3.7
C01005[c]	O-Phospho-L-serine		R00420	UDP-N-acetyl-D-glucosamine 2-epimerase	C00043[c] <=> C01170[c]	DJ41_1629	DJ41_1629	rn00520 Amino sugar and nucleotide sugar metabolism; rn01100 Metabolic pathways	1	-1000	1000	5.1.3.14
C02737[c]	Phosphatidylserine		R00424	GTP 7,8-8,9-dihydrolase	C00044[c] + C00001[c] -> C00058[c] + C04895[c]	DJ41_1735	DJ41_1735	Folate biosynthesis	0	0	1000	3.5.4.16
C02059[c]	Phylloquinone		R00425	GTP 7,8-8,9-dihydrolase (diphosphate-forming)	C00044[c] + 3 C00001[c] -> C00058[c] + C01304[c] + C00013[c]	DJ41_3085 OR DJ41_2917	DJ41_3085 DJ41_2917	rn00740 Riboflavin metabolism; rn01100 Metabolic pathways	0	0	1000	3.5.4.25
C00054[c]	Adenosine 3',5'-bisphosphate		R00429	ATP:GTP 3'-diphosphotransferase	C00002[c] + C00044[c] -> C04494[c] + C00020[c]	DJ41_1081	DJ41_1081	rn00230 Purine metabolism	0	0	1000	2.7.6.5
C00988[c]	2-Phosphoglycolate		R00431	GTP:oxaloacetate carboxy-lyase (adding GTP;phosphoenolpyruvate-forming)	C00036[c] + C00044[c] -> C00074[c] + C00035[c] + C00011[c]	DJ41_1481	DJ41_1481	rn00010 Glycolysis / Gluconeogenesis; rn00020 Citrate cycle (TCA cycle); rn00620 Pyruvate metabolism; rn01100 Metabolic pathways; rn01110 Biosynthesis of secondary metabolites; rn01120 Microbial metabolism in diverse environments	0	0	1000	4.1.1.32
C03734[c]	alpha-D-Glutamyl phosphate		R00448	L-lysine,NADPH:oxygen oxidoreductase (6-hydroxylating)	C00005[c] + C00007[c] + C00047[c] + C00080[c] -> C00006[c] + C01028[c] + C00001[c]	DJ41_1718 OR DJ41_624	DJ41_1718 DJ41_624	rn00310 Lysine degradation; rn01120 Microbial metabolism in diverse environments	0	0	1000	1.14.13.59
C05898[c]	Undecaprenyl-diphospho-N-acetylmuramoyl-(N-acetylglucosamine)-L-alanyl-D-glutamyl-meso-2,6-diaminopimeloyl-D-alanyl-D-alanine		R00451	meso-2,6-diaminoheptanedioate carboxy-lyase (L-lysine-forming)	C00680[c] -> C00047[c] + C00011[c]	DJ41_1519	DJ41_1519	rn00300 Lysine biosynthesis; rn01100 Metabolic pathways; rn01110 Biosynthesis of secondary metabolites; rn01120 Microbial metabolism in diverse environments; rn01230 Biosynthesis of amino acids	0	0	1000	4.1.1.20
C04919[c]	2,3,2'3'-Tetrakis(3-hydroxytetradecanoyl)-D-glucosaminyl-1,6-beta-D-glucosamine 1,4'-bisphosphate		R00469	(S)-ureidoglycolate amidohydrolase (decarboxylating)	C00603[c] + C00001[c] -> 2 C00014[c] + C00048[c] + C00011[c]	DJ41_3116	DJ41_3116	rn00230 Purine metabolism; rn01100 Metabolic pathways; rn01120 Microbial metabolism in diverse environments	0	0	1000	4.3.2.3
C00109[c]	2-Oxobutanoate		R00471	4-hydroxy-2-oxoglutarate glyoxylate-lyase (pyruvate-forming)	C05946[c] <=> C00022[c] + C00048[c]	DJ41_1150	DJ41_1150	rn00330 Arginine and proline metabolism; rn01100 Metabolic pathways	1	-1000	1000	4.1.3.16
C00365[c]	dUMP		R00472	acetyl-CoA:glyoxylate C-acetyltransferase (thioester-hydrolysing, carboxymethyl-forming)	C00024[c] + C00048[c] + C00001[c] -> C00149[c] + C00010[c]	DJ41_669	DJ41_669	rn00620 Pyruvate metabolism; rn00630 Glyoxylate and dicarboxylate metabolism; rn01100 Metabolic pathways; rn01120 Microbial metabolism in diverse environments; rn01200 Carbon metabolism	0	0	1000	2.3.3.9
C05774[c]	Cobinamide		EX_C00311(e)	Exchange Reaction of Isocitrate	C00311_e[e] <=>			Exchange	1	-1000	1000
C00311[c]	Isocitrate		R00479	isocitrate glyoxylate-lyase (succinate-forming)	C00311[c] -> C00042[c] + C00048[c]	DJ41_2528	DJ41_2528	rn00630 Glyoxylate and dicarboxylate metabolism; rn01100 Metabolic pathways; rn01120 Microbial metabolism in diverse environments; rn01200 Carbon metabolism	0	0	1000	4.1.3.1
C05338[c]	4-Hydroxyphenylacetyl-CoA		R00480	ATP:L-aspartate 4-phosphotransferase	C00002[c] + C00049[c] -> C03082[c] + C00008[c]	DJ41_2354	DJ41_2354	rn00260 Glycine, serine and threonine metabolism; rn00270 Cysteine and methionine metabolism; rn00300 Lysine biosynthesis; rn01100 Metabolic pathways; rn01110 Biosynthesis of secondary metabolites; rn01120 Microbial metabolism in diverse environments; rn01210 2-Oxocarboxylic acid metabolism; rn01230 Biosynthesis of amino acids	0	0	1000	2.7.2.4
C00127[c]	Glutathione disulfide		R00481	L-aspartate:oxygen oxidoreductase	C00007[c] + C00049[c] -> C00027[c] + C05840[c]	DJ41_1592	DJ41_1592	rn00760 Nicotinate and nicotinamide metabolism; rn01100 Metabolic pathways	0	0	1000	1.4.3.16
C01371[c]	Alkane		R00482	L-Aspartate ABC transporter	C00002[c] + C00152_e[e] -> C00009[c] + C00152[c] + C00008[c]	DJ41_866 AND DJ41_869	DJ41_866 DJ41_869	ASN transport	0	0	1000
C00526_e[e]	External Deoxyuridine		R00485	L-Asparagine amidohydrolase	C00152[c] + C00001[c] -> C00049[c] + C00014[c]	DJ41_1221 OR DJ41_803	DJ41_1221 DJ41_803	rn00250 Alanine, aspartate and glutamate metabolism; rn00460 Cyanoamino acid metabolism; rn01100 Metabolic pathways; rn01110 Biosynthesis of secondary metabolites	0	0	1000	3.5.1.1; 3.5.1.38; 3.5.5.4
C00078[c]	L-Tryptophan		EX_C00049(e)	Exchange Reaction of L-Aspartate	C00049_e[e] <=>			Exchange	1	-1000	1000
C16520[c]	Hexadecenoyl-[acyl-carrier protein]		R00489	L-Aspartate 1-carboxy-lyase (beta-alanine-forming)	C00049[c] -> C00099[c] + C00011[c]	DJ41_884	DJ41_884	rn00410 beta-Alanine metabolism; rn00770 Pantothenate and CoA biosynthesis; rn01100 Metabolic pathways; rn01110 Biosynthesis of secondary metabolites	0	0	1000	4.1.1.11; 4.1.1.15
C00385_e[e]	External Xanthine		R00490	L-Aspartate ammonia-lyase (fumarate-forming)	C00049[c] -> C00122[c] + C00014[c]	DJ41_544	DJ41_544	rn00250 Alanine, aspartate and glutamate metabolism; rn01100 Metabolic pathways	0	0	1000	4.3.1.1
C00015[c]	UDP		R00491	Aspartate racemase	C00049[c] <=> C00402[c]	DJ41_34	DJ41_34	rn00250 Alanine, aspartate and glutamate metabolism	1	-1000	1000	5.1.1.13
C00719_e[e]	External Betaine		R00494	Glutathione gamma-glutamylaminopeptidase	C00051[c] + C00001[c] -> C01419[c] + C00025[c]	DJ41_2664	DJ41_2664	rn00480 Glutathione metabolism; rn01100 Metabolic pathways	0	0	1000	2.3.2.2
C05689[c]	Se-Methyl-L-selenocysteine		R00497	gamma-L-glutamyl-L-cysteine:glycine ligase (ADP-forming)	C00669[c] + C00002[c] + C00037[c] -> C00051[c] + C00009[c] + C00008[c]	DJ41_3136	DJ41_3136	rn00480 Glutathione metabolism; rn01100 Metabolic pathways	0	0	1000	6.3.2.3
C02637[c]	3-Dehydroshikimate		R00508	3'-Phospho-5'-adenylyl sulfate 3'-phosphohydrolase	C00053[c] + C00001[c] -> C00224[c] + C00009[c]	DJ41_654	DJ41_654	rn00920 Sulfur metabolism; rn01100 Metabolic pathways; rn01120 Microbial metabolism in diverse environments	0	0	1000	3.1.3.7
C00330_e[e]	External Deoxyguanosine		R00509	ATP:adenylylsulfate 3'-phosphotransferase	C00224[c] + C00002[c] -> C00053[c] + C00008[c]			rn00230 Purine metabolism; rn00920 Sulfur metabolism; rn01100 Metabolic pathways; rn01120 Microbial metabolism in diverse environments	0	0	1000	2.7.1.25
C00024[c]	Acetyl-CoA		R00511	cytidine-5'-monophosphate phosphohydrolase	C00055[c] + C00001[c] -> C00009[c] + C00475[c]	DJ41_1687 OR DJ41_509 OR DJ41_466	DJ41_1687 DJ41_466 DJ41_509	rn00240 Pyrimidine metabolism	0	0	1000	3.1.3.5; 3.1.3.91
C01888[c]	Aminoacetone		R00512	ATP:CMP phosphotransferase	C00055[c] + C00002[c] -> C00112[c] + C00008[c]	DJ41_678	DJ41_678	rn00240 Pyrimidine metabolism; rn01100 Metabolic pathways	0	0	1000	2.7.4.14; 2.7.4.25
C00459[c]	dTTP		R00519	formate:NAD+ oxidoreductase	C00058[c] + C00003[c] -> C00004[c] + C00011[c] + C00080[c]	DJ41_1510	DJ41_1510	rn00630 Glyoxylate and dicarboxylate metabolism; rn00680 Methane metabolism; rn01100 Metabolic pathways; rn01120 Microbial metabolism in diverse environments; rn01200 Carbon metabolism	0	0	1000	1.2.1.2
C01051[c]	Uroporphyrinogen III		R00527	S-Formylglutathione hydrolase	C00001[c] + C01031[c] -> C00051[c] + C00058[c]	(DJ41_1011)	DJ41_1011	rn00680 Methane metabolism; rn01120 Microbial metabolism in diverse environments; rn01200 Carbon metabolism	0	0	1000	3.1.2.12
C00064_e[e]	External L-Glutamine		R961	Sulfite:proton symporter	C00059_e[e] + C00080_e[e] -> C00059[c] + C00080[c]			SULFITE transport	0	0	1000
C06207[c]	2,6-Dihydroxyphenylacetate		R00529	ATP:sulfate adenylyltransferase	C00002[c] + C00059[c] -> C00224[c] + C00013[c]	DJ41_2534 AND DJ41_2535	DJ41_2535 DJ41_2534	rn00230 Purine metabolism; rn00920 Sulfur metabolism; rn01100 Metabolic pathways; rn01120 Microbial metabolism in diverse environments	0	0	1000	2.7.7.4
C00288[c]	HCO3		EX_C00059(e)	Exchange Reaction of Sulfate	C00059_e[e] <=>			Exchange	1	-1000	1000
C00099[c]	beta-Alanine		R00549	ATP:riboflavin 5'-phosphotransferase	C00002[c] + C00255[c] -> C00061[c] + C00008[c]	DJ41_3734	DJ41_3734	rn00740 Riboflavin metabolism; rn01100 Metabolic pathways	0	0	1000	2.7.1.26
C05665[c]	3-Aminopropanal		R00570	ATP:CDP phosphotransferase	C00112[c] + C00002[c] <=> C00063[c] + C00008[c]	DJ41_1138	DJ41_1138	rn00240 Pyrimidine metabolism; rn01100 Metabolic pathways	1	-1000	1000	2.7.4.6
C00689[c]	alpha,alpha'-Trehalose 6-phosphate		R00568	CTP aminohydrolase	C00063[c] + C00001[c] -> C00075[c] + C00014[c]	DJ41_925	DJ41_925	rn00240 Pyrimidine metabolism; rn01100 Metabolic pathways	0	0	1000	6.3.4.2
C00921[c]	Dihydropteroate		R00571	UTP:ammonia ligase (ADP-forming)	C00075[c] + C00002[c] + C00014[c] -> C00009[c] + C00063[c] + C00008[c]	DJ41_326	DJ41_326	rn00240 Pyrimidine metabolism; rn01100 Metabolic pathways	0	0	1000	6.3.4.2
C01644[c]	tRNA(Ile)		R00573	UTP:L-glutamine amido-ligase (ADP-forming)	C00075[c] + C00002[c] + C00064[c] + C00001[c] -> C00009[c] + C00025[c] + C00063[c] + C00008[c]	DJ41_326	DJ41_326	rn00240 Pyrimidine metabolism; rn01100 Metabolic pathways	0	0	1000	6.3.4.2
C00180_e[e]	External Benzoate		R00575	HCO3:L-glutamine amido-ligase (ADP-forming, carbamate-phosphorylating)	C00288[c] + 2 C00002[c] + C00064[c] + C00001[c] -> C00169[c] + C00009[c] + C00025[c] + 2 C00008[c]	DJ41_1461 AND DJ41_1462	DJ41_1461 DJ41_1462	rn00240 Pyrimidine metabolism; rn00250 Alanine, aspartate and glutamate metabolism; rn01100 Metabolic pathways	0	0	1000	6.3.5.5
C00089_e[e]	External Sucrose		R00578	L-Aspartate:L-glutamine amido-ligase (AMP-forming)	C00002[c] + C00049[c] + C00064[c] + C00001[c] -> C00025[c] + C00152[c] + C00020[c] + C00013[c]			rn00250 Alanine, aspartate and glutamate metabolism; rn01100 Metabolic pathways; rn01110 Biosynthesis of secondary metabolites	0	0	1000	6.3.5.4
C00178[c]	Thymine		R00582	O-Phospho-L-serine phosphohydrolase	C01005[c] + C00001[c] -> C00009[c] + C00065[c]	DJ41_3087 OR DJ41_3507	DJ41_3087 DJ41_3507	rn00260 Glycine, serine and threonine metabolism; rn00680 Methane metabolism; rn01100 Metabolic pathways; rn01120 Microbial metabolism in diverse environments; rn01200 Carbon metabolism; rn01230 Biosynthesis of amino acids	0	0	1000	3.1.3.3
C00061[c]	FMN		R00586	Acetyl-CoA:L-serine O-acetyltransferase	C00024[c] + C00065[c] -> C00979[c] + C00010[c]	DJ41_806 OR DJ41_861	DJ41_806 DJ41_861	rn00270 Cysteine and methionine metabolism; rn00920 Sulfur metabolism; rn01100 Metabolic pathways; rn01120 Microbial metabolism in diverse environments; rn01200 Carbon metabolism; rn01230 Biosynthesis of amino acids	0	0	1000	2.3.1.30
C01302[c]	1-(2-Carboxyphenylamino)-1-deoxy-D-ribulose 5-phosphate		R00590	L-serine hydro-lyase	C00065[c] -> C02218[c] + C00001[c]	DJ41_2055	DJ41_2055	rn00270 Cysteine and methionine metabolism	0	0	1000	4.3.1.17
C00463[c]	Indole		R00602	methanol:hydrogen-peroxide oxidoreductase	C00027[c] + C00132[c] -> 2 C00001[c] + C00067[c]	DJ41_3091	DJ41_3091	rn01100 Metabolic pathways; rn01120 Microbial metabolism in diverse environments	0	0	1000	1.11.1.6; 1.11.1.7; 1.11.1.21
C04421[c]	N-Succinyl-LL-2,6-diaminoheptanedioate		EX_C00047(e)	Exchange Reaction of L-Lysine	C00047_e[e] <=>			Exchange	1	-1000	1000
C01099[c]	L-Fuculose 1-phosphate		R00615	Thiamin diphosphate phosphohydrolase	C00068[c] + C00001[c] -> C00009[c] + C01081[c]	DJ41_1166	DJ41_1166	rn00730 Thiamine metabolism; rn01100 Metabolic pathways	0	0	1000	3.6.1.15
C00748[c]	Siroheme		R00617	ATP:thiamin-phosphate phosphotransferase	C00002[c] + C01081[c] -> C00068[c] + C00008[c]	DJ41_3082	DJ41_3082	rn00730 Thiamine metabolism; rn01100 Metabolic pathways	0	0	1000	2.7.4.16
C05711[c]	gamma-Glutamyl-beta-cyanoalanine		R00623	primary alcohol:NAD+ oxidoreductase	C00003[c] + C00226[c] <=> C00004[c] + C00071[c]	DJ41_3559 OR DJ41_136 OR DJ41_189 OR DJ41_494	DJ41_3559 DJ41_136 DJ41_189 DJ41_494	rn00071 Fatty acid degradation	1	-1000	1000	1.1.1.1; 1.1.1.71
C04186[c]	5-Carboxymethyl-2-hydroxymuconate		R00658	2-phospho-D-glycerate hydro-lyase (phosphoenolpyruvate-forming)	C00631[c] <=> C00074[c] + C00001[c]	DJ41_328	DJ41_328	rn00010 Glycolysis / Gluconeogenesis; rn00680 Methane metabolism; rn01100 Metabolic pathways; rn01110 Biosynthesis of secondary metabolites; rn01120 Microbial metabolism in diverse environments; rn01200 Carbon metabolism; rn01230 Biosynthesis of amino acids	1	-1000	1000	4.2.1.11
C05332[c]	Phenethylamine		R00660	Phosphoenolpyruvate:UDP-N-acetyl-D-glucosamine 1-carboxyvinyl-transferase	C00074[c] + C00043[c] -> C00009[c] + C04631[c]	DJ41_1028	DJ41_1028	rn00520 Amino sugar and nucleotide sugar metabolism; rn00550 Peptidoglycan biosynthesis; rn01100 Metabolic pathways	0	0	1000	2.5.1.7
C00027[c]	Hydrogen peroxide		R00662	Uridine triphosphate pyrophosphohydrolase	C00075[c] + C00001[c] -> C00105[c] + C00013[c]	DJ41_1079	DJ41_1079	rn00240 Pyrimidine metabolism; rn01100 Metabolic pathways	0	0	1000	3.6.1.8; 3.6.1.19
C05673[c]	CMP-2-aminoethylphosphonate		R00674	L-serine hydro-lyase (adding indole	C00463[c] + C00065[c] -> C00078[c] + C00001[c]	DJ41_3406 OR DJ41_3411	DJ41_3411 DJ41_3406	rn00400 Phenylalanine, tyrosine and tryptophan biosynthesis; rn01100 Metabolic pathways; rn01110 Biosynthesis of secondary metabolites	0	0	1000	4.2.1.20; 4.2.1.122
C00245[c]	Taurine		R00690	L-Phenylalanine:oxygen 2-oxidoreductase (decarboxylating)	C00007[c] + C00079[c] -> C02505[c] + C00011[c] + C00001[c]	DJ41_3417	DJ41_3417	rn00360 Phenylalanine metabolism ///	0	0	1000	1.13.12.9
C00131[c]	dATP		R00691	L-arogenate hydro-lyase (decarboxylating	C00826[c] + C00001[c] -> C00079[c] + C00011[c]	DJ41_1898	DJ41_1898	rn00400 Phenylalanine, tyrosine and tryptophan biosynthesis	0	0	1000	4.2.1.51; 4.2.1.91
C06026[c]	Di[3-deoxy-D-manno-octulosonyl]-lipid A		R00694	L-Phenylalanine:2-oxoglutarate aminotransferase	C00026[c] + C00079[c] <=> C00166[c] + C00025[c]	DJ41_1611 OR DJ41_1025 OR DJ41_3290	DJ41_1025 DJ41_3290 DJ41_1611	rn00360 Phenylalanine metabolism; rn00400 Phenylalanine, tyrosine and tryptophan biosynthesis; rn00960 Tropane, piperidine and pyridine alkaloid biosynthesis; rn01100 Metabolic pathways; rn01110 Biosynthesis of secondary metabolites; rn01210 2-Oxocarboxylic acid metabolism; rn01230 Biosynthesis of amino acids	1	-1000	1000	2.6.1.1; 2.6.1.5; 2.6.1.9; 2.6.1.57
C00062_e[e]	External L-Arginine		R00703	(S)-Lactate:NAD+ oxidoreductase	C00003[c] + C00186[c] <=> C00022[c] + C00004[c] + C00080[c]	DJ41_1924	DJ41_1924	rn00010 Glycolysis / Gluconeogenesis; rn00620 Pyruvate metabolism; rn01100 Metabolic pathways; rn01110 Biosynthesis of secondary metabolites; rn01120 Microbial metabolism in diverse environments	1	-1000	1000	1.1.1.27
C00074[c]	Phosphoenolpyruvate		R962	(S)-Lactate:proton symporter	C00080_e[e] + C00186_e[e] <=> C00186[c] + C00080[c]	DJ41_1989 OR DJ41_3294	DJ41_3294 DJ41_1989	LAT transport	1	-1000	1000
C03722[c]	Quinolinate		R00704	(R)-Lactate:NAD+ oxidoreductase	C00022[c] + C00004[c] + C00080[c] <=> C00003[c] + C00256[c]	DJ41_3291	DJ41_3291	rn00620 Pyruvate metabolism; rn01120 Microbial metabolism in diverse environments	1	-1000	1000	1.1.1.28
C00263_e[e]	External L-Homoserine		R00705	3-Oxopropanoate:NAD+ oxidoreductase (decarboxylating, CoA-acetylating)	C00222[c] + C00003[c] + C00010[c] -> C00024[c] + C00004[c] + C00011[c] + C00080[c]	DJ41_1939 OR DJ41_3256	DJ41_3256 DJ41_1939	rn00410 beta-Alanine metabolism; rn00562 Inositol phosphate metabolism; rn00640 Propanoate metabolism; rn01100 Metabolic pathways; rn01200 Carbon metabolism	0	0	1000	1.2.1.18; 1.2.1.27
C00884[c]	Homocarnosine		R00707	(S)-1-pyrroline-5-carboxylate:NAD+ oxidoreductase	C00003[c] + C03912[c] + 2 C00001[c] -> C00004[c] + C00025[c] + C00080[c]	DJ41_722	DJ41_722	rn00250 Alanine, aspartate and glutamate metabolism; rn00330 Arginine and proline metabolism; rn01100 Metabolic pathways	0	0	1000	1.2.1.88
DNA[c]	DNA (biomass component)		R00708	(S)-1-pyrroline-5-carboxylate:NADP+ oxidoreductase	C00006[c] + C03912[c] + 2 C00001[c] -> C00005[c] + C00025[c] + C00080[c]	DJ41_722	DJ41_722	rn00250 Alanine, aspartate and glutamate metabolism; rn00330 Arginine and proline metabolism; rn01100 Metabolic pathways	0	0	1000	1.2.1.88
C04411[c]	(2R,3S)-3-Isopropylmalate		R00710	Acetaldehyde:NAD+ oxidoreductase	C00084[c] + C00003[c] + 2 C00001[c] -> C00004[c] + C00033[c] + C00080[c]	DJ41_1668 OR DJ41_133 OR DJ41_2018 OR DJ41_2579	DJ41_2579 DJ41_1668 DJ41_133 DJ41_2018	rn00010 Glycolysis / Gluconeogenesis; rn00620 Pyruvate metabolism; rn01100 Metabolic pathways; rn01110 Biosynthesis of secondary metabolites; rn01120 Microbial metabolism in diverse environments	0	0	1000	1.2.1.3; 1.2.1.5
C04489[c]	5-Methyltetrahydropteroyltri-L-glutamate		R00711	Acetaldehyde:NADP+ oxidoreductase	C00006[c] + C00084[c] + 2 C00001[c] -> C00005[c] + C00033[c] + C00080[c]	DJ41_1668 OR DJ41_133 OR DJ41_2018 OR DJ41_2579	DJ41_2579 DJ41_1668 DJ41_133 DJ41_2018	rn00010 Glycolysis / Gluconeogenesis; rn00620 Pyruvate metabolism; rn01100 Metabolic pathways; rn01120 Microbial metabolism in diverse environments	0	0	1000	1.2.1.4; 1.2.1.5; 1.2.1.-
C00090[c]	Catechol		R00713	succinate-semialdehyde:NAD+ oxidoreductase	C00003[c] + C00232[c] + C00001[c] -> C00042[c] + C00004[c] + C00080[c]	DJ41_2746 OR DJ41_2015 OR DJ41_2718	DJ41_2718 DJ41_2746 DJ41_2015	rn00250 Alanine, aspartate and glutamate metabolism; rn00350 Tyrosine metabolism; rn00650 Butanoate metabolism; rn01100 Metabolic pathways; rn01120 Microbial metabolism in diverse environments	0	0	1000	1.2.1.16; 1.2.1.24
C00577[c]	D-Glyceraldehyde		R00714	succinate-semialdehyde:NADP+ oxidoreductase	C00006[c] + C00232[c] + C00001[c] -> C00042[c] + C00005[c] + C00080[c]	DJ41_2746 OR DJ41_2015 OR DJ41_2718	DJ41_2718 DJ41_2746 DJ41_2015	rn00250 Alanine, aspartate and glutamate metabolism; rn00350 Tyrosine metabolism; rn00650 Butanoate metabolism; rn01100 Metabolic pathways; rn01120 Microbial metabolism in diverse environments	0	0	1000	1.2.1.16; 1.2.1.79
C00993[c]	D-Alanyl-D-alanine		R905	L-Lysine permease	C00047_e[e] -> C00047[c]	DJ41_3558 OR DJ41_2382 OR DJ41_926 OR DJ41_981 OR DJ41_2056 OR DJ41_2244 OR DJ41_1328 OR DJ41_1523 OR DJ41_3231 OR DJ41_2413	DJ41_926 DJ41_981 DJ41_1328 DJ41_3231 DJ41_3558 DJ41_1523 DJ41_2413 DJ41_2382 DJ41_2244 DJ41_2056		0	0	1000
C00083[c]	Malonyl-CoA		R906	L-lysine:proton symporter	C00080_e[e] + C00047_e[e] -> C00047[c] + C00080[c]	DJ41_1989 OR DJ41_3635	DJ41_3635 DJ41_1989		0	0	1000
C00141[c]	3-Methyl-2-oxobutanoic acid		R00720	Inosine 5'-triphosphate pyrophosphohydrolase	C00081[c] + C00001[c] -> C00130[c] + C00013[c]	DJ41_1079	DJ41_1079	rn00230 Purine metabolism	0	0	1000	3.6.1.8; 3.6.1.19
C00140[c]	N-Acetyl-D-glucosamine		R00722	ATP:IDP phosphotransferase	C00104[c] + C00002[c] <=> C00008[c] + C00081[c]	DJ41_1138	DJ41_1138	rn00230 Purine metabolism	1	-1000	1000	2.7.4.6
C06002[c]	(S)-Methylmalonate semialdehyde		R00726	ITP:oxaloacetate carboxy-lyase (adding ITP; phosphoenolpyruvate-forming)	C00036[c] + C00081[c] -> C00104[c] + C00074[c] + C00011[c]	DJ41_1481	DJ41_1481	rn00010 Glycolysis / Gluconeogenesis; rn00020 Citrate cycle (TCA cycle); rn00620 Pyruvate metabolism; rn01100 Metabolic pathways; rn01110 Biosynthesis of secondary metabolites; rn01120 Microbial metabolism in diverse environments	0	0	1000	4.1.1.32
C06505[c]	Cob(I)yrinate a,c diamide		R00734	L-tyrosine:2-oxoglutarate aminotransferase	C01179[c] + C00025[c] <=> C00082[c] + C00026[c]	DJ41_1611 OR DJ41_1025 OR DJ41_3290	DJ41_1025 DJ41_3290 DJ41_1611	rn00130 Ubiquinone and other terpenoid-quinone biosynthesis; rn00350 Tyrosine metabolism; rn00400 Phenylalanine, tyrosine and tryptophan biosynthesis; rn00401 Novobiocin biosynthesis; rn00950 Isoquinoline alkaloid biosynthesis; rn01100 Metabolic pathways; rn01110 Biosynthesis of secondary metabolites; rn01210 2-Oxocarboxylic acid metabolism; rn01230 Biosynthesis of amino acids	1	-1000	1000	2.6.1.1; 2.6.1.5; 2.6.1.9; 2.6.1.57
C01181[c]	4-Trimethylammoniobutanoate		EX_C00062(e)	Exchange Reaction of L-Arginine	C00062_e[e] <=>			Exchange	1	-1000	1000
C04556[c]	4-Amino-2-methyl-5-phosphomethylpyrimidine		EX_C00082(e)	Exchange Reaction of L-Tyrosine	C00082_e[e] <=>			Exchange	1	-1000	1000
C06113[c]	L-Aspartyl-tRNA(Asn)		R00742	Acetyl-CoA:carbon-dioxide ligase (ADP-forming)	C00024[c] + C00288[c] + C00002[c] -> C00009[c] + C00083[c] + C00008[c]	(DJ41_3412 OR DJ41_201 OR DJ41_202 OR DJ41_1052) AND (DJ41_201 OR DJ41_1978 OR DJ41_2119)	DJ41_1052 DJ41_3412 DJ41_201 DJ41_202 DJ41_2119 DJ41_1978	rn00061 Fatty acid biosynthesis; rn00253 Tetracycline biosynthesis; rn00254 Aflatoxin biosynthesis; rn00620 Pyruvate metabolism; rn00640 Propanoate metabolism; rn00720 Carbon fixation pathways in prokaryotes; rn01100 Metabolic pathways; rn01110 Biosynthesis of secondary metabolites; rn01120 Microbial metabolism in diverse environments; rn01200 Carbon metabolism; rn01212 Fatty acid metabolism	0	0	1000	6.4.1.2
C03557[c]	2-Aminoethylphosphonate		R00747	2-Phosphonoacetaldehyde phosphonohydrolase	C03167[c] + C00001[c] <=> C00009[c] + C00084[c]	DJ41_2003	DJ41_2003	rn00440 Phosphonate and phosphinate metabolism; rn01100 Metabolic pathways; rn01120 Microbial metabolism in diverse environments	1	-1000	1000	3.11.1.1
C00221[c]	beta-D-Glucose		R00749	ethanolamine ammonia-lyase (acetaldehyde-forming)	C00189[c] -> C00084[c] + C00014[c]	DJ41_130 AND DJ41_131	DJ41_130 DJ41_131	rn00564 Glycerophospholipid metabolism; rn01100 Metabolic pathways	0	0	1000	4.3.1.7
C03758[c]	Dopamine		R00754	ethanol:NAD+ oxidoreductase	C00004[c] + C00084[c] + C00080[c] <=> C00469[c] + C00003[c]	DJ41_3559 OR DJ41_136 OR DJ41_189 OR DJ41_494	DJ41_3559 DJ41_136 DJ41_189 DJ41_494	rn00010 Glycolysis / Gluconeogenesis; rn01100 Metabolic pathways; rn01110 Biosynthesis of secondary metabolites; rn01120 Microbial metabolism in diverse environments	1	-1000	1000	1.1.1.1; 1.1.1.71
C00818[c]	D-Glucarate		R00755	pyruvate decarboxylase/indolepyruvate decarboxylase	C05125[c] -> C00084[c] + C00068[c]	DJ41_1670	DJ41_1670	rn00010 Glycolysis / Gluconeogenesis; rn01100 Metabolic pathways	0	0	1000	4.1.1.1
C00080_e[e]	External H+		R00774	Urea:carbon-dioxide ligase (ADP-forming)	C00288[c] + C00086[c] + C00002[c] -> C00009[c] + C00008[c] + C01010[c]	(DJ41_2108)	DJ41_2108	rn00330 Arginine and proline metabolism; rn01100 Metabolic pathways	0	0	1000	6.3.4.6
C00094[c]	Sulfite		R907	Urea ABC transporter	C00002[c] + C00086_e[e] -> C00009[c] + C00086[c] + C00008[c]	DJ41_2161	DJ41_2161		0	0	1000
C00058[c]	Formate		R00782	L-Cysteine hydrogen-sulfide-lyase (deaminating	C00097[c] + C00001[c] -> C00022[c] + C00014[c] + C00283[c]	DJ41_2942	DJ41_2942	rn00270 Cysteine and methionine metabolism; rn01100 Metabolic pathways	0	0	1000	4.4.1.1; 4.4.1.8
C00207[c]	Acetone		R00787	ammonia:NAD+ oxidoreductase	3 C00004[c] + C00088[c] + 3 C00080[c] -> 3 C00003[c] + C00014[c] + 2 C00001[c]	DJ41_208 AND DJ41_209	DJ41_208 DJ41_209	rn00910 Nitrogen metabolism; rn01120 Microbial metabolism in diverse environments	0	0	1000	1.7.1.4; 1.7.1.15
C02430[c]	L-Methionyl-tRNA		R00789	ammonia:NADP+ oxidoreductase	3 C00005[c] + C00088[c] + 3 C00080[c] -> 3 C00006[c] + C00014[c] + 2 C00001[c]	DJ41_208	DJ41_208	rn00910 Nitrogen metabolism; rn01120 Microbial metabolism in diverse environments	0	0	1000	1.7.1.4
C03794[c]	N6-(1,2-Dicarboxyethyl)-AMP		EX_C00089(e)	Exchange Reaction of Sucrose	C00089_e[e] <=>			Exchange	1	-1000	1000
C00188_e[e]	External L-Threonine		R00813	(1R,6S)-1,6-dihydroxycyclohexa-2,4-diene-1-carboxylate:NAD+ oxidoreductase (decarboxylating)	C00003[c] + C06321[c] <=> C00090[c] + C00004[c] + C00011[c] + C00080[c]	(DJ41_2255)	DJ41_2255	rn00362 Benzoate degradation; rn01100 Metabolic pathways; rn01120 Microbial metabolism in diverse environments; rn01220 Degradation of aromatic compounds	1	-1000	1000	1.3.1.25
C00086[c]	Urea		R00817	Catechol:oxygen 1,2-oxidoreductase(decyclizing)	C00090[c] + C00007[c] -> 2 C00080[c] + C02480[c]	DJ41_377	DJ41_377	rn00362 Benzoate degradation; rn01100 Metabolic pathways; rn01120 Microbial metabolism in diverse environments; rn01220 Degradation of aromatic compounds	0	0	1000	1.13.11.1
C01112[c]	D-Arabinose 5-phosphate		R00823	Anthranilate,NADH:oxygen oxidoreductase (1,2-hydroxylating, deaminating, decarboxylating)	C00004[c] + C00007[c] + C00108[c] + C00080[c] -> C00090[c] + C00003[c] + C00014[c] + C00011[c]	DJ41_517 AND DJ41_518	DJ41_517 DJ41_518	rn00627 Aminobenzoate degradation; rn01120 Microbial metabolism in diverse environments	0	0	1000	1.14.12.1
C00252_e[e]	External Isomaltose		R00825	anthranilate,NADPH:oxygen oxidoreductase (1,2-hydroxylating, deaminating, decarboxylating)	C00005[c] + C00007[c] + C00108[c] + C00080[c] -> C00090[c] + C00006[c] + C00014[c] + C00011[c]	DJ41_517 AND DJ41_518	DJ41_517 DJ41_518	rn00627 Aminobenzoate degradation; rn01120 Microbial metabolism in diverse environments	0	0	1000	1.14.12.1
C19847[c]	Demethylmenaquinol		R00832	succinyl-CoA:L-arginine N2-succinyltransferase	C00062[c] + C00091[c] -> C03296[c] + C00010[c]	DJ41_2893 OR (DJ41_2406 AND DJ41_2405)	DJ41_2893 DJ41_2406 DJ41_2405	rn00330 Arginine and proline metabolism	0	0	1000	2.3.1.109
C00022[c]	Pyruvate		R00842	sn-Glycerol-3-phosphate:NAD+ 2-oxidoreductase	C00004[c] + C00111[c] -> C00093[c] + C00003[c]	DJ41_1915	DJ41_1915	rn00564 Glycerophospholipid metabolism	0	0	1000	1.1.1.8; 1.1.1.94
C00135_e[e]	External L-Histidine		R00844	sn-Glycerol-3-phosphate:NADP+ 2-oxidoreductase	C00005[c] + C00111[c] -> C00006[c] + C00093[c]	DJ41_1915	DJ41_1915	rn00564 Glycerophospholipid metabolism	0	0	1000	1.1.1.94
C05692[c]	Se-Adenosyl-L-selenohomocysteine		R00847	ATP:glycerol 3-phosphotransferase	C00116[c] + C00002[c] -> C00093[c] + C00008[c]	DJ41_1479	DJ41_1479	rn00561 Glycerolipid metabolism; rn01100 Metabolic pathways	0	0	1000	2.7.1.30
C00407[c]	L-Isoleucine		R00858	hydrogen-sulfide:NADP+ oxidoreductase	C00094[c] + 3 C00005[c] + 3 C00080[c] -> 3 C00006[c] + C00283[c] + 3 C00001[c]	DJ41_3432 OR DJ41_3482	DJ41_3432 DJ41_3482	rn00920 Sulfur metabolism; rn01100 Metabolic pathways; rn01120 Microbial metabolism in diverse environments	0	0	1000	1.8.1.2
C00624[c]	N-Acetyl-L-glutamate		EX_C00392(e)	Exchange Reaction of Mannitol	C00392_e[e] <=>			Exchange	1	-1000	1000
C05775[c]	alpha-Ribazole		R00885	GTP:alpha-D-mannose-1-phosphate guanylyltransferase	C00636[c] + C00044[c] -> C00096[c] + C00013[c]			rn00051 Fructose and mannose metabolism; rn00520 Amino sugar and nucleotide sugar metabolism; rn01100 Metabolic pathways; rn01110 Biosynthesis of secondary metabolites	0	0	1000	2.7.7.13
C00230[c]	3,4-Dihydroxybenzoate		R908	Cystein ABC transporter	C00097_e[e] + C00002[c] -> C00009[c] + C00097[c] + C00008[c]	DJ41_1725	DJ41_1725		0	0	1000
C05382[c]	Sedoheptulose 7-phosphate		R00894	L-glutamate:L-cysteine gamma-ligase (ADP-forming)	C00002[c] + C00025[c] + C00097[c] -> C00669[c] + C00009[c] + C00008[c]	DJ41_3106	DJ41_3106	rn00480 Glutathione metabolism; rn01100 Metabolic pathways	0	0	1000	6.3.2.2
C05239[c]	5-Aminoimidazole		R00895	L-Cysteine:2-oxoglutarate aminotransferase	C00957[c] + C00025[c] -> C00026[c] + C00097[c]	DJ41_1611	DJ41_1611	rn00270 Cysteine and methionine metabolism; rn01100 Metabolic pathways ///	0	0	1000	2.6.1.1; 2.6.1.3
C00006[c]	NADP+		R00897	O3-acetyl-L-serine:hydrogen-sulfide 2-amino-2-carboxyethyltransferase	C00283[c] + C00979[c] -> C00033[c] + C00097[c]	DJ41_1084 OR DJ41_1450	DJ41_1084 DJ41_1450	rn00270 Cysteine and methionine metabolism; rn00920 Sulfur metabolism; rn01100 Metabolic pathways; rn01120 Microbial metabolism in diverse environments; rn01200 Carbon metabolism; rn01230 Biosynthesis of amino acids	0	0	1000	2.5.1.47; 2.5.1.65
C00944[c]	3-Dehydroquinate		EX_C00097(e)	Exchange Reaction of L-Cysteine	C00097_e[e] <=>			Exchange	1	-1000	1000
C00096[c]	GDP-mannose		R00899	L-Cysteinylglycine dipeptidase	C01419[c] + C00001[c] -> C00037[c] + C00097[c]	DJ41_1413 OR DJ41_142 OR DJ41_1901	DJ41_1413 DJ41_1901 DJ41_142	rn00480 Glutathione metabolism; rn01100 Metabolic pathways	0	0	1000	3.4.11.1; 3.4.11.2; 3.4.11.23; 3.4.13.-
C04666[c]	D-erythro-1-(Imidazol-4-yl)glycerol 3-phosphate		R00904	3-aminopropanal:NAD+ oxidoreductase	C05665[c] + C00003[c] + C00001[c] -> C00099[c] + C00004[c] + C00080[c]	DJ41_1668 OR DJ41_133 OR DJ41_2018 OR DJ41_2579	DJ41_2579 DJ41_1668 DJ41_133 DJ41_2018	rn00410 beta-Alanine metabolism	0	0	1000	1.2.1.3; 1.2.1.5; 1.2.1.19
C00785[c]	Urocanate		R00907	L-Alanine:3-oxopropanoate aminotransferase	C00222[c] + C00041[c] <=> C00099[c] + C00022[c]	DJ41_1938	DJ41_1938	rn00410 beta-Alanine metabolism; rn00640 Propanoate metabolism; rn01100 Metabolic pathways	1	-1000	1000	2.6.1.18
C00004[c]	NADH		R00921	propanoyl-CoA:phosphate propanoyltransferase	C00009[c] + C00100[c] <=> C02876[c] + C00010[c]	DJ41_1760 OR DJ41_1153	DJ41_1153 DJ41_1760	rn00640 Propanoate metabolism	1	-1000	1000	2.3.1.8; 2.3.1.222
C00005[c]	NADPH		R00924	propanoyl-CoA:electron-transfer flavoprotein 2,3-oxidoreductase	C00016[c] + C00100[c] <=> C01352[c] + C00894[c]	DJ41_3743 OR DJ41_630	DJ41_3743 DJ41_630	rn00410 beta-Alanine metabolism	1	-1000	1000	1.3.8.7
C00328[c]	L-Kynurenine		R00926	Propionyladenylate:CoA propionyltransferase	C05983[c] + C00010[c] <=> C00100[c] + C00020[c]	DJ41_3165 OR DJ41_87 OR DJ41_3254	DJ41_3254 DJ41_3165 DJ41_87	rn00640 Propanoate metabolism; rn01100 Metabolic pathways	1	-1000	1000	6.2.1.1; 6.2.1.17
C01096[c]	Sorbitol 6-phosphate		R00927	Acetyl-CoA:propanoyl-CoA 2-C-acetyltransferase	C03344[c] + C00010[c] -> C00024[c] + C00100[c]	DJ41_1340	DJ41_1340	rn00280 Valine, leucine and isoleucine degradation; rn01100 Metabolic pathways; rn01110 Biosynthesis of secondary metabolites	0	0	1000	2.3.1.9; 2.3.1.16
C00095_e[e]	External D-Fructose		R00931	Propanoyl-CoA:oxaloacetate C-propanoyltransferase (thioester-hydrolysing, 1-carboxyethyl-forming)	C02225[c] + C00010[c] <=> C00036[c] + C00100[c]	DJ41_3287	DJ41_3287	rn00640 Propanoate metabolism	1	-1000	1000	2.3.3.5
C00399[c]	Ubiquinone		R00935	(S)-Methylmalonate semialdehyde:NAD+ oxidoreductase (CoA-propanoylating)	C06002[c] + C00003[c] + C00010[c] -> C00004[c] + C00100[c] + C00011[c] + C00080[c]	DJ41_1939 OR DJ41_3256	DJ41_3256 DJ41_1939	rn00280 Valine, leucine and isoleucine degradation; rn00640 Propanoate metabolism; rn01100 Metabolic pathways	0	0	1000	1.2.1.27
C00148[c]	L-Proline		R00936	5,6,7,8-Tetrahydrofolate:NAD+ oxidoreductase	C00004[c] + C00415[c] + C00080[c] -> C00003[c] + C00101[c]	DJ41_1188	DJ41_1188	rn00670 One carbon pool by folate; rn00790 Folate biosynthesis; rn01100 Metabolic pathways	0	0	1000	1.5.1.3
C00804[c]	Propynoate		R00937	5,6,7,8-Tetrahydrofolate:NAD+ oxidoreductase	2 C00004[c] + C00504[c] + 2 C00080[c] -> 2 C00003[c] + C00101[c]	DJ41_1188	DJ41_1188	rn00670 One carbon pool by folate; rn00790 Folate biosynthesis; rn01100 Metabolic pathways	0	0	1000	1.5.1.3
C00294[c]	Inosine		R00939	5,6,7,8-Tetrahydrofolate:NADP+ oxidoreductase	C00005[c] + C00415[c] + C00080[c] -> C00006[c] + C00101[c]	DJ41_1188	DJ41_1188	rn00670 One carbon pool by folate; rn00790 Folate biosynthesis; rn01100 Metabolic pathways	0	0	1000	1.5.1.3
C04494[c]	Guanosine 3'-diphosphate 5'-triphosphate		R00940	5,6,7,8-Tetrahydrofolate:NADP+ oxidoreductase	2 C00005[c] + C00504[c] + 2 C00080[c] -> 2 C00006[c] + C00101[c]	DJ41_1188	DJ41_1188	rn00670 One carbon pool by folate; rn00790 Folate biosynthesis; rn01100 Metabolic pathways	0	0	1000	1.5.1.3
C05841[c]	Nicotinate D-ribonucleoside		R00944	10-Formyltetrahydrofolate amidohydrolase	C00234[c] + C00001[c] -> C00058[c] + C00101[c]	DJ41_1194	DJ41_1194	rn00630 Glyoxylate and dicarboxylate metabolism; rn00670 One carbon pool by folate	0	0	1000	3.5.1.10
C00441[c]	L-Aspartate 4-semialdehyde		R00945	5,10-Methylenetetrahydrofolate:glycine hydroxymethyltransferase	C00065[c] + C00101[c] + C00001[c] <=> C00143[c] + C00037[c]	DJ41_1867	DJ41_1867	rn00260 Glycine, serine and threonine metabolism; rn00460 Cyanoamino acid metabolism; rn00630 Glyoxylate and dicarboxylate metabolism; rn00670 One carbon pool by folate; rn00680 Methane metabolism; rn01100 Metabolic pathways; rn01110 Biosynthesis of secondary metabolites; rn01120 Microbial metabolism in diverse environments; rn01200 Carbon metabolism; rn01230 Biosynthesis of amino acids	1	-1000	1000	2.1.2.1
C00740[c]	D-Serine		R00946	5-Methyltetrahydrofolate:L-homocysteine S-methyltransferase	C00155[c] + C00440[c] <=> C00101[c] + C00073[c]	DJ41_2564	DJ41_2564	rn00270 Cysteine and methionine metabolism; rn00670 One carbon pool by folate; rn01100 Metabolic pathways; rn01110 Biosynthesis of secondary metabolites; rn01230 Biosynthesis of amino acids	1	-1000	1000	2.1.1.13
C01185[c]	Nicotinate D-ribonucleotide		R00291	UDP-glucose 4-epimerase	C00029[c] <=> C00052[c]	DJ41_226 OR DJ41_3296 OR DJ41_3240	DJ41_3240 DJ41_3296 DJ41_226	rn00052 Galactose metabolism; rn00520 Amino sugar and nucleotide sugar metabolism; rn01100 Metabolic pathways; rn01110 Biosynthesis of secondary metabolites	1	-1000	1000	5.1.3.2
C02553[c]	L-Seryl-tRNA(Ser)		R00959	alpha-D-Glucose 1-phosphate 1,6-phosphomutase	C00668[c] <=> C00103[c]	DJ41_2687 OR DJ41_3295	DJ41_2687 DJ41_3295	rn00010 Glycolysis / Gluconeogenesis; rn00052 Galactose metabolism; rn00500 Starch and sucrose metabolism; rn00520 Amino sugar and nucleotide sugar metabolism; rn01100 Metabolic pathways; rn01110 Biosynthesis of secondary metabolites; rn01120 Microbial metabolism in diverse environments	1	-1000	1000	5.4.2.2; 5.4.2.5
C05223[c]	Dodecanoyl-[acyl-carrier protein]		R00963	uridine 5'-monophosphate phosphohydrolase	C00105[c] + C00001[c] -> C00009[c] + C00299[c]	DJ41_1687 OR DJ41_509 OR DJ41_466	DJ41_1687 DJ41_466 DJ41_509	rn00240 Pyrimidine metabolism	0	0	1000	3.1.3.5
C01346[c]	dUDP		EX_C00299(e)	Exchange Reaction of Uridine	C00299_e[e] <=>			Exchange	1	-1000	1000
C01161[c]	3,4-Dihydroxyphenylacetate		R00965	orotidine-5'-phosphate carboxy-lyase (UMP-forming)	C01103[c] -> C00105[c] + C00011[c]	DJ41_673	DJ41_673	rn00240 Pyrimidine metabolism; rn01100 Metabolic pathways	0	0	1000	4.1.1.23
C00435[c]	Oxidized rubredoxin		R00966	UMP:diphosphate phospho-alpha-D-ribosyltransferase	C00106[c] + C00119[c] -> C00105[c] + C00013[c]	DJ41_946	DJ41_946	rn00240 Pyrimidine metabolism; rn01100 Metabolic pathways	0	0	1000	2.4.2.9
EXOPOLYS[c]	Exopolysaccharide		R00978	Uracil:proton symporter	C00080_e[e] + C00106_e[e] -> C00106[c] + C00080[c]	DJ41_822	DJ41_822	URACIL transport	0	0	1000
C00329[c]	D-Glucosamine		EX_C00106(e)	Exchange Reaction of Uracil	C00106_e[e] <=>			Exchange	1	-1000	1000
C01646[c]	tRNA(Lys)		R00985	chorismate pyruvate-lyase (amino-accepting	C00251[c] + C00014[c] -> C00022[c] + C00108[c] + C00001[c]	DJ41_1744 OR DJ41_1370	DJ41_1370 DJ41_1744	rn00400 Phenylalanine, tyrosine and tryptophan biosynthesis; rn01100 Metabolic pathways; rn01110 Biosynthesis of secondary metabolites; rn01230 Biosynthesis of amino acids	0	0	1000	4.1.3.27
C00130[c]	IMP		R00986	Chorismate pyruvate-lyase (amino-accepting)	C00251[c] + C00064[c] -> C00022[c] + C00108[c] + C00025[c]	DJ41_1744 OR DJ41_1370	DJ41_1370 DJ41_1744	rn00400 Phenylalanine, tyrosine and tryptophan biosynthesis; rn01100 Metabolic pathways; rn01110 Biosynthesis of secondary metabolites; rn01230 Biosynthesis of amino acids	0	0	1000	4.1.3.27
C00346[c]	Ethanolamine phosphate		R00987	L-Kynurenine hydrolase	C00328[c] + C00001[c] -> C00108[c] + C00041[c]	DJ41_261	DJ41_261	rn00380 Tryptophan metabolism; rn01100 Metabolic pathways	0	0	1000	3.7.1.3
C00036[c]	Oxaloacetate		R00988	N-Formylanthranilate amidohydrolase	C05653[c] + C00001[c] -> C00058[c] + C00108[c]	(DJ41_263)	DJ41_263	rn00380 Tryptophan metabolism	0	0	1000	3.5.1.9
C02047[c]	L-Leucyl-tRNA		R00996	L-threonine ammonia-lyase (2-oxobutanoate-forming)	C00188[c] -> C00109[c] + C00014[c]	DJ41_3490 OR DJ41_1708 OR DJ41_308	DJ41_3490 DJ41_1708 DJ41_308	rn00260 Glycine, serine and threonine metabolism; rn00290 Valine, leucine and isoleucine biosynthesis; rn01100 Metabolic pathways; rn01110 Biosynthesis of secondary metabolites; rn01230 Biosynthesis of amino acids	0	0	1000	4.3.1.19
C05776[c]	Vitamin B12		EX_C00114(e)	Exchange Reaction of Choline	C00114_e[e] <=>			Exchange	1	-1000	1000
C05335[c]	L-Selenomethionine		R01030	sn-Glycero-3-phosphocholine glycerophosphohydrolase	C00670[c] + C00001[c] -> C00093[c] + C00114[c]	DJ41_3402 OR DJ41_1490	DJ41_3402 DJ41_1490	rn00564 Glycerophospholipid metabolism	0	0	1000	3.1.4.2; 3.1.4.46
C01653[c]	tRNA(Val)		R01049	ATP:D-ribose-5-phosphate diphosphotransferase	C00002[c] + C00117[c] -> C00119[c] + C00020[c]	DJ41_442 OR DJ41_881	DJ41_881 DJ41_442	rn00030 Pentose phosphate pathway; rn00230 Purine metabolism; rn01100 Metabolic pathways; rn01110 Biosynthesis of secondary metabolites; rn01120 Microbial metabolism in diverse environments; rn01200 Carbon metabolism; rn01230 Biosynthesis of amino acids	0	0	1000	2.7.6.1
C01103[c]	Orotidine 5'-phosphate		R01054	ADP-ribose ribophosphohydrolase	C00301[c] + C00001[c] -> C00020[c] + C00117[c]	DJ41_1392	DJ41_1392	rn00230 Purine metabolism	0	0	1000	3.6.1.13; 3.6.1.21; 3.6.1.53; 3.6.1.-
C06112[c]	L-Glutamyl-tRNA(Gln)		R01055	Uracil hydro-lyase (adding D-ribose 5-phosphate;pseudouridine-5'-phosphate-forming)	C01168[c] + C00001[c] -> C00106[c] + C00117[c]	DJ41_118	DJ41_118	rn00240 Pyrimidine metabolism	0	0	1000	3.2.-.-; 4.2.1.70
C03069[c]	3-Methylcrotonyl-CoA		R01056	D-Ribose-5-phosphate aldose-ketose-isomerase	C00199[c] <=> C00117[c]	DJ41_309	DJ41_309	rn00030 Pentose phosphate pathway; rn00710 Carbon fixation in photosynthetic organisms; rn01100 Metabolic pathways; rn01110 Biosynthesis of secondary metabolites; rn01120 Microbial metabolism in diverse environments; rn01200 Carbon metabolism; rn01230 Biosynthesis of amino acids	1	-1000	1000	5.3.1.6
C04652[c]	UDP-2,3-bis(3-hydroxytetradecanoyl)glucosamine		R01057	D-Ribose 1,5-phosphomutase	C00620[c] <=> C00117[c]	DJ41_2687 OR DJ41_3295	DJ41_2687 DJ41_3295	rn00030 Pentose phosphate pathway; rn00230 Purine metabolism	1	-1000	1000	5.4.2.2; 5.4.2.7
C01642[c]	tRNA(Gly)		R01058	D-glyceraldehyde 3-phosphate:NADP+ oxidoreductase	C00118[c] + C00006[c] + C00001[c] -> C00005[c] + C00197[c] + C00080[c]	(DJ41_1147)	DJ41_1147	rn00010 Glycolysis / Gluconeogenesis; rn00030 Pentose phosphate pathway; rn01100 Metabolic pathways; rn01120 Microbial metabolism in diverse environments; rn01200 Carbon metabolism	0	0	1000	1.2.1.9
C00857[c]	Deamino-NAD+		R01061	D-glyceraldehyde-3-phosphate:NAD+ oxidoreductase (phosphorylating)	C00118[c] + C00009[c] + C00003[c] <=> C00004[c] + C00236[c] + C00080[c]	DJ41_1618 OR DJ41_2292	DJ41_1618 DJ41_2292	rn00010 Glycolysis / Gluconeogenesis; rn00710 Carbon fixation in photosynthetic organisms; rn01100 Metabolic pathways; rn01110 Biosynthesis of secondary metabolites; rn01120 Microbial metabolism in diverse environments; rn01200 Carbon metabolism; rn01230 Biosynthesis of amino acids	1	-1000	1000	1.2.1.12; 1.2.1.59
C02987[c]	L-Glutamyl-tRNA(Glu)		R01066	2-deoxy-D-ribose-5-phosphate acetaldehyde-lyase (D-glyceraldehyde-3-phosphate-forming)	C00673[c] -> C00118[c] + C00084[c]			rn00030 Pentose phosphate pathway	0	0	1000	4.1.2.4
C06250[c]	Holo-[carboxylase]		R01015	D-glyceraldehyde-3-phosphate aldose-ketose-isomerase	C00111[c] <=> C00118[c]	DJ41_1314	DJ41_1314	rn00680 Methane metabolism; rn00710 Carbon fixation in photosynthetic organisms; rn01100 Metabolic pathways; rn01120 Microbial metabolism in diverse environments; rn01200 Carbon metabolism	1	-1000	1000	5.3.1.1
C00536[c]	Triphosphate		R01070	beta-D-fructose-1,6-bisphosphate D-glyceraldehyde-3-phosphate-lyase (glycerone-phosphate-forming)	C05378[c] <=> C00118[c] + C00111[c]	DJ41_704	DJ41_704	rn00010 Glycolysis / Gluconeogenesis; rn00030 Pentose phosphate pathway; rn00051 Fructose and mannose metabolism; rn01100 Metabolic pathways; rn01110 Biosynthesis of secondary metabolites; rn01120 Microbial metabolism in diverse environments; rn01200 Carbon metabolism; rn01230 Biosynthesis of amino acids	1	-1000	1000	4.1.2.13
PPEPTIDO[c]	Peptidoglycan precursor		R01071	1-(5-phospho-D-ribosyl)-ATP:diphosphate phospho-alpha-D-ribosyl-transferase	C00002[c] + C00119[c] -> C02739[c] + C00013[c]	DJ41_2291 OR DJ41_1027	DJ41_1027 DJ41_2291	rn00340 Histidine metabolism; rn01100 Metabolic pathways; rn01110 Biosynthesis of secondary metabolites; rn01230 Biosynthesis of amino acids	0	0	1000	2.4.2.17
C01641[c]	tRNA(Glu)		R01072	5-Phosphoribosylamine:diphosphate phospho-alpha-D-ribosyltransferase (glutamate-amidating)	C00119[c] + C00064[c] + C00001[c] -> C00025[c] + C03090[c] + C00013[c]	DJ41_1921	DJ41_1921	rn00230 Purine metabolism; rn00250 Alanine, aspartate and glutamate metabolism; rn01100 Metabolic pathways; rn01110 Biosynthesis of secondary metabolites	0	0	1000	2.4.2.14
C00353[c]	Geranylgeranyl diphosphate		R01073	N-(5-Phospho-D-ribosyl)anthranilate:pyrophosphate phosphoribosyl-transferase	C00108[c] + C00119[c] -> C00013[c] + C04302[c]	DJ41_1741	DJ41_1741	rn00400 Phenylalanine, tyrosine and tryptophan biosynthesis; rn01100 Metabolic pathways; rn01110 Biosynthesis of secondary metabolites; rn01230 Biosynthesis of amino acids	0	0	1000	2.4.2.18
C00320[c]	Thiosulfate		R01074	biotin:CoA ligase (AMP-forming)	C00120[c] + C00002[c] -> C05921[c] + C00013[c]	DJ41_915	DJ41_915	rn00780 Biotin metabolism; rn01100 Metabolic pathways	0	0	1000	6.2.1.11; 6.3.4.9; 6.3.4.10; 6.3.4.11; ;; 6.3.4.15
C01640[c]	tRNA(Gln)		R01082	(S)-malate hydro-lyase (fumarate-forming)	C00122[c] + C00001[c] <=> C00149[c]	DJ41_227 OR DJ41_1154	DJ41_1154 DJ41_227	rn00020 Citrate cycle (TCA cycle); rn00620 Pyruvate metabolism; rn00720 Carbon fixation pathways in prokaryotes; rn01100 Metabolic pathways; rn01110 Biosynthesis of secondary metabolites; rn01120 Microbial metabolism in diverse environments; rn01200 Carbon metabolism	1	-1000	1000	4.2.1.2
C00097_e[e]	External L-Cysteine		R01083	N6-(1,2-dicarboxyethyl)AMP AMP-lyase (fumarate-forming)	C03794[c] -> C00122[c] + C00020[c]	DJ41_1679	DJ41_1679	rn00230 Purine metabolism; rn00250 Alanine, aspartate and glutamate metabolism; rn01100 Metabolic pathways	0	0	1000	4.3.2.2
C00780[c]	Serotonin		R01086	2-(Nomega-L-arginino)succinate arginine-lyase (fumarate-forming)	C03406[c] -> C00122[c] + C00062[c]	DJ41_1384	DJ41_1384	rn00250 Alanine, aspartate and glutamate metabolism; rn00330 Arginine and proline metabolism; rn01100 Metabolic pathways; rn01110 Biosynthesis of secondary metabolites; rn01230 Biosynthesis of amino acids	0	0	1000	4.3.2.1
C01636[c]	tRNA(Arg)		R01090	L-Leucine:2-oxoglutarate aminotransferase	C00233[c] + C00025[c] <=> C00026[c] + C00123[c]	DJ41_3374	DJ41_3374	rn00280 Valine, leucine and isoleucine degradation; rn00290 Valine, leucine and isoleucine biosynthesis; rn00966 Glucosinolate biosynthesis; rn01100 Metabolic pathways; rn01110 Biosynthesis of secondary metabolites; rn01210 2-Oxocarboxylic acid metabolism; rn01230 Biosynthesis of amino acids	1	-1000	1000	2.6.1.6; 2.6.1.42; 2.6.1.67
C04217[c]	all-trans-Pentaprenyl diphosphate		R01106	Nitrite:(acceptor) oxidoreductase	C00244[c] + 2 C00126[c] + C00001[c] -> C00088[c] + 2 C00125[c] + 2 C00080[c]	DJ41_210	DJ41_210	Nitrogen metabolism	0	0	1000	1.7.99.4
C00266[c]	Glycolaldehyde		R01126	Inosine 5'-monophosphate phosphohydrolase	C00130[c] + C00001[c] -> C00009[c] + C00294[c]	DJ41_1687 OR DJ41_509 OR DJ41_466	DJ41_1687 DJ41_466 DJ41_509	rn00230 Purine metabolism; rn01100 Metabolic pathways	0	0	1000	3.1.3.5
C00860[c]	L-Histidinol		R01127	IMP 1,2-hydrolase (decyclizing)	C04734[c] <=> C00130[c] + C00001[c]	DJ41_47	DJ41_47	rn00230 Purine metabolism; rn01100 Metabolic pathways; rn01110 Biosynthesis of secondary metabolites	1	-1000	1000	2.1.2.3; 3.5.4.10
C06249[c]	Apo-[carboxylase]		R01130	IMP:NAD+ oxidoreductase	C00130[c] + C00003[c] + C00001[c] -> C00004[c] + C00655[c] + C00080[c]	DJ41_3153	DJ41_3153	rn00230 Purine metabolism; rn01100 Metabolic pathways; rn01110 Biosynthesis of secondary metabolites	0	0	1000	1.1.1.205
C00881_e[e]	External Deoxycytidine		R01132	IMP:diphosphate phospho-D-ribosyltransferase	C00262[c] + C00119[c] -> C00130[c] + C00013[c]	DJ41_3675	DJ41_3675	rn00230 Purine metabolism; rn01100 Metabolic pathways	0	0	1000	2.4.2.8
C01330[c]	Sodium cation		R01135	IMP:L-aspartate ligase (GDP-forming)	C00130[c] + C00049[c] + C00044[c] -> C00009[c] + C03794[c] + C00035[c]	DJ41_2290	DJ41_2290	rn00230 Purine metabolism; rn00250 Alanine, aspartate and glutamate metabolism; rn01100 Metabolic pathways	0	0	1000	6.3.4.4
C00886[c]	L-Alanyl-tRNA		R01137	ATP:dADP phosphotransferase	C00002[c] + C00206[c] <=> C00131[c] + C00008[c]	DJ41_1138	DJ41_1138	rn00230 Purine metabolism; rn01100 Metabolic pathways	1	-1000	1000	2.7.4.6
C06054[c]	2-Oxo-3-hydroxy-4-phosphobutanoate		R01150	D-alanine:D-alanine ligase (ADP-forming)	2 C00133[c] + C00002[c] -> C00009[c] + C00993[c] + C00008[c]	DJ41_3139	DJ41_3139	rn00473 D-Alanine metabolism; rn00550 Peptidoglycan biosynthesis; rn01100 Metabolic pathways	0	0	1000	6.3.2.4
C00258[c]	D-Glycerate		R01158	L-histidinol:NAD+ oxidoreductase	C00860[c] + 2 C00003[c] + C00001[c] -> 2 C00004[c] + C00135[c] + 2 C00080[c]	DJ41_1026	DJ41_1026	rn01230 Biosynthesis of amino acids	0	0	1000	1.1.1.23
C02984[c]	L-Aspartyl-tRNA(Asp)		R01159	S-adenosyl-L-methionine:L-histidine N-methyltransferase	C00019[c] + C00135[c] -> C00021[c] + C01152[c]	DJ41_3422 OR DJ41_2145 OR DJ41_2263 OR DJ41_2517 OR DJ41_2612	DJ41_2612 DJ41_2517 DJ41_3422 DJ41_2263 DJ41_2145	rn00340 Histidine metabolism ///	0	0	1000	2.1.1.-
C00296[c]	Quinate		EX_C00135(e)	Exchange Reaction of L-Histidine	C00135_e[e] <=>			Exchange	1	-1000	1000
C00296_e[e]	External Quinate		R909	L-histidine ABC transporter	C00135_e[e] + C00002[c] -> C00009[c] + C00008[c] + C00135[c]	DJ41_869 AND DJ41_866	DJ41_866 DJ41_869		0	0	1000
C04405[c]	(2S,3S)-3-Hydroxy-2-methylbutanoyl-CoA		R01167	L-histidine carboxy-lyase (histamine-forming)	C00135[c] -> C00388[c] + C00011[c]	DJ41_1722	DJ41_1722	rn00340 Histidine metabolism; rn01100 Metabolic pathways; rn01110 Biosynthesis of secondary metabolites	0	0	1000	4.1.1.22; 4.1.1.28
C00214_e[e]	External Thymidine		R01168	L-histidine ammonia-lyase (urocanate-forming)	C00135[c] -> C00785[c] + C00014[c]	DJ41_3072	DJ41_3072	rn00340 Histidine metabolism; rn01100 Metabolic pathways	0	0	1000	4.3.1.3
C11435[c]	4-(Cytidine 5'-diphospho)-2-C-methyl-D-erythritol		R01175	butanoyl-CoA:electron-transfer flavoprotein 2,3-oxidoreductase	C00016[c] + C00136[c] <=> C00877[c] + C01352[c]	(DJ41_403)	DJ41_403	rn00071 Fatty acid degradation; rn00650 Butanoate metabolism; rn01100 Metabolic pathways; rn01200 Carbon metabolism; rn01212 Fatty acid metabolism	1	-1000	1000	1.3.3.6; 1.3.8.1; 1.3.8.7; 1.3.99.-
C00007[c]	Oxygen		R01178	short-chain acyl-CoA:electron-transfer flavoprotein 2,3-oxidoreductase	C04253[c] + C20675[c] <=> C04570[c] + C20676[c]	(DJ41_403)	DJ41_403		1	-1000	1000	1.3.8.1
C11434[c]	2-C-Methyl-D-erythritol 4-phosphate		R01185	1D-myo-inositol 1-phosphate phosphohydrolase	C00001[c] + C01177[c] <=> C00009[c] + C00137[c]	(DJ41_2919)	DJ41_2919	rn00562 Inositol phosphate metabolism	1	-1000	1000	3.1.3.25
C01152[c]	N(pi)-Methyl-L-histidine		R01186	1D-myo-inositol 4-phosphate phosphohydrolase	C00001[c] + C03546[c] <=> C00009[c] + C00137[c]	(DJ41_2919)	DJ41_2919	rn00562 Inositol phosphate metabolism; rn01100 Metabolic pathways	1	-1000	1000	3.1.3.25
C00641[c]	1,2-Diacyl-sn-glycerol		R01187	1D-myo-inositol 3-phosphate phosphohydrolase	C00001[c] + C04006[c] <=> C00009[c] + C00137[c]	(DJ41_2919)	DJ41_2919	rn00521 Streptomycin biosynthesis; rn00562 Inositol phosphate metabolism; rn01100 Metabolic pathways; rn01110 Biosynthesis of secondary metabolites	1	-1000	1000	3.1.3.25
C01168[c]	Pseudouridine 5'-phosphate		R01213	acetyl-CoA:3-methyl-2-oxobutanoate C-acetyltransferase (thioester-hydrolysing, carboxymethyl-forming)	C02504[c] + C00010[c] <=> C00024[c] + C00141[c] + C00001[c]	DJ41_1162	DJ41_1162	rn00290 Valine, leucine and isoleucine biosynthesis; rn00620 Pyruvate metabolism; rn01100 Metabolic pathways; rn01110 Biosynthesis of secondary metabolites; rn01210 2-Oxocarboxylic acid metabolism; rn01230 Biosynthesis of amino acids	1	-1000	1000	2.3.3.13
C00315_e[e]	External Spermidine		R01214	L-Valine:2-oxoglutarate aminotransferase	C00141[c] + C00025[c] <=> C00026[c] + C00183[c]	DJ41_3374	DJ41_3374	rn00280 Valine, leucine and isoleucine degradation; rn00290 Valine, leucine and isoleucine biosynthesis; rn00770 Pantothenate and CoA biosynthesis; rn00966 Glucosinolate biosynthesis; rn01100 Metabolic pathways; rn01110 Biosynthesis of secondary metabolites; rn01210 2-Oxocarboxylic acid metabolism; rn01230 Biosynthesis of amino acids	1	-1000	1000	2.6.1.6; 2.6.1.42
C06240[c]	UDP-N-acetyl-D-mannosaminouronate		R01215	L-Valine:pyruvate aminotransferase	C00022[c] + C00183[c] <=> C00141[c] + C00041[c]	(DJ41_801)	DJ41_801	rn00290 Valine, leucine and isoleucine biosynthesis; rn01100 Metabolic pathways; rn01110 Biosynthesis of secondary metabolites	1	-1000	1000	2.6.1.66
C00692[c]	UDP-N-acetylmuramoyl-L-alanyl-D-glutamate		R01220	5,10-methylenetetrahydrofolate:NADP+ oxidoreductase	C00006[c] + C00143[c] <=> C00005[c] + C00445[c]	DJ41_1475	DJ41_1475	rn00670 One carbon pool by folate; rn00720 Carbon fixation pathways in prokaryotes; rn01100 Metabolic pathways; rn01120 Microbial metabolism in diverse environments; rn01200 Carbon metabolism	1	-1000	1000	1.5.1.5
C00122_e[e]	External Fumarate		R01221	glycine synthase	C00003[c] + C00037[c] + C00101[c] <=> C00004[c] + C00014[c] + C00143[c] + C00011[c] + C00080[c]	(DJ41_718)	DJ41_718	rn00630 Glyoxylate and dicarboxylate metabolism; rn01110 Biosynthesis of secondary metabolites; rn01200 Carbon metabolism	1	-1000	1000	1.4.4.2; 1.8.1.4; 2.1.2.10
C00078_e[e]	External L-Tryptophan		R01224	5-methyltetrahydrofolate:NADP+ oxidoreductase	C00005[c] + C00143[c] -> C00006[c] + C00440[c]	DJ41_1763 OR DJ41_445	DJ41_1763 DJ41_445	rn00670 One carbon pool by folate; rn01100 Metabolic pathways; rn01120 Microbial metabolism in diverse environments	0	0	1000	1.5.1.20
C04874[c]	2-Amino-4-hydroxy-6-(D-erythro-1,2,3-trihydroxypropyl)-7,8-dihydropteridine		EX_C00133(e)	Exchange Reaction of D-Alanine	C00133_e[e] <=>			Exchange	1	-1000	1000
C00311_e[e]	External Isocitrate		R01226	5,10-Methylenetetrahydrofolate:3-methyl-2-oxobutanoate hydroxymethyltransferase	C00141[c] + C00143[c] -> C00966[c] + C00101[c]	DJ41_1075	DJ41_1075	rn00770 Pantothenate and CoA biosynthesis; rn01100 Metabolic pathways; rn01110 Biosynthesis of secondary metabolites	0	0	1000	2.1.2.11
C00856[c]	DNA cytosine		R01227	guanosine 5'-monophosphate phosphohydrolase	C00144[c] + C00001[c] -> C00009[c] + C00387[c]	DJ41_1687 OR DJ41_509 OR DJ41_466	DJ41_1687 DJ41_466 DJ41_509	rn00230 Purine metabolism; rn01100 Metabolic pathways	0	0	1000	3.1.3.5
C01146[c]	2-Hydroxy-3-oxopropanoate		R01229	GMP:diphosphate 5-phospho-alpha-D-ribosyltransferase	C00144[c] + C00013[c] <=> C00119[c] + C00242[c]	(DJ41_2997)	DJ41_2997	rn00230 Purine metabolism; rn01100 Metabolic pathways	1	-1000	1000	2.4.2.7; 2.4.2.8; 2.4.2.22
C00402[c]	D-Aspartate		R01231	Xanthosine-5'-phosphate:L-glutamine amido-ligase (AMP-forming)	C00002[c] + C00655[c] + C00064[c] -> C00025[c] + C00020[c] + C00144[c] + C00013[c]	DJ41_129 OR DJ41_3227	DJ41_3227 DJ41_129	rn00230 Purine metabolism; rn01100 Metabolic pathways	0	0	1000	6.3.5.2
C00415[c]	Dihydrofolate		EX_C00148(e)	Exchange Reaction of L-Proline	C00148_e[e] <=>			Exchange	1	-1000	1000
CL[c]	Cardiolipin (biomass component)		R910	L-Proline:sodium symporter	C01330_e[e] + C00148_e[e] -> C00148[c] + C01330[c]	DJ41_3172 OR DJ41_720	DJ41_3172 DJ41_720		0	0	1000
C00033_e[e]	External Acetate		R01248	L-Proline:NAD+ 5-oxidoreductase	C00004[c] + C03912[c] + C00080[c] -> C00148[c] + C00003[c]	DJ41_2231 OR DJ41_1050	DJ41_1050 DJ41_2231	rn00330 Arginine and proline metabolism; rn01100 Metabolic pathways; rn01110 Biosynthesis of secondary metabolites; rn01230 Biosynthesis of amino acids	0	0	1000	1.5.1.2
C02888[c]	Sorbose 1-phosphate		R01251	L-Proline:NADP+ 5-oxidoreductase	C00005[c] + C03912[c] + C00080[c] -> C00006[c] + C00148[c]	DJ41_2231 OR DJ41_1050	DJ41_1050 DJ41_2231	rn00330 Arginine and proline metabolism; rn01100 Metabolic pathways; rn01110 Biosynthesis of secondary metabolites; rn01230 Biosynthesis of amino acids	0	0	1000	1.5.1.2
C05653[c]	Formylanthranilate		R01255	proline racemase	C00148[c] <=> C00763[c]	DJ41_2063	DJ41_2063	rn00330 Arginine and proline metabolism; rn01100 Metabolic pathways	1	-1000	1000	5.1.1.4
C04752[c]	2-Methyl-4-amino-5-hydroxymethylpyrimidine diphosphate		R01257	(S)-Malate:FAD oxidoreductase	C00016[c] + C00149[c] -> C00036[c] + C01352[c]	DJ41_2610	DJ41_2610	rn00620 Pyruvate metabolism	0	0	1000	1.1.5.4
C03657[c]	1,4-Dihydroxy-2-naphthoate		R01268	Nicotinamide amidohydrolase	C00153[c] + C00001[c] -> C00253[c] + C00014[c]	DJ41_3055	DJ41_3055	rn00760 Nicotinate and nicotinamide metabolism; rn01100 Metabolic pathways	0	0	1000	3.5.1.19
C03227[c]	3-Hydroxy-L-kynurenine		R01271	nicotinamide-D-ribonucleotide:diphosphate phospho-alpha-D-ribosyltransferase	C00455[c] + C00013[c] <=> C00119[c] + C00153[c]	(DJ41_443)	DJ41_443	rn00760 Nicotinate and nicotinamide metabolism; rn01100 Metabolic pathways	1	-1000	1000	2.4.2.12
C01639[c]	tRNA(Cys)		R01280	Palmitate:CoA ligase (AMP-forming)	C00002[c] + C00249[c] + C00010[c] -> C00020[c] + C00013[c] + C00154[c]	(DJ41_405)	DJ41_405	rn00061 Fatty acid biosynthesis; rn00071 Fatty acid degradation; rn01100 Metabolic pathways; rn01212 Fatty acid metabolism	0	0	1000	6.2.1.3
C00016[c]	FAD		R01286	L-cystathionine L-homocysteine-lyase (deaminating	C02291[c] + C00001[c] -> C00022[c] + C00014[c] + C00155[c]	DJ41_2942	DJ41_2942	rn00270 Cysteine and methionine metabolism; rn01100 Metabolic pathways; rn01110 Biosynthesis of secondary metabolites; rn01230 Biosynthesis of amino acids	0	0	1000	4.4.1.8
C00079_e[e]	External L-Phenylalanine		R01287	O-acetyl-L-homoserine:hydrogen sulfide S-(3-amino-3-carboxypropyl)transferase	C01077[c] + C00283[c] <=> C00033[c] + C00155[c]	DJ41_2802	DJ41_2802	rn00270 Cysteine and methionine metabolism; rn01100 Metabolic pathways	1	-1000	1000	2.5.1.49
C05578[c]	5,6-Dihydroxyindole		R01288	O4-succinyl-L-homoserine:hydrogen sulfide S-(3-amino-3-carboxypropyl)transferase	C01118[c] + C00283[c] <=> C00042[c] + C00155[c]	DJ41_582	DJ41_582	rn00270 Cysteine and methionine metabolism; rn00920 Sulfur metabolism; rn01100 Metabolic pathways	1	-1000	1000	2.5.1.48; 2.5.1.-
C05983[c]	Propionyladenylate		R01298	4-hydroxybenzoate,NADPH:oxygen oxidoreductase (3-hydroxylating)	C00005[c] + C00007[c] + C00156[c] + C00080[c] -> C00230[c] + C00006[c] + C00001[c]	(DJ41_2010)	DJ41_2010	rn00362 Benzoate degradation; rn01100 Metabolic pathways; rn01120 Microbial metabolism in diverse environments; rn01220 Degradation of aromatic compounds	0	0	1000	1.14.13.2; 1.14.13.33
C00603[c]	(-)-Ureidoglycolate		R013	Pyruvate dehydrogenase E2 component (dihydrolipoamideacetyltransferase)	C01136[c] + C00010[c] -> C00024[c] + C15973[c]	DJ41_3147 OR DJ41_569	DJ41_3147 DJ41_569	Glycolysis/ Gluconeogenesis	0	0	1000	2.3.1.12
C03160[c]	2-Succinylbenzoyl-CoA		R01302	Chorismate pyruvate-lyase (4-hydroxybenzoate-forming)	C00251[c] -> C00022[c] + C00156[c]	DJ41_1748	DJ41_1748	rn00130 Ubiquinone and other terpenoid-quinone biosynthesis; rn01100 Metabolic pathways; rn01110 Biosynthesis of secondary metabolites	0	0	1000	4.1.3.40
C00631_e[e]	External 2-Phospho-D-glycerate		R01312	Phosphatidylcholine cholinephosphohydrolase	C00157[c] + C00001[c] -> C00641[c] + C00588[c]	DJ41_187 OR DJ41_3321	DJ41_3321 DJ41_187	rn00564 Glycerophospholipid metabolism	0	0	1000	3.1.4.3
C00113[c]	PQQ		R01317	phosphatidylcholine 2-acylhydrolase	C00157[c] + C00001[c] -> C00219[c] + C04230[c]	(DJ41_1931)	DJ41_1931	rn00590 Arachidonic acid metabolism; rn01100 Metabolic pathways	0	0	1000	3.1.1.4
C01260[c]	P1,P4-Bis(5'-adenosyl)tetraphosphate		R01324	citrate hydroxymutase	C00158[c] <=> C00311[c]	DJ41_106 OR DJ41_1103 OR DJ41_3286	DJ41_1103 DJ41_3286 DJ41_106	rn01100 Metabolic pathways; rn01200 Carbon metabolism; rn01210 2-Oxocarboxylic acid metabolism; rn01230 Biosynthesis of amino acids	1	-1000	1000	4.2.1.3
C00189_e[e]	External Ethanolamine		R01333	glycolaldehyde:NAD+ oxidoreductase	C00266[c] + C00003[c] + C00001[c] -> C00004[c] + C00160[c]			rn00630 Glyoxylate and dicarboxylate metabolism; rn01120 Microbial metabolism in diverse environments	0	0	1000	1.2.1.21
C05699[c]	L-Selenocystathionine		R01334	2-Phosphoglycolate phosphohydrolase	C00988[c] + C00001[c] -> C00009[c] + C00160[c]	DJ41_3077 OR DJ41_888 OR DJ41_1244 OR DJ41_1371 OR DJ41_3721	DJ41_888 DJ41_1244 DJ41_1371 DJ41_3721 DJ41_3077	rn00630 Glyoxylate and dicarboxylate metabolism; rn01100 Metabolic pathways; rn01110 Biosynthesis of secondary metabolites	0	0	1000	3.1.3.18
C03150[c]	Nicotinamide-beta-riboside		R01353	ATP:propanoate phosphotransferase	C00002[c] + C00163[c] <=> C02876[c] + C00008[c]	DJ41_1152	DJ41_1152	rn00640 Propanoate metabolism	1	-1000	1000	2.7.2.1; 2.7.2.15
C05512[c]	Deoxyinosine		R01354	ATP:propanoate adenylyltransferase	C00002[c] + C00163[c] -> C05983[c] + C00013[c]	DJ41_3165 OR DJ41_87 OR DJ41_3254	DJ41_3254 DJ41_3165 DJ41_87	rn00640 Propanoate metabolism; rn01100 Metabolic pathways	0	0	1000	6.2.1.1; 6.2.1.17
C03684[c]	6-Pyruvoyltetrahydropterin		R01360	(S)-3-hydroxy-3-methylglutaryl-CoA acetoacetate-lyase (acetyl-CoA-forming)	C00356[c] -> C00024[c] + C00164[c]	DJ41_1979 OR DJ41_2028	DJ41_2028 DJ41_1979	rn00072 Synthesis and degradation of ketone bodies; rn00280 Valine, leucine and isoleucine degradation; rn00650 Butanoate metabolism; rn01100 Metabolic pathways	0	0	1000	4.1.3.4
C04052[c]	5-Carboxy-2-oxohept-3-enedioate		R01361	(R)-3-Hydroxybutanoate:NAD+ oxidoreductase	C00003[c] + C01089[c] <=> C00004[c] + C00164[c] + C00001[c]	DJ41_528	DJ41_528	rn00072 Synthesis and degradation of ketone bodies; rn00650 Butanoate metabolism; rn01100 Metabolic pathways	1	-1000	1000	1.1.1.30
C00269[c]	CDP-diacylglycerol		R01364	4-fumarylacetoacetate fumarylhydrolase	C01061[c] + C00001[c] -> C00122[c] + C00164[c]	DJ41_3064	DJ41_3064	rn00350 Tyrosine metabolism; rn00643 Styrene degradation; rn01100 Metabolic pathways; rn01120 Microbial metabolism in diverse environments	0	0	1000	3.7.1.2
C00630[c]	2-Methylpropanoyl-CoA		R01372	Phenylpyruvate:oxygen oxidoreductase (hydroxylating,decarboxylating)	C00166[c] + C00007[c] -> C05852[c] + C00011[c]	DJ41_3060	DJ41_3060	rn00360 Phenylalanine metabolism; rn01100 Metabolic pathways	0	0	1000	1.13.11.27
C02170[c]	Methylmalonate		R01373	prephenate hydro-lyase (decarboxylating	C00254[c] -> C00166[c] + C00011[c] + C00001[c]	DJ41_1898	DJ41_1898	rn00400 Phenylalanine, tyrosine and tryptophan biosynthesis; rn01100 Metabolic pathways; rn01110 Biosynthesis of secondary metabolites; rn01230 Biosynthesis of amino acids	0	0	1000	4.2.1.51; 4.2.1.91
C02191[c]	Protoporphyrin		R01394	hydroxypyruvate aldose-ketose-isomerase	C00168[c] <=> C01146[c]	DJ41_1088	DJ41_1088	rn00630 Glyoxylate and dicarboxylate metabolism; rn01100 Metabolic pathways	1	-1000	1000	5.3.1.22
C00828[c]	Menaquinone		R01397	carbamoyl-phosphate:L-aspartate carbamoyltransferase	C00169[c] + C00049[c] -> C00009[c] + C00438[c]	DJ41_2277	DJ41_2277	rn00240 Pyrimidine metabolism; rn00250 Alanine, aspartate and glutamate metabolism; rn01100 Metabolic pathways	0	0	1000	2.1.3.2
C02670[c]	D-Glucuronolactone		R01398	Carbamoyl-phosphate:L-ornithine carbamoyltransferase	C00077[c] + C00169[c] <=> C00009[c] + C00327[c]	DJ41_235	DJ41_235	rn00330 Arginine and proline metabolism; rn01100 Metabolic pathways; rn01110 Biosynthesis of secondary metabolites; rn01230 Biosynthesis of amino acids	1	-1000	1000	2.1.3.3
C00075[c]	UTP		R01401	Methylthioadenosine methylthioribohydrolase	C00170[c] + C00001[c] -> C00147[c] + C03089[c]	DJ41_928 OR DJ41_3732	DJ41_928 DJ41_3732	rn00270 Cysteine and methionine metabolism; rn01100 Metabolic pathways	0	0	1000	3.2.2.9; 3.2.2.16
C00180[c]	Benzoate		R01459	Cholesterol:oxygen oxidoreductase	C00007[c] + C00187[c] -> C00027[c] + C00599[c]	(DJ41_2375)	DJ41_2375	rn00984 Steroid degradation	0	0	1000	1.1.3.6
C00029[c]	UDP-glucose		EX_C00188(e)	Exchange Reaction of L-Threonine	C00188_e[e] <=>			Exchange	1	-1000	1000
C00133[c]	D-Alanine		R911	L-Threonine permease	C00188_e[e] -> C00188[c]	DJ41_797 OR DJ41_3558 OR DJ41_2382 OR DJ41_926 OR DJ41_981 OR DJ41_2056 OR DJ41_2697 OR DJ41_2244 OR DJ41_933 OR DJ41_1328 OR DJ41_864 OR DJ41_3231 OR DJ41_1949 OR DJ41_2413	DJ41_2697 DJ41_926 DJ41_933 DJ41_981 DJ41_1328 DJ41_3231 DJ41_3558 DJ41_1949 DJ41_797 DJ41_864 DJ41_2413 DJ41_2382 DJ41_2244 DJ41_2056		0	0	1000
C00120[c]	Biotin		R01466	O-phospho-L-homoserine phosphate-lyase (adding water;L-threonine-forming)	C01102[c] + C00001[c] -> C00009[c] + C00188[c]	DJ41_1404	DJ41_1404	rn00260 Glycine, serine and threonine metabolism; rn01100 Metabolic pathways; rn01120 Microbial metabolism in diverse environments; rn01230 Biosynthesis of amino acids	0	0	1000	4.2.3.1
C00688[c]	dTDP-4-dehydro-beta-L-rhamnose		R01470	sn-Glycero-3-phosphoethanolamine glycerophosphohydrolase	C01233[c] + C00001[c] -> C00093[c] + C00189[c]	DJ41_3402 OR DJ41_1490	DJ41_3402 DJ41_1490	rn00564 Glycerophospholipid metabolism	0	0	1000	3.1.4.2; 3.1.4.46
C00233[c]	4-Methyl-2-oxopentanoate		R01492	ATP:cob(I)alamin Co-beta-adenosyltransferase	C00853[c] + C00002[c] <=> C00536[c] + C00194[c]	DJ41_3403	DJ41_3403	rn00860 Porphyrin and chlorophyll metabolism	1	-1000	1000	2.5.1.17
C06452[c]	(S)-2-Hydroxypropylphosphonate		R01505	2,3-dihydro-2,3-dihydroxybenzoate:NAD+ oxidoreductase	C00003[c] + C04171[c] <=> C00004[c] + C00080[c] + C00196[c]	(DJ41_512)	DJ41_512	rn01053 Biosynthesis of siderophore group nonribosomal peptides; rn01110 Biosynthesis of secondary metabolites	1	-1000	1000	1.3.1.28
C03459[c]	2-Hydroxy-3-oxosuccinate		R01512	ATP:3-phospho-D-glycerate 1-phosphotransferase	C00236[c] + C00008[c] <=> C00002[c] + C00197[c]	DJ41_706	DJ41_706	rn00010 Glycolysis / Gluconeogenesis; rn00710 Carbon fixation in photosynthetic organisms; rn01100 Metabolic pathways; rn01110 Biosynthesis of secondary metabolites; rn01120 Microbial metabolism in diverse environments; rn01200 Carbon metabolism; rn01230 Biosynthesis of amino acids	1	-1000	1000	2.7.2.3
C05852[c]	2-Hydroxyphenylacetate		R01513	3-Phospho-D-glycerate:NAD+ 2-oxidoreductase	C00197[c] + C00003[c] -> C00004[c] + C03232[c] + C00080[c]	DJ41_2874	DJ41_2874	rn00260 Glycine, serine and threonine metabolism; rn00680 Methane metabolism; rn01100 Metabolic pathways; rn01120 Microbial metabolism in diverse environments; rn01200 Carbon metabolism; rn01230 Biosynthesis of amino acids	0	0	1000	1.1.1.95
C00299_e[e]	External Uridine		R01514	ATP:(R)-glycerate 3-phosphotransferase	C00258[c] + C00002[c] -> C00197[c] + C00008[c]	DJ41_1508	DJ41_1508	rn00260 Glycine, serine and threonine metabolism; rn00561 Glycerolipid metabolism; rn00630 Glyoxylate and dicarboxylate metabolism; rn01100 Metabolic pathways; rn01110 Biosynthesis of secondary metabolites	0	0	1000	2.7.1.31
C01187[c]	3-Deoxy-D-manno-octulosonate		EX_C00197(e)	Exchange Reaction of 3-Phospho-D-glycerate	C00197_e[e] <=>			Exchange	1	-1000	1000
C00469[c]	Ethanol		R01518	D-phosphoglycerate 2,3-phosphomutase	C00197[c] <=> C00631[c]	DJ41_1410	DJ41_1410	rn00010 Glycolysis / Gluconeogenesis; rn00260 Glycine, serine and threonine metabolism; rn00680 Methane metabolism; rn01100 Metabolic pathways; rn01110 Biosynthesis of secondary metabolites; rn01120 Microbial metabolism in diverse environments; rn01200 Carbon metabolism; rn01230 Biosynthesis of amino acids	1	-1000	1000	5.4.2.11; 5.4.2.12
C00116[c]	Glycerol		R01529	D-Ribulose-5-phosphate 3-epimerase	C00199[c] <=> C00231[c]	DJ41_1009	DJ41_1009	rn00030 Pentose phosphate pathway; rn00040 Pentose and glucuronate interconversions; rn00710 Carbon fixation in photosynthetic organisms; rn01100 Metabolic pathways; rn01110 Biosynthesis of secondary metabolites; rn01120 Microbial metabolism in diverse environments; rn01200 Carbon metabolism; rn01230 Biosynthesis of amino acids	1	-1000	1000	5.1.3.1
C00831[c]	Pantetheine		R01530	D-arabinose-5-phosphate aldose-ketose-isomerase	C00199[c] <=> C01112[c]			Lipopolysaccharide biosynthesis	1	-1000	1000	5.3.1.13 ///
C06023[c]	D-Glucosaminide		R01547	ATP:dAMP phosphotransferase	C00002[c] + C00360[c] <=> C00206[c] + C00008[c]	DJ41_2513	DJ41_2513	rn00230 Purine metabolism; rn01100 Metabolic pathways	1	-1000	1000	2.7.4.3; 2.7.4.11
C00002[c]	ATP		EX_C00475(e)	Exchange Reaction of Cytidine	C00475_e[e] <=>			Exchange	1	-1000	1000
C00032[c]	Heme		EX_C00208(e)	Exchange Reaction of Maltose	C00208_e[e] <=>			Exchange	1	-1000	1000
C05596[c]	p-Hydroxyphenylacetylglycine		R01560	Adenosine aminohydrolase	C00212[c] + C00001[c] -> C00294[c] + C00014[c]	DJ41_2359 OR DJ41_995	DJ41_995 DJ41_2359	rn00230 Purine metabolism; rn01100 Metabolic pathways	0	0	1000	3.5.4.4
C110ACP[c]	Undecanoyl-[acyl-carrier protein]		R01569	thymidylate 5'-phosphohydrolase	C00364[c] + C00001[c] -> C00009[c] + C00214[c]	DJ41_1687 OR DJ41_509 OR DJ41_466	DJ41_1687 DJ41_466 DJ41_509	rn00240 Pyrimidine metabolism	0	0	1000	3.1.3.5; 3.1.3.35; 3.1.3.89
C05805[c]	2-Hexaprenyl-3-methyl-5-hydroxy-6-methoxy-1,4-benzoquinone		R01570	thymidine:phosphate deoxy-alpha-D-ribosyltransferase	C00009[c] + C00214[c] -> C00178[c] + C00672[c]			rn00240 Pyrimidine metabolism; rn01100 Metabolic pathways	0	0	1000	2.4.2.2; 2.4.2.4
C02702[c]	L-Prolyl-tRNA(Pro)		R01579	D-Glutamine amidohydrolase	C00819[c] + C00001[c] -> C00014[c] + C00217[c]	DJ41_2573 OR DJ41_803	DJ41_2573 DJ41_803	rn00471 D-Glutamine and D-glutamate metabolism; rn01100 Metabolic pathways	0	0	1000	3.5.1.2; 3.5.1.35; 3.5.1.38
C00214[c]	Thymidine		EX_C00217(e)	Exchange Reaction of D-Glutamate	C00217_e[e] <=>			Exchange	1	-1000	1000
C00506[c]	L-Cysteate		R01602	D-Glucose 1-epimerase	C00267[c] <=> C00221[c]	DJ41_2571	DJ41_2571	rn00010 Glycolysis / Gluconeogenesis; rn01110 Biosynthesis of secondary metabolites; rn01120 Microbial metabolism in diverse environments	1	-1000	1000	5.1.3.3
C00186_e[e]	External (S)-Lactate		R01624	Acetyl-CoA:[acyl-carrier-protein] S-acetyltransferase	C00024[c] + C00229[c] -> C03939[c] + C00010[c]	DJ41_2259	DJ41_2259	rn00061 Fatty acid biosynthesis; rn01100 Metabolic pathways; rn01212 Fatty acid metabolism	0	0	1000	2.3.1.38; 2.3.1.85; 2.3.1.86; 2.3.1.-
PROTEIN[c]	Proteins		R01626	Malonyl-CoA:[acyl-carrier-protein] S-malonyltransferase	C00083[c] + C00229[c] <=> C01209[c] + C00010[c]	DJ41_840 AND DJ41_893	DJ41_893 DJ41_840	rn00061 Fatty acid biosynthesis; rn01100 Metabolic pathways; rn01212 Fatty acid metabolism	1	-1000	1000	2.3.1.39; 2.3.1.85; 2.3.1.86; 2.3.1.-
C06509[c]	Adenosyl cobinamide phosphate		R01627	3-Dehydroshikimate hydro-lyase	C02637[c] -> C00230[c] + C00001[c]	DJ41_342	DJ41_342	rn00400 Phenylalanine, tyrosine and tryptophan biosynthesis; rn01110 Biosynthesis of secondary metabolites	0	0	1000	4.2.1.118
C06007[c]	(R)-2,3-Dihydroxy-3-methylpentanoate		R01631	Protocatechuate:oxygen 3,4-oxidoreductase (decyclizing)	C00230[c] + C00007[c] -> C00080[c] + C01163[c]	(DJ41_339 AND DJ41_340)	DJ41_339 DJ41_340	rn00362 Benzoate degradation; rn00624 Polycyclic aromatic hydrocarbon degradation; rn01100 Metabolic pathways; rn01120 Microbial metabolism in diverse environments; rn01220 Degradation of aromatic compounds	0	0	1000	1.13.11.3
C00330[c]	Deoxyguanosine		R01641	sedoheptulose-7-phosphate:D-glyceraldehyde-3-phosphate glycolaldehyde transferase	C00231[c] + C00117[c] <=> C00118[c] + C05382[c]	DJ41_730 OR (DJ41_2565 AND DJ41_2566)	DJ41_2566 DJ41_2565 DJ41_730	rn00030 Pentose phosphate pathway; rn00710 Carbon fixation in photosynthetic organisms; rn01100 Metabolic pathways; rn01110 Biosynthesis of secondary metabolites; rn01120 Microbial metabolism in diverse environments; rn01200 Carbon metabolism; rn01230 Biosynthesis of amino acids	1	-1000	1000	2.2.1.1
C00881[c]	Deoxycytidine		R01648	4-aminobutanoate:2-oxoglutarate aminotransferase	C00334[c] + C00026[c] <=> C00025[c] + C00232[c]	DJ41_2745	DJ41_2745	rn00250 Alanine, aspartate and glutamate metabolism; rn00650 Butanoate metabolism; rn01100 Metabolic pathways	1	-1000	1000	2.6.1.19
C00257_e[e]	External D-Gluconic acid		R01652	spontaneous	C04236[c] -> C00233[c] + C00011[c]			rn00290 Valine, leucine and isoleucine biosynthesis; rn01100 Metabolic pathways; rn01110 Biosynthesis of secondary metabolites; rn01210 2-Oxocarboxylic acid metabolism	0	0	1000	1.1.1.85
C00559[c]	Deoxyadenosine		R01655	5,10-Methenyltetrahydrofolate 5-hydrolase (decyclizing)	C00445[c] + C00001[c] -> C00234[c] + C00080[c]	DJ41_1475	DJ41_1475	rn00670 One carbon pool by folate; rn00720 Carbon fixation pathways in prokaryotes; rn01100 Metabolic pathways; rn01120 Microbial metabolism in diverse environments; rn01200 Carbon metabolism	0	0	1000	3.5.4.9
C00322[c]	2-Oxoadipate		R01658	Dimethylallyl-diphosphate:isopentenyl-diphosphate dimethylallyltranstransferase	C00235[c] + C00129[c] -> C00341[c] + C00013[c]	DJ41_3520	DJ41_3520	rn00900 Terpenoid backbone biosynthesis; rn01100 Metabolic pathways; rn01110 Biosynthesis of secondary metabolites	0	0	1000	2.5.1.1
C00077_e[e]	External L-Ornithine		R01664	2'-deoxycytidine 5'-monophosphate phosphohydrolase	C00239[c] + C00001[c] -> C00009[c] + C00881[c]	DJ41_1687 OR DJ41_509 OR DJ41_466	DJ41_1687 DJ41_466 DJ41_509	rn00240 Pyrimidine metabolism	0	0	1000	3.1.3.5; 3.1.3.89
C05766[c]	Uroporphyrinogen I		R01665	ATP:dCMP phosphotransferase	C00002[c] + C00239[c] <=> C00705[c] + C00008[c]	DJ41_678	DJ41_678	rn00240 Pyrimidine metabolism; rn01100 Metabolic pathways	1	-1000	1000	2.7.4.14; 2.7.4.25
C01079[c]	Protoporphyrinogen IX		R01676	Guanine aminohydrolase	C00242[c] + C00001[c] <=> C00014[c] + C00385[c]	DJ41_2077 OR DJ41_3673	DJ41_3673 DJ41_2077	rn00230 Purine metabolism; rn01100 Metabolic pathways	1	-1000	1000	3.5.4.3
C00093[c]	sn-Glycerol 3-phosphate		EX_C00245(e)	Exchange Reaction of Taurine	C00245_e[e] <=>			Exchange	1	-1000	1000
C00084[c]	Acetaldehyde		R01687	(5-L-glutamyl)-peptide:taurine 5-glutamyltransferase	C00245[c] + C03193[c] -> C00012[c] + C05844[c]	DJ41_2664	DJ41_2664	rn00430 Taurine and hypotaurine metabolism	0	0	1000	2.3.2.2
C00158_e[e]	External Citrate		R01710	Pyridoxamine:oxygen oxidoreductase (deaminating)	C00007[c] + C00534[c] + C00001[c] -> C00250[c] + C00027[c] + C00014[c]	DJ41_3155	DJ41_3155	rn00750 Vitamin B6 metabolism; rn01100 Metabolic pathways; rn01120 Microbial metabolism in diverse environments	0	0	1000	1.4.3.5
C00108[c]	Anthranilate		R01711	pyridoxine:oxygen oxidoreductase (deaminating)	C00007[c] + C00314[c] -> C00250[c] + C00027[c]	DJ41_3155	DJ41_3155	rn00750 Vitamin B6 metabolism; rn01100 Metabolic pathways; rn01120 Microbial metabolism in diverse environments	0	0	1000	1.1.3.12; 1.4.3.5
C00632[c]	3-Hydroxyanthranilate		R01714	5-O-(1-Carboxyvinyl)-3-phosphoshikimate phosphate-lyase (chorismate-forming)	C01269[c] -> C00009[c] + C00251[c]	DJ41_576	DJ41_576	rn00400 Phenylalanine, tyrosine and tryptophan biosynthesis; rn01100 Metabolic pathways; rn01110 Biosynthesis of secondary metabolites; rn01230 Biosynthesis of amino acids	0	0	1000	4.2.3.5
C05576[c]	3,4-Dihydroxyphenylethyleneglycol		R01715	Chorismate pyruvatemutase	C00251[c] <=> C00254[c]	DJ41_1898 OR DJ41_150	DJ41_1898 DJ41_150	rn00400 Phenylalanine, tyrosine and tryptophan biosynthesis; rn01100 Metabolic pathways; rn01110 Biosynthesis of secondary metabolites; rn01230 Biosynthesis of amino acids	1	-1000	1000	5.4.99.5
C00033[c]	Acetate		R01716	chorismate:L-glutamine aminotransferase	C00251[c] + C00064[c] -> C00025[c] + C11355[c]	DJ41_1024	DJ41_1024	rn00790 Folate biosynthesis	0	0	1000	2.6.1.85
C00882[c]	Dephospho-CoA		R01717	chorismate hydroxymutase	C00251[c] <=> C00885[c]	DJ41_1728	DJ41_1728	rn00130 Ubiquinone and other terpenoid-quinone biosynthesis; rn01053 Biosynthesis of siderophore group nonribosomal peptides; rn01100 Metabolic pathways; rn01110 Biosynthesis of secondary metabolites	1	-1000	1000	5.4.4.2
C00826[c]	L-Arogenate		EX_C00252(e)	Exchange Reaction of Isomaltose	C00252_e[e] <=>			Exchange	1	-1000	1000
C00588[c]	Choline phosphate		R01724	5-phospho-alpha-D-ribose 1-diphosphate:nicotinate ligase (ADP, diphosphate-forming)	C00002[c] + C00119[c] + C00253[c] + C00001[c] -> C00009[c] + C01185[c] + C00013[c] + C00008[c]	DJ41_3093	DJ41_3093	rn00760 Nicotinate and nicotinamide metabolism; rn01100 Metabolic pathways	0	0	1000	6.3.4.21
C00147[c]	Adenine		R01728	Prephenate:NAD+ oxidoreductase(decarboxylating)	C00254[c] + C00003[c] -> C01179[c] + C00004[c] + C00011[c] + C00080[c]	DJ41_1899	DJ41_1899	rn00400 Phenylalanine, tyrosine and tryptophan biosynthesis; rn00401 Novobiocin biosynthesis; rn01100 Metabolic pathways; rn01110 Biosynthesis of secondary metabolites; rn01230 Biosynthesis of amino acids	0	0	1000	1.3.1.12
C05668[c]	3-Hydroxypropionyl-CoA		R01736	(R)-S-Lactoylglutathione hydrolase	C03451[c] + C00001[c] -> C00051[c] + C00256[c]	DJ41_42 OR DJ41_563	DJ41_42 DJ41_563	rn00620 Pyruvate metabolism	0	0	1000	3.1.2.6
C00315[c]	Spermidine		R01737	ATP:D-Gluconate 6-phosphotransferase	C00002[c] + C00257[c] -> C00345[c] + C00008[c]	DJ41_1148	DJ41_1148	rn00030 Pentose phosphate pathway; rn01100 Metabolic pathways; rn01110 Biosynthesis of secondary metabolites; rn01120 Microbial metabolism in diverse environments; rn01200 Carbon metabolism	0	0	1000	2.7.1.12
C00012[c]	Peptide		R912	D-gluconate:proton symporter	C00080_e[e] + C00257_e[e] -> C00257[c] + C00080[c]	DJ41_1989 OR DJ41_529	DJ41_529 DJ41_1989		0	0	1000
C05688[c]	L-Selenocysteine		R01739	D-Gluconate:NADP+ 2-oxidoreductase	C00006[c] + C00257[c] <=> C00005[c] + C00080[c] + C06473[c]	(DJ41_1924)	DJ41_1924	rn00030 Pentose phosphate pathway; rn01100 Metabolic pathways; rn01120 Microbial metabolism in diverse environments	1	-1000	1000	1.1.1.215
PEPTIDO[c]	Peptidoglycan (biomass component)		EX_C00257(e)	Exchange Reaction of D-Gluconic acid	C00257_e[e] <=>			Exchange	1	-1000	1000
C120OH[c]	beta-hydroxy dodecanoic acid		R01745	(R)-Glycerate:NAD+ oxidoreductase	C00004[c] + C01146[c] + C00080[c] -> C00258[c] + C00003[c]	DJ41_431	DJ41_431	rn00630 Glyoxylate and dicarboxylate metabolism; rn01100 Metabolic pathways	0	0	1000	1.1.1.60
C00504[c]	Folate		R01747	(R)-Glycerate:NADP+ oxidoreductase	C00005[c] + C01146[c] + C00080[c] -> C00006[c] + C00258[c]	DJ41_431	DJ41_431	rn00630 Glyoxylate and dicarboxylate metabolism; rn01100 Metabolic pathways	0	0	1000	1.1.1.60
C01170[c]	UDP-N-acetyl-D-mannosamine		R01752	D-Glyceraldehyde:NAD+ oxidoreductase	C00004[c] + C00258[c] + C00001[c] <=> C00577[c] + C00003[c] + C00080[c]	DJ41_1668 OR DJ41_133 OR DJ41_2018 OR DJ41_2579	DJ41_2579 DJ41_1668 DJ41_133 DJ41_2018	rn00561 Glycerolipid metabolism	1	-1000	1000	1.2.1.3
C01962[c]	Thiocysteine		R01768	Hypoxanthine:NAD+ oxidoreductase	C00262[c] + C00003[c] <=> C00004[c] + C00385[c] + C00080[c]	DJ41_1736 AND DJ41_1737	DJ41_1736 DJ41_1737	rn00230 Purine metabolism; rn01100 Metabolic pathways	1	-1000	1000	1.17.1.4
C00341[c]	Geranyl diphosphate		R01771	ATP:L-homoserine O-phosphotransferase	C00002[c] + C00263[c] -> C01102[c] + C00008[c]	DJ41_2782 OR DJ41_3507	DJ41_2782 DJ41_3507	rn00260 Glycine, serine and threonine metabolism; rn01100 Metabolic pathways; rn01120 Microbial metabolism in diverse environments; rn01230 Biosynthesis of amino acids	0	0	1000	2.7.1.39
C00340[c]	Reduced rubredoxin		EX_C00263(e)	Exchange Reaction of L-Homoserine	C00263_e[e] <=>			Exchange	1	-1000	1000
C00163[c]	Propanoate		R01773	L-Homoserine:NAD+ oxidoreductase	C00004[c] + C00441[c] + C00080[c] -> C00263[c] + C00003[c]	DJ41_560 OR DJ41_1403	DJ41_1403 DJ41_560	rn00260 Glycine, serine and threonine metabolism; rn00270 Cysteine and methionine metabolism; rn00300 Lysine biosynthesis; rn01100 Metabolic pathways; rn01110 Biosynthesis of secondary metabolites; rn01120 Microbial metabolism in diverse environments; rn01230 Biosynthesis of amino acids	0	0	1000	1.1.1.3
C00488[c]	Formamide		R01775	L-Homoserine:NADP+ oxidoreductase	C00005[c] + C00441[c] + C00080[c] -> C00006[c] + C00263[c]	DJ41_560 OR DJ41_1403	DJ41_1403 DJ41_560	rn00260 Glycine, serine and threonine metabolism; rn00270 Cysteine and methionine metabolism; rn00300 Lysine biosynthesis; rn01100 Metabolic pathways; rn01110 Biosynthesis of secondary metabolites; rn01120 Microbial metabolism in diverse environments; rn01230 Biosynthesis of amino acids	0	0	1000	1.1.1.3
C03193[c]	(5-L-Glutamyl)-peptide		R913	L-homoserine permease	C00263_e[e] -> C00263[c]	DJ41_3216	DJ41_3216		0	0	1000
C01419[c]	Cys-Gly		R01776	Acetyl-CoA:L-homoserine O-acetyltransferase	C00024[c] + C00263[c] -> C01077[c] + C00010[c]	DJ41_1163	DJ41_1163	rn00270 Cysteine and methionine metabolism; rn01100 Metabolic pathways	0	0	1000	2.3.1.31
C11436[c]	2-Phospho-4-(cytidine 5'-diphospho)-2-C-methyl-D-erythritol		R01799	CTP:phosphatidate cytidyltransferase	C00416[c] + C00063[c] -> C00269[c] + C00013[c]	DJ41_243	DJ41_243	rn00564 Glycerophospholipid metabolism; rn01100 Metabolic pathways	0	0	1000	2.7.7.41
C06142[c]	1-Butanol		R01800	CDP-diacylglycerol:L-serine 3-phosphatidyltransferase	C00269[c] + C00065[c] <=> C00055[c] + C02737[c]	DJ41_3011	DJ41_3011	rn00260 Glycine, serine and threonine metabolism; rn00564 Glycerophospholipid metabolism; rn01100 Metabolic pathways	1	-1000	1000	2.7.8.8
C03294[c]	N-Formylmethionyl-tRNA		R01801	CDP-diacylglycerol:sn-glycerol-3-phosphate 3-phosphatidyltransferase	C00269[c] + C00093[c] <=> C00055[c] + C03892[c]	DJ41_1332	DJ41_1332	rn00564 Glycerophospholipid metabolism; rn01100 Metabolic pathways	1	-1000	1000	2.7.8.5
C00040[c]	Acyl-CoA		EX_C00078(e)	Exchange Reaction of L-Tryptophan	C00078_e[e] <=>			Exchange	1	-1000	1000
C00522[c]	(R)-Pantoate		R01818	D-mannose 6-phosphate 1,6-phosphomutase	C00275[c] <=> C00636[c]	DJ41_2687 OR DJ41_3295	DJ41_2687 DJ41_3295	rn00051 Fructose and mannose metabolism; rn00520 Amino sugar and nucleotide sugar metabolism; rn01100 Metabolic pathways; rn01110 Biosynthesis of secondary metabolites	1	-1000	1000	5.4.2.8
C05819[c]	Menaquinol		R01819	D-mannose-6-phosphate aldose-ketose-isomerase	C00275[c] <=> C05345[c]			rn00051 Fructose and mannose metabolism; rn00520 Amino sugar and nucleotide sugar metabolism; rn01100 Metabolic pathways; rn01110 Biosynthesis of secondary metabolites	1	-1000	1000	5.3.1.8
C03939[c]	Acetyl-[acyl-carrier protein]		R01825	D-Erythrose 4-phosphate:NAD+ oxidoreductase	C00003[c] + C00279[c] + C00001[c] -> C00004[c] + C03393[c] + C00080[c]	DJ41_2292	DJ41_2292	rn00750 Vitamin B6 metabolism; rn01100 Metabolic pathways	0	0	1000	1.2.1.72
C00244_e[e]	External Nitrate		R01826	Phosphoenolpyruvate:D-erythrose-4-phosphate C-(1-carboxyvinyl)transferase (phosphate hydrolysing, 2-carboxy-2-oxoethyl-forming)	C00074[c] + C00279[c] -> C00009[c] + C04691[c]	DJ41_317 OR DJ41_606	DJ41_317 DJ41_606	rn00400 Phenylalanine, tyrosine and tryptophan biosynthesis; rn01100 Metabolic pathways; rn01110 Biosynthesis of secondary metabolites; rn01230 Biosynthesis of amino acids	0	0	1000	2.5.1.54
C151ACP[c]	Pentadecenoyl-[acyl-carrier protein]		R01827	sedoheptulose-7-phosphate:D-glyceraldehyde-3-phosphate glyceronetransferase	C00118[c] + C05382[c] <=> C05345[c] + C00279[c]	DJ41_176	DJ41_176	rn00030 Pentose phosphate pathway; rn01100 Metabolic pathways; rn01110 Biosynthesis of secondary metabolites; rn01120 Microbial metabolism in diverse environments; rn01200 Carbon metabolism; rn01230 Biosynthesis of amino acids	1	-1000	1000	2.2.1.2
C03460[c]	2-Methylprop-2-enoyl-CoA		R01830	beta-D-Fructose 6-phosphate:D-glyceraldehyde-3-phosphate glycolaldehyde transferase	C00231[c] + C00279[c] <=> C00118[c] + C05345[c]	DJ41_730 OR (DJ41_2565 AND DJ41_2566)	DJ41_2566 DJ41_2565 DJ41_730	rn00030 Pentose phosphate pathway; rn01100 Metabolic pathways; rn01110 Biosynthesis of secondary metabolites; rn01120 Microbial metabolism in diverse environments; rn01200 Carbon metabolism; rn01230 Biosynthesis of amino acids	1	-1000	1000	2.2.1.1
C00366[c]	Urate		R01855	2'-Deoxyguanosine 5'-triphosphate diphosphohydrolase	C00286[c] + C00001[c] -> C00013[c] + C00362[c]	DJ41_1079	DJ41_1079	rn00230 Purine metabolism	0	0	1000	3.6.1.19
C05528[c]	3-Sulfopyruvate		R01856	dGTP triphosphohydrolase	C00286[c] + C00001[c] -> C00536[c] + C00330[c]	DJ41_1568	DJ41_1568	rn00230 Purine metabolism	0	0	1000	3.1.5.1
C00673[c]	2-Deoxy-D-ribose 5-phosphate		R01857	ATP:dGDP phosphotransferase	C00002[c] + C00361[c] <=> C00286[c] + C00008[c]	DJ41_1138	DJ41_1138	rn00230 Purine metabolism; rn01100 Metabolic pathways	1	-1000	1000	2.7.4.6
C00299[c]	Uridine		R01859	Propanoyl-CoA:carbon-dioxide ligase (ADP-forming)	C00288[c] + C00002[c] + C00100[c] -> C00683[c] + C00009[c] + C00008[c]	DJ41_3747	DJ41_3747	rn00280 Valine, leucine and isoleucine degradation; rn00630 Glyoxylate and dicarboxylate metabolism; rn00640 Propanoate metabolism; rn00720 Carbon fixation pathways in prokaryotes; rn01100 Metabolic pathways; rn01120 Microbial metabolism in diverse environments; rn01200 Carbon metabolism	0	0	1000	6.4.1.3
C00257[c]	D-Gluconic acid		R01870	Orotidine-5'-phosphate:diphosphate phospho-alpha-D-ribosyl-transferase	C00119[c] + C00295[c] -> C01103[c] + C00013[c]	DJ41_3133	DJ41_3133	rn00240 Pyrimidine metabolism; rn01100 Metabolic pathways	0	0	1000	2.4.2.10
C00106[c]	Uracil		R01873	Quinate:pyrroloquinoline-quinone 3-oxidoreductase	C00296[c] + C00113[c] <=> C00944[c] + C01359[c]	DJ41_344	DJ41_344	rn00400 Phenylalanine, tyrosine and tryptophan biosynthesis	1	-1000	1000	1.1.5.8
C06506[c]	Adenosyl cobyrinate a,c diamide		R01874	D-cysteine sulfide-lyase (deaminating	C00793[c] + C00001[c] <=> C00022[c] + C00014[c] + C00283[c]	DJ41_937	DJ41_937	rn00270 Cysteine and methionine metabolism	1	-1000	1000	4.4.1.15
C03232[c]	3-Phosphonooxypyruvate		R01909	ATP:pyridoxine 5'-phosphotransferase	C00002[c] + C00314[c] -> C00627[c] + C00008[c]	DJ41_889	DJ41_889	rn00750 Vitamin B6 metabolism	0	0	1000	2.7.1.35
C06055[c]	O-Phospho-4-hydroxy-L-threonine		R01911	Pyridoxine-5'-phosphate phosphohydrolase	C00627[c] + C00001[c] -> C00009[c] + C00314[c]	DJ41_1008	DJ41_1008	rn00750 Vitamin B6 metabolism	0	0	1000	3.1.3.74
C05921[c]	Biotinyl-5'-AMP		R01917	gamma-L-glutamyl-L-cysteinyl-glycine:spermidine ligase (ADP-forming)	C00315_e[e] + C00002[c] -> C00009[c] + C00315[c] + C00008[c]			rn00480 Glutathione metabolism; rn01100 Metabolic pathways	0	0	1000	6.3.1.8; 6.3.1.9
C00314[c]	Pyridoxine		R01931	thiosulfate:cyanide sulfurtranserase	C00320[c] + C00177[c] <=> C00094[c] + C01755[c]	(DJ41_3094)	DJ41_3094	rn00920 Sulfur metabolism; rn01120 Microbial metabolism in diverse environments	1	-1000	1000	2.8.1.1
C00065_e[e]	External L-Serine		R01933	2-oxoadipate dehydrogenase complex	C00322[c] + C00003[c] + C00010[c] -> C00004[c] + C00527[c] + C00011[c] + C00080[c]	DJ41_3573	DJ41_3573	rn00380 Tryptophan metabolism	0	0	1000	1.2.4.2; 1.8.1.4; 2.3.1.61
C00213[c]	Sarcosine		R01940	2-Oxoadipate:lipoamde 2-oxidoreductase(decarboxylating and acceptor-succinylating)	C00322[c] + C15972[c] -> C06157[c] + C00011[c]	DJ41_3573	DJ41_3573	rn00310 Lysine degradation; rn01100 Metabolic pathways	0	0	1000	1.2.4.2
C00741[c]	Diacetyl		R01954	L-Citrulline:L-aspartate ligase (AMP-forming)	C00002[c] + C00049[c] + C00327[c] -> C03406[c] + C00020[c] + C00013[c]	DJ41_3614	DJ41_3614	rn00250 Alanine, aspartate and glutamate metabolism; rn00330 Arginine and proline metabolism; rn01100 Metabolic pathways; rn01110 Biosynthesis of secondary metabolites; rn01230 Biosynthesis of amino acids	0	0	1000	6.3.4.5
C01228[c]	Guanosine 3',5'-bis(diphosphate)		R01959	N-Formyl-L-kynurenine amidohydrolase	C02700[c] + C00001[c] <=> C00058[c] + C00328[c]	(DJ41_263)	DJ41_263	rn00380 Tryptophan metabolism; rn00630 Glyoxylate and dicarboxylate metabolism; rn01100 Metabolic pathways	1	-1000	1000	3.5.1.9
C00052[c]	UDP-alpha-D-galactose		R01966	beta-D-glucosaminide glucosaminohydrolase	C06023[c] + C00001[c] -> 100 C00329[c]	DJ41_3625	DJ41_3625	rn00520 Amino sugar and nucleotide sugar metabolism; rn01110 Biosynthesis of secondary metabolites	0	0	1000	3.2.1.165
C15556[c]	L-3,4-Dihydroxybutan-2-one 4-phosphate		R01968	2'-deoxyguanosine 5'-monophosphate phosphohydrolase	C00362[c] + C00001[c] -> C00009[c] + C00330[c]	DJ41_1687 OR DJ41_509 OR DJ41_466	DJ41_1687 DJ41_466 DJ41_509	rn00230 Purine metabolism; rn01100 Metabolic pathways	0	0	1000	3.1.3.5; 3.1.3.89
C01693[c]	L-Dopachrome		EX_C00330(e)	Exchange Reaction of Deoxyguanosine	C00330_e[e] <=>			Exchange	1	-1000	1000
C00245_e[e]	External Taurine		R01974	3-(Indol-3-yl)pyruvate carboxy-lyase [(2-indol-3-yl)acetaldehyde-forming]	C00331[c] -> C00637[c] + C00011[c]	DJ41_1670	DJ41_1670	rn00380 Tryptophan metabolism; rn01100 Metabolic pathways	0	0	1000	4.1.1.43; 4.1.1.74
C00576[c]	Betaine aldehyde		R01975	(S)-3-Hydroxybutanoyl-CoA:NAD+ oxidoreductase	C01144[c] + C00003[c] <=> C00004[c] + C00332[c] + C00080[c]	DJ41_84 OR DJ41_2131 OR DJ41_1339	DJ41_1339 DJ41_84 DJ41_2131	rn00071 Fatty acid degradation; rn00310 Lysine degradation; rn00380 Tryptophan metabolism; rn00650 Butanoate metabolism; rn00720 Carbon fixation pathways in prokaryotes; rn01100 Metabolic pathways; rn01120 Microbial metabolism in diverse environments; rn01200 Carbon metabolism; rn01212 Fatty acid metabolism	1	-1000	1000	1.1.1.35
C00388[c]	Histamine		R01976	(S)-3-Hydroxybutanoyl-CoA:NADP+ oxidoreductase	C00006[c] + C01144[c] <=> C00005[c] + C00332[c] + C00080[c]	DJ41_1993 OR DJ41_2046	DJ41_2046 DJ41_1993	rn00362 Benzoate degradation; rn00650 Butanoate metabolism; rn01100 Metabolic pathways; rn01120 Microbial metabolism in diverse environments; rn01200 Carbon metabolism	1	-1000	1000	1.1.1.157
C02739[c]	1-(5-Phospho-D-ribosyl)-ATP		R01986	4-Aminobutyraldehyde:NAD+ oxidoreductase	C00006[c] + C00555[c] + C00001[c] <=> C00334[c] + C00005[c] + C00080[c]	DJ41_1668 OR DJ41_133 OR DJ41_2018 OR DJ41_2579	DJ41_2579 DJ41_1668 DJ41_133 DJ41_2018	rn00330 Arginine and proline metabolism	1	-1000	1000	1.2.1.3
C00071[c]	Aldehyde		EX_C00086(e)	Exchange Reaction of Urea	C00086_e[e] <=>			Exchange	1	-1000	1000
C00025[c]	L-Glutamate		R01991	L-histidine:4-aminobutanoate ligase (ADP-forming)	C00334[c] + C00002[c] + C00135[c] -> C00009[c] + C00884[c] + C00008[c]	DJ41_1901	DJ41_1901	rn00330 Arginine and proline metabolism	0	0	1000	6.3.2.11
C00206[c]	dADP		R01993	(S)-dihydroorotate amidohydrolase	C00438[c] <=> C00337[c] + C00001[c]	DJ41_2276 OR DJ41_3616	DJ41_3616 DJ41_2276	rn00240 Pyrimidine metabolism; rn01100 Metabolic pathways	1	-1000	1000	3.5.2.3
C05817[c]	(1R,6R)-6-Hydroxy-2-succinylcyclohexa-2,4-diene-1-carboxylate		R02000	rubredoxin:NAD+ oxidoreductase	2 C00340[c] + C00003[c] + C00080[c] <=> C00004[c] + 2 C00435[c]	DJ41_2542 OR DJ41_2585	DJ41_2585 DJ41_2542	rn00071 Fatty acid degradation	1	-1000	1000	1.18.1.1; 1.18.1.3; 1.18.1.4
C03167[c]	Phosphonoacetaldehyde		R02002	Reduced rubredoxin:NADP+ oxidoreductase	C00006[c] + 2 C00340[c] + C00080[c] <=> C00005[c] + 2 C00435[c]	DJ41_2585	DJ41_2585	rn00071 Fatty acid degradation ///	1	-1000	1000	1.18.1.4
C05279[c]	trans,cis-Lauro-2,6-dienoyl-CoA		R02003	Geranyl-diphosphate:isopentenyl-diphosphate geranyltrans-transferase	C00341[c] + C00129[c] -> C00013[c] + C00448[c]	DJ41_3520	DJ41_3520	rn00900 Terpenoid backbone biosynthesis; rn01100 Metabolic pathways; rn01110 Biosynthesis of secondary metabolites	0	0	1000	2.5.1.10
C05998[c]	3-Hydroxyisovaleryl-CoA		R02016	NADPH:oxidized-thioredoxin oxidoreductase	C00005[c] + C00343[c] + C00080[c] -> C00006[c] + C00342[c]	DJ41_2699	DJ41_2699	rn00240 Pyrimidine metabolism	0	0	1000	1.8.1.9
C00931[c]	Porphobilinogen		R02017	2'-Deoxyadenosine 5'-diphosphate:oxidized-thioredoxin 2'-oxidoreductase	C00342[c] + C00008[c] -> C00206[c] + C00343[c] + C00001[c]	DJ41_964 AND DJ41_966	DJ41_964 DJ41_966	rn00230 Purine metabolism; rn01100 Metabolic pathways	0	0	1000	1.17.4.1
C00251[c]	Chorismate		R02018	2'-Deoxyuridine 5'-diphosphate:oxidized-thioredoxin 2'-oxidoreductase	C00015[c] + C00342[c] -> C01346[c] + C00343[c] + C00001[c]	DJ41_964 AND DJ41_966	DJ41_964 DJ41_966	rn00240 Pyrimidine metabolism	0	0	1000	1.17.4.1
C01061[c]	4-Fumarylacetoacetate		R02019	2'-Deoxyguanosine 5'-diphosphate:oxidized-thioredoxin 2'-oxidoreductase	C00342[c] + C00035[c] -> C00343[c] + C00361[c] + C00001[c]	DJ41_964 AND DJ41_966	DJ41_964 DJ41_966	rn00230 Purine metabolism; rn01100 Metabolic pathways	0	0	1000	1.17.4.1
C00568[c]	4-Aminobenzoate		R02021	adenosine 3',5'-bisphosphate,sulfite:oxidized-thioredoxin oxidoreductase (3'-phosphoadenosine-5'-phosphosulfate -forming)	C00342[c] + C00053[c] -> C00054[c] + C00094[c] + C00343[c]	DJ41_3506	DJ41_3506	rn00920 Sulfur metabolism; rn01100 Metabolic pathways; rn01120 Microbial metabolism in diverse environments	0	0	1000	1.8.4.8
C04631[c]	UDP-N-acetyl-3-(1-carboxyvinyl)-D-glucosamine		R02024	2'-Deoxycytidine diphosphate:oxidized-thioredoxin 2'-oxidoreductase	C00112[c] + C00342[c] -> C00343[c] + C00705[c] + C00001[c]	DJ41_964 AND DJ41_966	DJ41_964 DJ41_966	rn00240 Pyrimidine metabolism; rn01100 Metabolic pathways	0	0	1000	1.17.4.1
C03284[c]	L-3-Amino-isobutanoate		EX_C00073(e)	Exchange Reaction of L-Methionine	C00073_e[e] <=>			Exchange	1	-1000	1000
C01149[c]	4-Trimethylammoniobutanal		R02026	O-Acetyl-L-homoserine acetate-lyase (L-homocysteine forming)	C00320[c] + C00342[c] + C01077[c] + C00080[c] <=> C00094[c] + C00033[c] + C00343[c] + C00155[c]	DJ41_2802	DJ41_2802	rn00270 Cysteine and methionine metabolism; rn01100 Metabolic pathways ///	1	-1000	1000	2.5.1.49
C04043[c]	3,4-Dihydroxyphenylacetaldehyde		R914	Acetate:proton symporter	C00080_e[e] + C00033_e[e] <=> C00033[c] + C00080[c]	DJ41_3173 AND DJ41_3174 OR DJ41_1989	DJ41_3174 DJ41_3173 DJ41_1989	rn00270 AC transport	1	-1000	1000
C04738[c]	UDP-3-O-(3-hydroxytetradecanoyl)-N-acetylglucosamine		R02027	Phosphatidylglycerol cholinephosphohydrolase	C00344[c] + C00001[c] <=> C00641[c] + C00093[c]	DJ41_187 OR DJ41_3321	DJ41_3321 DJ41_187	rn00564 Glycerophospholipid metabolism	1	-1000	1000	3.1.4.3; 3.1.4.-
LPS[c]	Lippolysaccharide		R02029	Phosphatidylglycerophosphate phosphohydrolase	C03892[c] + C00001[c] -> C00009[c] + C00344[c]	DJ41_3081 OR DJ41_3546 OR DJ41_1140	DJ41_1140 DJ41_3081 DJ41_3546	rn00564 Glycerophospholipid metabolism; rn01100 Metabolic pathways	0	0	1000	3.1.3.27
C00197[c]	3-Phospho-D-glycerate		R02036	6-Phospho-D-gluconate hydro-lyase(2-dehydro-3-deoxy-6-phospho-D-gluconate-forming)	C00345[c] -> C04442[c] + C00001[c]	DJ41_1151	DJ41_1151	rn00030 Pentose phosphate pathway; rn01100 Metabolic pathways; rn01120 Microbial metabolism in diverse environments; rn01200 Carbon metabolism	0	0	1000	4.2.1.12
C06006[c]	(S)-2-Aceto-2-hydroxybutanoate		R02052	Phosphatidylethanolamine ethanolaminephosphohydrolase	C00350[c] + C00001[c] <=> C00346[c] + C00641[c]	DJ41_187 OR DJ41_3321	DJ41_3321 DJ41_187	rn00564 Glycerophospholipid metabolism	1	-1000	1000	3.1.4.3
C04281[c]	L-1-Pyrroline-3-hydroxy-5-carboxylate		R02055	Phsophatidyl-L-serine carboxy-lyase	C02737[c] -> C00350[c] + C00011[c]	DJ41_3095	DJ41_3095	rn00564 Glycerophospholipid metabolism; rn01100 Metabolic pathways	0	0	1000	4.1.1.65
C15672[c]	Heme O		R02060	D-Glucosamine 1-phosphate 1,6-phosphomutase	C00352[c] <=> C06156[c]	DJ41_3154 OR DJ41_3344	DJ41_3344 DJ41_3154	rn00520 Amino sugar and nucleotide sugar metabolism; rn01100 Metabolic pathways	1	-1000	1000	5.4.2.10
C05697[c]	Selenate		R02071	ATP:D-fructose-1-phosphate 6-phosphotransferase	C00002[c] + C01094[c] -> C05378[c] + C00008[c]	DJ41_274	DJ41_274	rn00051 Fructose and mannose metabolism	0	0	1000	2.7.1.56
C00666[c]	LL-2,6-Diaminoheptanedioate		R04780	beta-D-Fructose 1,6-bisphosphate 1-phosphohydrolase	C05378[c] + C00001[c] -> C00009[c] + C05345[c]	DJ41_1557	DJ41_1557	rn00051 Fructose and mannose metabolism	0	0	1000	3.1.3.11
C11638[c]	3-Amino-2-oxopropyl phosphate		R02088	2'-deoxyadenosine 5'-monophosphate phosphohydrolase	C00360[c] + C00001[c] -> C00009[c] + C00559[c]	DJ41_1687 OR DJ41_509 OR DJ41_466	DJ41_1687 DJ41_466 DJ41_509	rn00230 Purine metabolism; rn01100 Metabolic pathways	0	0	1000	3.1.3.5; 3.1.3.89
C03981[c]	2-Hydroxyethylenedicarboxylate		EX_C00559(e)	Exchange Reaction of Deoxyadenosine	C00559_e[e] <=>			Exchange	1	-1000	1000
C01172[c]	beta-D-Glucose 6-phosphate		R02090	ATP:dGMP phosphotransferase	C00002[c] + C00362[c] <=> C00008[c] + C00361[c]	DJ41_2854	DJ41_2854	rn00230 Purine metabolism; rn01100 Metabolic pathways	1	-1000	1000	2.7.4.8; 2.7.4.12
C00680[c]	meso-2,6-Diaminoheptanedioate		R02093	ATP:dTDP phosphotransferase	C00002[c] + C00363[c] <=> C00459[c] + C00008[c]	DJ41_1138	DJ41_1138	rn00240 Pyrimidine metabolism; rn01100 Metabolic pathways	1	-1000	1000	2.7.4.6
C00672[c]	2-Deoxy-D-ribose 1-phosphate		R02094	ATP:dTMP phosphotransferase	C00002[c] + C00364[c] <=> C00008[c] + C00363[c]	DJ41_1590	DJ41_1590	rn00240 Pyrimidine metabolism; rn01100 Metabolic pathways	1	-1000	1000	2.7.4.9; 2.7.4.12
C00011_e[e]	External CO2		R02098	ATP:dUMP phosphotransferase	C00365[c] + C00002[c] <=> C01346[c] + C00008[c]	DJ41_1590	DJ41_1590	rn00240 Pyrimidine metabolism; rn01100 Metabolic pathways	1	-1000	1000	2.7.4.4; 2.7.4.9
C01036[c]	4-Maleylacetoacetate		R02100	dUTP nucleotidohydrolase	C00460[c] + C00001[c] -> C00365[c] + C00013[c]	DJ41_1079 OR DJ41_2688	DJ41_2688 DJ41_1079	rn00240 Pyrimidine metabolism; rn01100 Metabolic pathways	0	0	1000	3.6.1.19; 3.6.1.23
C01144[c]	(S)-3-Hydroxybutanoyl-CoA		R02101	5,10-Methylenetetrahydrofolate:dUMP C-methyltransferase	C00415[c] + C00364[c] <=> C00365[c] + C00143[c]	DJ41_1187	DJ41_1187	rn00240 Pyrimidine metabolism; rn00670 One carbon pool by folate; rn01100 Metabolic pathways	1	-1000	1000	2.1.1.45
C00167[c]	UDP-glucuronate		R02102	2'-deoxyuridine 5'-monophosphate phosphohydrolase	C00365[c] + C00001[c] <=> C00009[c] + C00526[c]	(DJ41_466)	DJ41_466	rn00240 Pyrimidine metabolism	1	-1000	1000	3.1.3.5; 3.1.3.89
C01037[c]	7,8-Diaminononanoate		R02103	xanthine:NAD+ oxidoreductase	C00003[c] + C00385[c] + C00001[c] <=> C00004[c] + C00366[c] + C00080[c]	DJ41_1736 AND DJ41_1737	DJ41_1736 DJ41_1737	rn00230 Purine metabolism; rn01100 Metabolic pathways; rn01120 Microbial metabolism in diverse environments	1	-1000	1000	1.17.1.4
C00332[c]	Acetoacetyl-CoA		R02133	Thiamin hydrolase	C00378[c] + C00001[c] <=> C01279[c] + C04294[c] + C00080[c]	DJ41_3184	DJ41_3184	rn00730 Thiamine metabolism; rn01100 Metabolic pathways	1	-1000	1000	3.5.99.2
C05809[c]	3-Octaprenyl-4-hydroxybenzoate		R02142	XMP:pyrophosphate phosphoribosyltransferase	C00119[c] + C00385[c] -> C00655[c] + C00013[c]	DJ41_3675 OR DJ41_2997	DJ41_3675 DJ41_2997	rn00230 Purine metabolism; rn01100 Metabolic pathways; rn01110 Biosynthesis of secondary metabolites	0	0	1000	2.4.2.8; 2.4.2.22
C06000[c]	(S)-3-Hydroxyisobutyryl-CoA		EX_C00387(e)	Exchange Reaction of Guanosine	C00387_e[e] <=>			Exchange	1	-1000	1000
C03296[c]	N2-Succinyl-L-arginine		EX_C00042(e)	Exchange Reaction of Succinate	C00042_e[e] <=>			Exchange	1	-1000	1000
C00252[c]	Isomaltose		R02163	NADH:ubiquinone oxidoreductase	C00004[c] + C00399[c] + 4 C00080[c] -> 4 C00080_e[e] + C00003[c] + C00390[c]	(DJ41_947 AND DJ41_948 AND DJ41_949 AND DJ41_950 AND DJ41_951 AND DJ41_952 AND DJ41_953 AND DJ41_954 AND DJ41_955 AND DJ41_956 AND DJ41_957 AND DJ41_958 AND DJ41_959) AND (DJ41_1637 OR DJ41_394)	DJ41_947 DJ41_948 DJ41_949 DJ41_950 DJ41_951 DJ41_952 DJ41_953 DJ41_954 DJ41_955 DJ41_956 DJ41_957 DJ41_958 DJ41_959 DJ41_1637 DJ41_394	Oxidative phosphorylation	0	0	1000	1.6.5.3; 1.6.5.8; 1.6.5.9
C02225[c]	2-Methylcitrate		EX_C00244(e)	Exchange Reaction of Nitrate	C00244_e[e] <=>			Exchange	1	-1000	1000
C00049_e[e]	External L-Aspartate		R02170	Penicillin amidohydrolase	C00001[c] + C00395[c] <=> C00060[c] + C02954[c]	(DJ41_371 AND DJ41_372)	DJ41_371 DJ41_372	rn00311 Penicillin and cephalosporin biosynthesis; rn01110 Biosynthesis of secondary metabolites	1	-1000	1000	3.5.1.11
C04734[c]	1-(5'-Phosphoribosyl)-5-formamido-4-imidazolecarboxamide		R02199	L-Isoleucine:2-oxoglutarate aminotransferase	C00407[c] + C00026[c] <=> C00025[c] + C00671[c]	DJ41_3374	DJ41_3374	rn00280 Valine, leucine and isoleucine degradation; rn00290 Valine, leucine and isoleucine biosynthesis; rn00966 Glucosinolate biosynthesis; rn01100 Metabolic pathways; rn01110 Biosynthesis of secondary metabolites; rn01210 2-Oxocarboxylic acid metabolism; rn01230 Biosynthesis of amino acids	1	-1000	1000	2.6.1.42
C01345[c]	dITP		R022	2-oxoglutarate dehydrogenase E1 component	C00026[c] + C15972[c] -> C01169[c] + C00011[c]	DJ41_3573	DJ41_3573	TCA cycle	0	0	1000	1.2.4.2
C00842[c]	dTDP-glucose		R02222	steroyl-CoA,hydrogen-donor:oxygen oxidoreductase	C00007[c] + 2 C00080[c] + C00412[c] + 2 C00999[c] <=> 2 C00001[c] + C00510[c] + 2 C00996[c]	(DJ41_3400 AND DJ41_23)	DJ41_3400 DJ41_23	rn01040 Biosynthesis of unsaturated fatty acids; rn01212 Fatty acid metabolism	1	-1000	1000	1.14.19.1
C00263[c]	L-Homoserine		R02235	dihydrofolate:NAD+ oxidoreductase	C00004[c] + C00504[c] + C00080[c] -> C00415[c] + C00003[c]	DJ41_1188	DJ41_1188	rn00670 One carbon pool by folate; rn00790 Folate biosynthesis; rn01100 Metabolic pathways	0	0	1000	1.5.1.3
C00900[c]	2-Acetolactate		R02236	dihydrofolate:NADP+ oxidoreductase	C00005[c] + C00504[c] + C00080[c] -> C00006[c] + C00415[c]	DJ41_1188	DJ41_1188	rn00670 One carbon pool by folate; rn00790 Folate biosynthesis; rn01100 Metabolic pathways	0	0	1000	1.5.1.3
C05895[c]	Undecaprenyl-diphospho-N-acetylmuramoyl-(N-acetylglucosamine)-L-alanyl-D-isoglutaminyl-L-lysyl-(glycyl)5-D-alanyl-D-alanine		R02237	7,8-dihydropteroate:L-glutamate ligase (ADP-forming)	C00921[c] + C00002[c] + C00025[c] -> C00009[c] + C00415[c] + C00008[c]	DJ41_3413	DJ41_3413	rn00790 Folate biosynthesis; rn01100 Metabolic pathways	0	0	1000	6.3.2.12; 6.3.2.17
C05336[c]	Selenomethionyl-tRNA(Met)		R02240	ATP:1,2-diacylglycerol 3-phosphotransferase	C00641[c] + C00002[c] -> C00416[c] + C00008[c]	DJ41_1488	DJ41_1488	rn00561 Glycerolipid metabolism; rn00564 Glycerophospholipid metabolism; rn01100 Metabolic pathways	0	0	1000	2.7.1.107
C05973[c]	2-Acyl-sn-glycero-3-phosphoethanolamine		R02241	acyl-CoA:1-acyl-sn-glycerol-3-phosphate 2-O-acyltransferase	C00416[c] + C00010[c] <=> C00040[c] + C00681[c]	(DJ41_1931)	DJ41_1931	rn00561 Glycerolipid metabolism; rn00564 Glycerophospholipid metabolism; rn01100 Metabolic pathways	1	-1000	1000	2.3.1.51
C00059[c]	Sulfate		R02262	L-Fuculose-1-phosphate lactaldehyde-lyase	C01099[c] <=> C00111[c] + C00424[c]	DJ41_1425	DJ41_1425	rn00051 Fructose and mannose metabolism; rn01120 Microbial metabolism in diverse environments	1	-1000	1000	4.1.2.17
C00152[c]	L-Asparagine		R02272	(S)-4-Amino-5-oxopentanoate 4,5-aminomutase	C03741[c] -> C00430[c]	DJ41_1655	DJ41_1655	rn00860 Porphyrin and chlorophyll metabolism; rn01100 Metabolic pathways; rn01110 Biosynthesis of secondary metabolites	0	0	1000	5.4.3.8
C02939[c]	3-Methylbutanoyl-CoA		R02279	5-Dehydro-4-deoxy-D-glucarate hydro-lyase (decarboxylating)	C00679[c] <=> C00011[c] + C00001[c] + C00433[c]	(DJ41_2393)	DJ41_2393	rn00053 Ascorbate and aldarate metabolism; rn01100 Metabolic pathways	1	-1000	1000	4.2.1.41
C04233[c]	2-Acyl-sn-glycero-3-phosphocholine		R02281	Alkane,reduced-rubredoxin:oxygen 1-oxidoreductase	C01371[c] + C00007[c] + 2 C00340[c] + 2 C00080[c] -> 2 C00435[c] + C00226[c] + C00001[c]	DJ41_631	DJ41_631	rn00071 Fatty acid degradation	0	0	1000	1.14.15.3
C01651[c]	tRNA(Thr)		R02282	N2-Acetyl-L-ornithine:L-glutamate N-acetyltransferase	C00025[c] + C00437[c] <=> C00077[c] + C00624[c]	DJ41_1001	DJ41_1001	rn00330 Arginine and proline metabolism; rn01100 Metabolic pathways; rn01210 2-Oxocarboxylic acid metabolism; rn01230 Biosynthesis of amino acids	1	-1000	1000	2.3.1.35
C04751[c]	1-(5-Phospho-D-ribosyl)-5-amino-4-imidazolecarboxylate		R02283	N2-Acetyl-L-ornithine:2-oxoglutarate aminotransferase	C00025[c] + C01250[c] -> C00026[c] + C00437[c]	DJ41_285	DJ41_285	rn00330 Arginine and proline metabolism; rn01100 Metabolic pathways; rn01110 Biosynthesis of secondary metabolites; rn01210 2-Oxocarboxylic acid metabolism; rn01230 Biosynthesis of amino acids	0	0	1000	2.6.1.11
C00527[c]	Glutaryl-CoA		R02285	N-Formimino-L-glutamate formiminohydrolase	C00439[c] + C00001[c] -> C00488[c] + C00025[c]	DJ41_3075	DJ41_3075	rn00340 Histidine metabolism; rn01100 Metabolic pathways	0	0	1000	3.5.3.8
C00275[c]	D-Mannose 6-phosphate		R02288	4-Imidazolone-5-propanoate amidohydrolase	C03680[c] + C00001[c] -> C00439[c]	DJ41_3074	DJ41_3074	rn00340 Histidine metabolism; rn01100 Metabolic pathways	0	0	1000	3.5.2.7
C04272[c]	(R)-2,3-Dihydroxy-3-methylbutanoate		R02291	L-Aspartate-4-semialdehyde:NADP+ oxidoreductase (phosphorylating)	C00005[c] + C03082[c] -> C00009[c] + C00006[c] + C00441[c]	DJ41_1218	DJ41_1218	rn00260 Glycine, serine and threonine metabolism; rn00270 Cysteine and methionine metabolism; rn00300 Lysine biosynthesis; rn01100 Metabolic pathways; rn01110 Biosynthesis of secondary metabolites; rn01120 Microbial metabolism in diverse environments; rn01210 2-Oxocarboxylic acid metabolism; rn01230 Biosynthesis of amino acids	0	0	1000	1.2.1.11
C00601[c]	Phenylacetaldehyde		R023	2-oxoglutarate dehydrogenase E2 component	C01169[c] + C00010[c] -> C15973[c] + C00091[c]	DJ41_3574	DJ41_3574	TCA cycle	0	0	1000	2.3.1.61
C00049[c]	L-Aspartate		R02301	5-Formyltetrahydrofolate cyclo-ligase (ADP-forming)	C00002[c] + C00080[c] + C03479[c] <=> C00009[c] + C00008[c] + C00445[c]	(DJ41_2503)	DJ41_2503	rn00670 One carbon pool by folate; rn01100 Metabolic pathways	1	-1000	1000	6.3.3.2
C05974[c]	2-Acyl-sn-glycero-3-phosphoserine		R02322	nicotinamide-D-ribonucleotide amidohydrolase	C00455[c] + C00001[c] <=> C01185[c] + C00014[c]	(DJ41_2281)	DJ41_2281	rn00760 Nicotinate and nicotinamide metabolism	1	-1000	1000	3.5.1.42
C02265[c]	D-Phenylalanine		R02323	nicotinamide ribonucleotide phosphohydrolase	C00455[c] + C00001[c] -> C00009[c] + C03150[c]	DJ41_1687 OR DJ41_509 OR DJ41_466	DJ41_1687 DJ41_466 DJ41_509	rn00760 Nicotinate and nicotinamide metabolism	0	0	1000	3.1.3.5; 3.1.3.-
C06508[c]	Adenosyl cobinamide		R02325	dCTP aminohydrolase	C00458[c] + C00001[c] -> C00460[c] + C00014[c]	DJ41_925	DJ41_925	rn00240 Pyrimidine metabolism; rn01100 Metabolic pathways	0	0	1000	3.5.4.13
C00345[c]	6-Phospho-D-gluconate		R02326	ATP:dCDP phosphotransferase	C00002[c] + C00705[c] <=> C00458[c] + C00008[c]	DJ41_1138	DJ41_1138	rn00240 Pyrimidine metabolism; rn01100 Metabolic pathways	1	-1000	1000	2.7.4.6
C191ACP[c]	Nonadecenoyl-[acyl-carrier protein]		R02328	dTTP:alpha-D-glucose-1-phosphate thymidylyltransferase	C00103[c] + C00459[c] -> C00842[c] + C00013[c]			rn00521 Streptomycin biosynthesis; rn00523 Polyketide sugar unit biosynthesis; rn01100 Metabolic pathways; rn01110 Biosynthesis of secondary metabolites	0	0	1000	2.7.7.24
C05932[c]	N-Succinyl-L-glutamate 5-semialdehyde		R02331	ATP:dUDP phosphotransferase	C01346[c] + C00002[c] <=> C00460[c] + C00008[c]	DJ41_1138	DJ41_1138	rn00240 Pyrimidine metabolism; rn01100 Metabolic pathways	1	-1000	1000	2.7.4.6
C00719[c]	Betaine		R02340	(1S,2R)-1-C-(indol-3-yl)glycerol 3-phosphate D-glyceraldehyde-3-phosphate-lyase	C00118[c] + C00463[c] <=> C03506[c]	DJ41_3411	DJ41_3411	rn00400 Phenylalanine, tyrosine and tryptophan biosynthesis; rn00402 Benzoxazinoid biosynthesis; rn01100 Metabolic pathways; rn01110 Biosynthesis of secondary metabolites	1	-1000	1000	4.1.2.8; 4.2.1.20
C01652[c]	tRNA(Trp)		R02382	Tyramine:oxygen oxidoreductase(deaminating)(flavin-containing)	C00483[c] + C00007[c] + C00001[c] <=> C03765[c] + C00027[c] + C00014[c]	DJ41_368	DJ41_368	rn00350 Tyrosine metabolism	1	-1000	1000	1.4.3.4; 1.4.3.21; 1.4.9.2
C05936[c]	N4-Acetylaminobutanal		R02383	Monophenol,L-dopa:oxygen oxidoreductase	C00483[c] + C00004[c] + C00007[c] + C00080[c] <=> C03758[c] + C00003[c] + C00001[c]	DJ41_3118 OR DJ41_2972 OR DJ41_2362 OR DJ41_2369	DJ41_3118 DJ41_2972 DJ41_2369 DJ41_2362	rn00950 Isoquinoline alkaloid biosynthesis; rn01110 Biosynthesis of secondary metabolites	1	-1000	1000	1.14.13.-; 1.14.18.1
C00234[c]	10-Formyltetrahydrofolate		R02408	L-Cystine L-Cysteine-lyase (deaminating)	C00491[c] + C00001[c] -> C00022[c] + C01962[c] + C00014[c]	DJ41_2942	DJ41_2942	rn00270 Cysteine and methionine metabolism	0	0	1000	4.4.1.1; 4.4.1.8
C00885[c]	Isochorismate		R02412	ATP:shikimate 3-phosphotransferase	C00002[c] + C00493[c] -> C03175[c] + C00008[c]	DJ41_2837	DJ41_2837	rn00400 Phenylalanine, tyrosine and tryptophan biosynthesis; rn01100 Metabolic pathways; rn01110 Biosynthesis of secondary metabolites; rn01230 Biosynthesis of amino acids	0	0	1000	2.7.1.71
C00119[c]	5-Phospho-alpha-D-ribose 1-diphosphate		R02413	Shikimate:NADP+ 3-oxidoreductase	C02637[c] + C00005[c] -> C00006[c] + C00493[c] + C00080[c]	DJ41_2915	DJ41_2915	rn00400 Phenylalanine, tyrosine and tryptophan biosynthesis; rn01100 Metabolic pathways; rn01110 Biosynthesis of secondary metabolites; rn01230 Biosynthesis of amino acids	0	0	1000	1.1.1.25; 1.1.1.282
C02741[c]	Phosphoribosyl-AMP		R02415	Shikimate:pyrroloquinoline-quinone 3-oxidoreductase	C00113[c] + C00493[c] <=> C02637[c] + C01359[c]	DJ41_344	DJ41_344	rn00400 Phenylalanine, tyrosine and tryptophan biosynthesis; rn01100 Metabolic pathways; rn01110 Biosynthesis of secondary metabolites	1	-1000	1000	1.1.5.8
C00343[c]	Thioredoxin disulfide		R02422	Allantoate amidinohydrolase	C00499[c] + C00001[c] <=> C00086[c] + C00603[c]	DJ41_3117	DJ41_3117	rn00230 Purine metabolism; rn01100 Metabolic pathways; rn01120 Microbial metabolism in diverse environments	1	-1000	1000	3.5.3.4
C00063[c]	CTP		R02425	(S)-allantoin amidohydrolase	C00001[c] + C02350[c] <=> C00499[c]	(DJ41_3123)	DJ41_3123	rn00230 Purine metabolism; rn01100 Metabolic pathways; rn01120 Microbial metabolism in diverse environments	1	-1000	1000	3.5.2.5
C00877[c]	Crotonoyl-CoA		R02433	L-cysteate:2-oxoglutarate aminotransferase	C00506[c] + C00026[c] <=> C05528[c] + C00025[c]	DJ41_1611	DJ41_1611	rn00270 Cysteine and methionine metabolism	1	-1000	1000	2.6.1.1
C04216[c]	all-trans-Heptaprenyl diphosphate		R02472	(R)-Pantoate:NADP+ 2-oxidoreductase	C00966[c] + C00005[c] + C00080[c] -> C00006[c] + C00522[c]			rn00770 Pantothenate and CoA biosynthesis; rn01100 Metabolic pathways; rn01110 Biosynthesis of secondary metabolites	0	0	1000	1.1.1.169
C04932[c]	Lipid A disaccharide		R02473	(R)-Pantoate:beta-alanine ligase (AMP-forming)	C00099[c] + C00002[c] + C00522[c] -> C00864[c] + C00020[c] + C00013[c]	DJ41_1074	DJ41_1074	rn00410 beta-Alanine metabolism; rn00770 Pantothenate and CoA biosynthesis; rn01100 Metabolic pathways; rn01110 Biosynthesis of secondary metabolites	0	0	1000	6.3.2.1
C00636[c]	D-Mannose 1-phosphate		R02484	deoxyuridine:orthophosphate 2-deoxy-D-ribosyltransferase	C00009[c] + C00526[c] <=> C00106[c] + C00672[c]			rn00240 Pyrimidine metabolism	1	-1000	1000	2.4.2.1; 2.4.2.2; 2.4.2.3; 2.4.2.4
C05947[c]	L-erythro-4-Hydroxyglutamate		R02485	deoxycytidine aminohydrolase	C00881[c] + C00080[c] -> C00014[c] + C00526[c]			rn00240 Pyrimidine metabolism	0	0	1000	3.5.4.5
C00655[c]	Xanthosine 5'-phosphate		EX_C00526(e)	Exchange Reaction of Deoxyuridine	C00526_e[e] <=>			Exchange	1	-1000	1000
C00086_e[e]	External Urea		EX_C00881(e)	Exchange Reaction of Deoxycytidine	C00881_e[e] <=>			Exchange	1	-1000	1000
C00082_e[e]	External L-Tyrosine		R02487	glutaryl-CoA:electron-transfer flavoprotein 2,3-oxidoreductase (decarboxylating)	C00016[c] + C00527[c] -> C00877[c] + C01352[c] + C00011[c]	DJ41_992	DJ41_992	rn00071 Fatty acid degradation	0	0	1000	1.3.8.6
C11355[c]	4-Amino-4-deoxychorismate		R02493	ATP:pyridoxamine 5'-phosphotransferase	C00002[c] + C00534[c] -> C00647[c] + C00008[c]	DJ41_889	DJ41_889	rn00750 Vitamin B6 metabolism	0	0	1000	2.7.1.35
C00493[c]	Shikimate		R02494	Pyridoxamine-5'-phosphate phosphohydrolase	C00647[c] + C00001[c] -> C00009[c] + C00534[c]	DJ41_1008	DJ41_1008	rn00750 Vitamin B6 metabolism	0	0	1000	3.1.3.74
C05670[c]	3-Aminopropiononitrile		R02518	L-2,4-diaminobutyrate decarboxylase	C00544[c] + C00005[c] + C00007[c] -> C00006[c] + C05585[c] + C00011[c] + C00001[c] + C00080[c]	DJ41_1667	DJ41_1667	rn00350 Tyrosine metabolism; rn01100 Metabolic pathways; rn01120 Microbial metabolism in diverse environments ///	0	0	1000	4.1.1.-
C04778[c]	N1-(5-Phospho-alpha-D-ribosyl)-5,6-dimethylbenzimidazole		R02521	4-Hydroxyphenylpyruvate:oxygen oxidoreductase (hydroxylating,decarboxylating)	C01179[c] + C00007[c] -> C00544[c] + C00011[c]	DJ41_3060	DJ41_3060	rn00130 Ubiquinone and other terpenoid-quinone biosynthesis; rn00350 Tyrosine metabolism; rn01100 Metabolic pathways	0	0	1000	1.13.11.27
C02218[c]	Dehydroalanine		R02528	alcohol dehydrogenase	C00005[c] + C00546[c] + C00080[c] -> C00006[c] + C05235[c]	DJ41_3039 OR DJ41_3100 OR DJ41_3746 OR DJ41_36 OR DJ41_2287 OR DJ41_2363 OR DJ41_2368 OR DJ41_2373 OR DJ41_2587 OR DJ41_1087 OR DJ41_1251	DJ41_2587 DJ41_1087 DJ41_1251 DJ41_3100 DJ41_3039 DJ41_3746 DJ41_36 DJ41_2373 DJ41_2368 DJ41_2363 DJ41_2287	rn00640 Propanoate metabolism	0	0	1000	1.1.1.-
C00681[c]	1-Acyl-sn-glycerol 3-phosphate		R02529	aminoacetone:oxygen oxidoreductase(deaminating)	C01888[c] + C00007[c] + C00001[c] <=> C00027[c] + C00546[c] + C00014[c]	DJ41_368	DJ41_368	rn00260 Glycine, serine and threonine metabolism	1	-1000	1000	1.4.3.4; 1.4.3.21
C00497[c]	(R)-Malate		R02530	(R)-S-Lactoylglutathione methylglyoxal-lyase (isomerizing)	C00051[c] + C00546[c] <=> C03451[c]	DJ41_1692	DJ41_1692	rn00620 Pyruvate metabolism	1	-1000	1000	4.4.1.5
C11811[c]	1-Hydroxy-2-methyl-2-butenyl 4-diphosphate		R02536	Phenylacetaldehyde:NAD+ oxidoreductase	C00601[c] + C00003[c] + C00001[c] <=> C07086[c] + C00004[c] + C00080[c]	DJ41_370	DJ41_370	rn00360 Phenylalanine metabolism; rn00643 Styrene degradation; rn01100 Metabolic pathways; rn01120 Microbial metabolism in diverse environments	1	-1000	1000	1.2.1.5; 1.2.1.39
C01762[c]	Xanthosine		R02539	Phenylacetate:CoA ligase	C07086[c] + C00002[c] + C00010[c] -> C00020[c] + C00013[c] + C00582[c]	DJ41_2044	DJ41_2044	rn00360 Phenylalanine metabolism; rn01120 Microbial metabolism in diverse environments	0	0	1000	6.2.1.30
C02512[c]	3-Cyano-L-alanine		R02540	2-phenylacetamide amidohydrolase	C02505[c] + C00001[c] <=> C07086[c] + C00014[c]	DJ41_358 OR DJ41_2102	DJ41_358 DJ41_2102	rn00360 Phenylalanine metabolism; rn00643 Styrene degradation; rn01120 Microbial metabolism in diverse environments	1	-1000	1000	3.5.1.4
C03406[c]	N-(L-Arginino)succinate		R02545	meso-tartaric acid:NAD+ oxidoreductase	C00003[c] + C00552[c] <=> C00004[c] + C03459[c] + C00080[c]	DJ41_2722	DJ41_2722	rn00630 Glyoxylate and dicarboxylate metabolism	1	-1000	1000	1.1.1.93
C03974[c]	2-Acyl-sn-glycerol 3-phosphate		R02556	Deoxyadenosine aminohydrolase	C00559[c] + C00001[c] <=> C05512[c] + C00014[c]	DJ41_2359 OR DJ41_995	DJ41_995 DJ41_2359	rn00230 Purine metabolism; rn01100 Metabolic pathways	1	-1000	1000	3.5.4.4
C00460[c]	dUTP		R915	Glycine betaine permease	C00719_e[e] -> C00719[c]	DJ41_2382 OR DJ41_2721 OR DJ41_1328 OR DJ41_2606	DJ41_2721 DJ41_2606 DJ41_1328 DJ41_2382		0	0	1000
C03340[c]	L-2,3-Dihydrodipicolinate		R02565	Glycine betaine:NAD+ oxidoreductase	C00576[c] + C00003[c] + C00001[c] -> C00004[c] + C00719[c] + 2 C00080[c]	DJ41_2608 OR DJ41_2409	DJ41_2608 DJ41_2409	rn00260 Glycine, serine and threonine metabolism; rn01100 Metabolic pathways	0	0	1000	1.2.1.8
C02972[c]	Dihydrolipoylprotein		R02566	p-Cumic alcohol:NADP+ oxidoreductase	C00006[c] + C00576[c] + C00001[c] -> C00005[c] + C00719[c] + 2 C00080[c]	(DJ41_2409)	DJ41_2409	rn00260 Glycine, serine and threonine metabolism; rn01100 Metabolic pathways	0	0	1000	1.2.1.8
C02051[c]	Lipoylprotein		R02568	D-fructose 1-phosphate D-glyceraldehyde-3-phosphate-lyase	C01094[c] -> C00577[c] + C00111[c]	DJ41_704	DJ41_704	rn00051 Fructose and mannose metabolism; rn01100 Metabolic pathways; rn01120 Microbial metabolism in diverse environments	0	0	1000	4.1.2.13
C05811[c]	2-Octaprenyl-6-hydroxyphenol		R02571	Glutaryl-CoA:dihydrolipoamide S-succinyltransferase	C00527[c] + C15973[c] <=> C06157[c] + C00010[c]	DJ41_3574	DJ41_3574	rn00310 Lysine degradation; rn01100 Metabolic pathways	1	-1000	1000	2.3.1.61
C00352[c]	D-Glucosamine 6-phosphate		EX_C00080(e)	Exchange Reaction of H+	C00080_e[e] <=>			Exchange	1	-1000	1000
C00160_e[e]	External Glycolate		R026	fumarate reductase	C00122[c] + C05819[c] -> C00042[c] + C00828[c]	DJ41_3569 AND DJ41_3570 AND DJ41_3571 AND DJ41_3572	DJ41_3569 DJ41_3570 DJ41_3571 DJ41_3572	TCA cycle	0	0	1000	1.3.99.1
C00152_e[e]	External L-Asparagine		R02613	Phenethylamine:oxygen oxidoreductase (deaminating)	C05332[c] + C00007[c] + C00001[c] <=> C00027[c] + C00601[c] + C00014[c]	DJ41_368	DJ41_368	rn00360 Phenylalanine metabolism	1	-1000	1000	1.4.3.4; 1.4.3.21
C00195[c]	N-Acylsphingosine		R02619	3-sulfino-L-alanine:2-oxoglutarate aminotransferase	C00026[c] + C00606[c] -> C05527[c] + C00025[c]	DJ41_1611	DJ41_1611	rn00270 Cysteine and methionine metabolism; rn01100 Metabolic pathways	0	0	1000	2.6.1.1
C01638[c]	tRNA(Asp)		R02649	ATP:N-acetyl-L-glutamate 5-phosphotransferase	C00624[c] + C00002[c] -> C04133[c] + C00008[c]	DJ41_2686	DJ41_2686	rn00330 Arginine and proline metabolism; rn01100 Metabolic pathways; rn01110 Biosynthesis of secondary metabolites; rn01210 2-Oxocarboxylic acid metabolism; rn01230 Biosynthesis of amino acids	0	0	1000	2.7.2.8
C00254[c]	Prephenate		EX_C00631(e)	Exchange Reaction of 2-Phospho-D-glycerate	C00631_e[e] <=>			Exchange	1	-1000	1000
C06735[c]	Aminoacetaldehyde		R02668	3-Hydroxy-L-kynurenine hydrolase	C03227[c] + C00001[c] <=> C00632[c] + C00041[c]	DJ41_261	DJ41_261	rn00380 Tryptophan metabolism; rn01100 Metabolic pathways	1	-1000	1000	3.7.1.3
C00003[c]	NAD+		R02670	Convertion of 3-Hydroxyanthranilate to cinnavalininate hastened by superoxide dismutase and catalase	4 C00007[c] + 2 C00632[c] -> 2 C00027[c] + C05640[c] + 2 C00080[c] + 2 C00704[c]	(DJ41_3091)	DJ41_3091	rn00380 Tryptophan metabolism	0	0	1000	1.11.1.6; 1.11.1.21
C00239[c]	dCMP		R916	catalase	2 C00007[c] + 2 C00632[c] -> 2 C00027[c] + C05640[c]	DJ41_1959 OR DJ41_2026 OR DJ41_1238	DJ41_1238 DJ41_2026 DJ41_1959	rn00380 Tryptophan metabolism	0	0	1000	1.11.1.6; 1.11.1.21
C00253[c]	Nicotinate		R02678	Indole-3-acetaldehyde:NAD+ oxidoreductase	C00003[c] + C00637[c] + C00001[c] -> C00004[c] + C00954[c] + C00080[c]	DJ41_1668 OR DJ41_133 OR DJ41_2018 OR DJ41_2579	DJ41_2579 DJ41_1668 DJ41_133 DJ41_2018	rn00380 Tryptophan metabolism; rn01100 Metabolic pathways	0	0	1000	1.2.1.3
C00062[c]	L-Arginine		R02698	4-hydroxyphenylacetate,NADH:oxygen oxidoreductase (3-hydroxylating)	C00642[c] + C00004[c] + C00007[c] + C00080[c] <=> C01161[c] + C00003[c] + C00001[c]	DJ41_977	DJ41_977	rn00350 Tyrosine metabolism; rn01120 Microbial metabolism in diverse environments; rn01220 Degradation of aromatic compounds	1	-1000	1000	1.14.14.9
C00153[c]	Nicotinamide		R027	fumarate reductase	C00122[c] + C19847[c] -> C05818[c] + C00042[c]	DJ41_3569 AND DJ41_3570 AND DJ41_3571 AND DJ41_3572	DJ41_3569 DJ41_3570 DJ41_3571 DJ41_3572	TCA cycle	0	0	1000	1.3.99.1
C01267[c]	3-(Imidazol-4-yl)-2-oxopropyl phosphate		R02719	xanthosine 5'-phosphate phosphohydrolase	C00655[c] + C00001[c] -> C00009[c] + C01762[c]	DJ41_1687 OR DJ41_509 OR DJ41_466	DJ41_1687 DJ41_466 DJ41_509	rn00230 Purine metabolism; rn01100 Metabolic pathways; rn01110 Biosynthesis of secondary metabolites	0	0	1000	3.1.3.5
C00111[c]	Glycerone phosphate		R02720	XTP pyrophosphohydrolase	C00700[c] + C00001[c] -> C00655[c] + C00013[c]	DJ41_1079	DJ41_1079	rn00230 Purine metabolism	0	0	1000	3.6.1.19; 3.6.1.66
C01028[c]	N6-Hydroxy-L-lysine		R02722	L-serine hydro-lyase [adding 1-C-(indol-3-yl)glycerol 3-phosphate	C00065[c] + C03506[c] -> C00118[c] + C00078[c] + C00001[c]	DJ41_3406 OR DJ41_3411	DJ41_3411 DJ41_3406	rn00260 Glycine, serine and threonine metabolism; rn00400 Phenylalanine, tyrosine and tryptophan biosynthesis; rn01100 Metabolic pathways; rn01110 Biosynthesis of secondary metabolites; rn01230 Biosynthesis of amino acids	0	0	1000	4.2.1.20
C00123_e[e]	External L-Leucine		R02734	N-Succinyl-LL-2,6-diaminoheptanedioate amidohydrolase	C04421[c] + C00001[c] -> C00042[c] + C00666[c]	DJ41_3470	DJ41_3470	rn00300 Lysine biosynthesis; rn01100 Metabolic pathways; rn01120 Microbial metabolism in diverse environments; rn01230 Biosynthesis of amino acids	0	0	1000	3.5.1.18
C00267_e[e]	External alpha-D-Glucose		R02735	LL-2,6-Diaminoheptanedioate 2-epimerase	C00666[c] <=> C00680[c]	DJ41_1520	DJ41_1520	rn00300 Lysine biosynthesis; rn01100 Metabolic pathways; rn01110 Biosynthesis of secondary metabolites; rn01120 Microbial metabolism in diverse environments; rn01230 Biosynthesis of amino acids	1	-1000	1000	5.1.1.7
C00864[c]	Pantothenate		R02737	UDPglucose:D-glucose-6-phosphate 1-alpha-D-glucosyltransferase	C00029[c] + C00668[c] <=> C00015[c] + C00689[c]	DJ41_907	DJ41_907	rn00500 Starch and sucrose metabolism; rn01100 Metabolic pathways	1	-1000	1000	2.4.1.15
C01643[c]	tRNA(His)		R02739	alpha-D-Glucose 6-phosphate ketol-isomerase	C00668[c] <=> C01172[c]	DJ41_3297	DJ41_3297	rn00010 Glycolysis / Gluconeogenesis; rn00030 Pentose phosphate pathway; rn01100 Metabolic pathways; rn01110 Biosynthesis of secondary metabolites; rn01120 Microbial metabolism in diverse environments	1	-1000	1000	5.1.3.15; 5.3.1.9
C00499[c]	Allantoate		R02740	alpha-D-Glucose 6-phosphate ketol-isomerase	C00668[c] <=> C05345[c]	DJ41_3297	DJ41_3297	rn00010 Glycolysis / Gluconeogenesis; rn00030 Pentose phosphate pathway; rn00500 Starch and sucrose metabolism; rn00520 Amino sugar and nucleotide sugar metabolism; rn01100 Metabolic pathways; rn01110 Biosynthesis of secondary metabolites; rn01120 Microbial metabolism in diverse environments; rn01200 Carbon metabolism	1	-1000	1000	5.3.1.9
C00047[c]	L-Lysine		R02749	2-deoxy-D-ribose 1-phosphate 1,5-phosphomutase	C00672[c] <=> C00673[c]			rn00030 Pentose phosphate pathway	1	-1000	1000	5.4.2.7
C00156[c]	4-Hydroxybenzoate		R02752	D-Glucarate hydro-lyase	C00818[c] <=> C00001[c] + C00679[c]	(DJ41_2394)	DJ41_2394	rn00053 Ascorbate and aldarate metabolism; rn01100 Metabolic pathways	1	-1000	1000	4.2.1.40
C01530[c]	Octadecanoic acid		R02777	dTDP-beta-L-rhamnose:NADP+ 4-oxidoreductase	C00005[c] + C00688[c] + C00080[c] -> C03319[c] + C00006[c]			rn00521 Streptomycin biosynthesis; rn00523 Polyketide sugar unit biosynthesis; rn01100 Metabolic pathways; rn01110 Biosynthesis of secondary metabolites	0	0	1000	1.1.1.133
C00712[c]	(9Z)-Octadecenoic acid		R02778	Trehalose-6-phosphate phosphohydrolase	C00689[c] + C00001[c] -> C00009[c] + C01083[c]	DJ41_906	DJ41_906	rn00500 Starch and sucrose metabolism; rn01100 Metabolic pathways	0	0	1000	3.1.3.12
C00009_e[e]	External Orthophosphate		EX_C01083(e)	Exchange Reaction of alpha,alpha-Trehalose	C01083_e[e] <=>			Exchange	1	-1000	1000
C05755[c]	Decanoyl-[acp]		R02783	UDP-N-acetylmuramoyl-L-alanine:D-glutamate ligase(ADP-forming)	C00002[c] + C01212[c] + C00217[c] -> C00009[c] + C00692[c] + C00008[c]	DJ41_1397	DJ41_1397	rn00471 D-Glutamine and D-glutamate metabolism; rn00550 Peptidoglycan biosynthesis; rn01100 Metabolic pathways	0	0	1000	6.3.2.9
C05938[c]	L-4-Hydroxyglutamate semialdehyde		R02788	UDP-N-acetylmuramoyl-L-alanyl-D-glutamate:(L)-meso-2,6-diaminoheptanedioate gamma-ligase (ADP-forming)	C00692[c] + C00002[c] + C00680[c] -> C00009[c] + C00008[c] + C04877[c]	DJ41_2825	DJ41_2825	rn00300 Lysine biosynthesis; rn00550 Peptidoglycan biosynthesis	0	0	1000	6.3.2.13
C05537[c]	N-Succinyl-2-amino-6-oxopimelate		EX_C00214(e)	Exchange Reaction of Thymidine	C00214_e[e] <=>			Exchange	1	-1000	1000
C03090[c]	5-Phosphoribosylamine		EX_C00740(e)	Exchange Reaction of D-Serine	C00740_e[e] <=>			Exchange	1	-1000	1000
C200ACP[c]	Eicosanoyl-[acyl-carrier protein]		R02855	(R)-Acetoin:NAD+ oxidoreductase	C00004[c] + C00741[c] + C00080[c] -> C00003[c] + C00810[c]	DJ41_567	DJ41_567	rn00650 Butanoate metabolism	0	0	1000	1.1.1.303
C04732[c]	5-Amino-6-(1-D-ribitylamino)uracil		R02856	acetoin dehydrogenase (DAC reductase)	C00005[c] + C00741[c] + C00080[c] -> C00006[c] + C00810[c]	DJ41_567	DJ41_567	Butanoate metabolism	0	0	1000	1.1.1.5
C00019[c]	S-Adenosyl-L-methionine		R02864	S-Adenosyl-L-methionine:uroporphyrin-III C-methyltransferase	C05778[c] + C14818[c] -> C00748[c] + 2 C00080[c]	DJ41_3554	DJ41_3554	rn00860 Porphyrin and chlorophyll metabolism; rn01100 Metabolic pathways; rn01110 Biosynthesis of secondary metabolites	0	0	1000	4.99.1.4
C01136[c]	S-Acetyldihydrolipoamide		R02912	serotonin O-methyltransferase	C00780[c] + C00440[c] <=> C00101[c] + C05659[c]	DJ41_3422 OR DJ41_2145 OR DJ41_2263 OR DJ41_2517 OR DJ41_2612	DJ41_2612 DJ41_2517 DJ41_3422 DJ41_2263 DJ41_2145	rn00380 Tryptophan metabolism	1	-1000	1000	2.1.1.-
C00475_e[e]	External Cytidine		R02914	4,5-Dihydro-4-oxo-5-imidazolepropanoate hydro-lyase	C00785[c] + C00001[c] -> C03680[c]	DJ41_3071	DJ41_3071	rn00340 Histidine metabolism; rn01100 Metabolic pathways	0	0	1000	4.2.1.49
C00197_e[e]	External 3-Phospho-D-glycerate		R02918	L-Tyrosine:tRNA(Tyr) ligase (AMP-forming)	C00082[c] + C00002[c] + C00787[c] -> C02839[c] + C00020[c] + C00013[c]	DJ41_3698	DJ41_3698	rn00970 Aminoacyl-tRNA biosynthesis	0	0	1000	6.1.1.1
C05812[c]	2-Octaprenyl-6-methoxyphenol		R02940	2-Propyn-1-al:NAD+ oxidoreductase	C00003[c] + C05985[c] -> C00004[c] + C00804[c] + C00080[c]	DJ41_1668 OR DJ41_133 OR DJ41_2018 OR DJ41_2579	DJ41_2579 DJ41_1668 DJ41_133 DJ41_2018	Propanoate metabolism	0	0	1000	1.2.1.3
C01083[c]	alpha,alpha-Trehalose		R02946	(R,R)-Butane-2,3-diol:NAD+ oxidoreductase	C00003[c] + C03044[c] <=> C00004[c] + C00810[c] + C00080[c]	DJ41_566	DJ41_566	rn00650 Butanoate metabolism	1	-1000	1000	1.1.1.4
C06156[c]	alpha-D-Glucosamine 1-phosphate		R02957	D-Glucuronolactone:NAD+ oxidoreductase	C02670[c] + C00003[c] + 2 C00001[c] <=> C00818[c] + C00004[c] + C00080[c]	DJ41_1668 OR DJ41_133 OR DJ41_2018 OR DJ41_2579	DJ41_2579 DJ41_1668 DJ41_133 DJ41_2018	rn00053 Ascorbate and aldarate metabolism; rn01100 Metabolic pathways	1	-1000	1000	1.2.1.3
C00244[c]	Nitrate		R02964	NADH:menaquinone oxidoreductase	C00004[c] + C00828[c] + C00080[c] -> C05819[c] + C00003[c]	((DJ41_947 AND DJ41_948 AND DJ41_949 AND DJ41_950 AND DJ41_951 AND DJ41_952 AND DJ41_953 AND DJ41_954 AND DJ41_955 AND DJ41_956 AND DJ41_957 AND DJ41_958 AND DJ41_959) AND (DJ41_1637 OR DJ41_394)) OR DJ41_3509	DJ41_947 DJ41_948 DJ41_949 DJ41_950 DJ41_951 DJ41_952 DJ41_953 DJ41_954 DJ41_955 DJ41_956 DJ41_957 DJ41_958 DJ41_959 DJ41_3509 DJ41_1637 DJ41_394	rn00130 Ubiquinone and other terpenoid-quinone biosynthesis; rn01110 Biosynthesis of secondary metabolites	0	0	1000	1.6.5.2
C00088[c]	Nitrite		R02971	ATP:pantothenate 4'-phosphotransferase	C00831[c] + C00002[c] -> C01134[c] + C00008[c]	DJ41_916	DJ41_916	rn00770 Pantothenate and CoA biosynthesis	0	0	1000	2.7.1.33; 2.7.1.34
C01157[c]	Hydroxyproline		R02984	dTDPglucose 4-epimerase	C00842[c] <=> C02097[c]	DJ41_226 OR DJ41_3296	DJ41_3296 DJ41_226	Nucleotide sugars metabolism	1	-1000	1000	5.1.3.2
C01157_e[e]	External Hydroxyproline		R02990	Succinyl-CoA:3-oxoadipate CoA-transferase	C00091[c] + C00846[c] <=> C00042[c] + C02232[c]	(DJ41_332 AND DJ41_333 AND DJ41_375 AND DJ41_376 AND DJ41_1988 AND DJ41_1987)	DJ41_332 DJ41_333 DJ41_375 DJ41_376 DJ41_1988 DJ41_1987	rn00362 Benzoate degradation; rn01100 Metabolic pathways; rn01120 Microbial metabolism in diverse environments	1	-1000	1000	2.8.3.6
C00342[c]	Thioredoxin		R02991	4-carboxymethylbut-3-en-4-olide enol-lactonohydrolase	C00001[c] + C03586[c] <=> C00846[c]	(DJ41_336 AND DJ41_373)	DJ41_336 DJ41_373	rn00362 Benzoate degradation; rn01100 Metabolic pathways; rn01120 Microbial metabolism in diverse environments; rn01220 Degradation of aromatic compounds	1	-1000	1000	3.1.1.24
C00203[c]	UDP-N-acetyl-D-galactosamine		R03004	Deamino-NAD+ nucleotidohydrolase	C00857[c] + C00001[c] <=> C01185[c] + C00020[c]	DJ41_3628	DJ41_3628	rn00760 Nicotinate and nicotinamide metabolism	1	-1000	1000	3.6.1.9; 3.6.1.22
C00491[c]	L-Cystine		R03005	ATP:nicotinamide-nucleotide adenylyltransferase	C01185[c] + C00002[c] -> C00857[c] + C00013[c]	DJ41_1573 OR DJ41_1573	DJ41_1573	rn00760 Nicotinate and nicotinamide metabolism; rn01100 Metabolic pathways	0	0	1000	2.7.7.1; 2.7.7.18
C11437[c]	1-Deoxy-D-xylulose 5-phosphate		R03013	L-Histidinol-phosphate phosphohydrolase	C01100[c] + C00001[c] -> C00009[c] + C00860[c]			rn00340 Histidine metabolism; rn01100 Metabolic pathways; rn01110 Biosynthesis of secondary metabolites; rn01230 Biosynthesis of amino acids	0	0	1000	3.1.3.15
C05593[c]	3-Hydroxyphenylacetate		R03018	ATP:pantothenate 4'-phosphotransferase	C00002[c] + C00864[c] -> C03492[c] + C00008[c]	DJ41_916	DJ41_916	rn00770 Pantothenate and CoA biosynthesis; rn01100 Metabolic pathways	0	0	1000	2.7.1.33
C00044[c]	GTP		R03026	(S)-3-hydroxybutanoyl-CoA hydro-lyase	C01144[c] <=> C00877[c] + C00001[c]	DJ41_3749 OR DJ41_1571 OR DJ41_681 OR DJ41_1977 OR DJ41_1991 OR DJ41_1998 OR DJ41_2047 OR DJ41_2048 OR DJ41_2383 OR DJ41_2594 OR DJ41_1086 OR DJ41_1339 OR DJ41_3251 OR DJ41_3252	DJ41_2594 DJ41_1086 DJ41_1339 DJ41_3251 DJ41_3252 DJ41_3749 DJ41_1571 DJ41_681 DJ41_2383 DJ41_2048 DJ41_2047 DJ41_1998 DJ41_1991 DJ41_1977	rn00071 Fatty acid degradation; rn00310 Lysine degradation; rn00362 Benzoate degradation; rn00380 Tryptophan metabolism; rn00627 Aminobenzoate degradation; rn00650 Butanoate metabolism; rn00720 Carbon fixation pathways in prokaryotes; rn01100 Metabolic pathways; rn01120 Microbial metabolism in diverse environments; rn01200 Carbon metabolism; rn01212 Fatty acid metabolism	1	-1000	1000	4.2.1.17
C00026[c]	2-Oxoglutarate		R03035	ATP:pantetheine-4'-phosphate adenylyltransferase	C00002[c] + C01134[c] -> C00882[c] + C00013[c]	DJ41_2727	DJ41_2727	rn00770 Pantothenate and CoA biosynthesis; rn01100 Metabolic pathways	0	0	1000	2.7.7.3
C04442[c]	2-Dehydro-3-deoxy-6-phospho-D-gluconate		R03037	Isochorismate pyruvate-hydrolase	C00885[c] + C00001[c] <=> C00022[c] + C04171[c]	(DJ41_1721 AND DJ41_511)	DJ41_1721 DJ41_511	rn01053 Biosynthesis of siderophore group nonribosomal peptides; rn01110 Biosynthesis of secondary metabolites	1	-1000	1000	3.3.2.1
C04327[c]	4-Methyl-5-(2-phosphoethyl)thiazole		R03038	L-Alanine:tRNA(Ala) ligase (AMP-forming)	C00002[c] + C00041[c] + C01635[c] <=> C00886[c] + C00020[c] + C00013[c]	DJ41_2293	DJ41_2293	rn00970 Aminoacyl-tRNA biosynthesis	1	-1000	1000	6.1.1.7
C00546[c]	Methylglyoxal		R03045	3-Hydroxypropionyl-CoA hydro-lyase	C05668[c] <=> C00894[c] + C00001[c]	DJ41_3749 OR DJ41_1571 OR DJ41_681 OR DJ41_1977 OR DJ41_1991 OR DJ41_1998 OR DJ41_2047 OR DJ41_2048 OR DJ41_2383 OR DJ41_2594 OR DJ41_1086 OR DJ41_3251 OR DJ41_3252 OR DJ41_1339	DJ41_2594 DJ41_1086 DJ41_1339 DJ41_3251 DJ41_3252 DJ41_3749 DJ41_1571 DJ41_681 DJ41_2383 DJ41_2048 DJ41_2047 DJ41_1998 DJ41_1991 DJ41_1977	rn00410 beta-Alanine metabolism; rn00640 Propanoate metabolism; rn00720 Carbon fixation pathways in prokaryotes; rn01100 Metabolic pathways; rn01120 Microbial metabolism in diverse environments; rn01200 Carbon metabolism	1	-1000	1000	4.2.1.17; 4.2.1.116
C00700[c]	XTP		R03050	2-Acetolactate pyruvate-lyase (carboxylating)	C00022[c] + C05125[c] -> C00900[c] + C00068[c]	DJ41_2578 OR DJ41_1113 OR DJ41_1114	DJ41_2578 DJ41_1113 DJ41_1114	Butanoate metabolism	0	0	1000	2.2.1.6
C01063[c]	6-Carboxyhexanoyl-CoA		R03066	2-amino-4-hydroxy-6-hydroxymethyl-7,8-dihydropteridine:4-aminobenzoate 2-amino-4-hydroxydihydropteridine-6-methenyltransferase	C00568[c] + C01300[c] -> C00921[c] + C00001[c]	DJ41_1468 OR DJ41_3343	DJ41_3343 DJ41_1468	rn00790 Folate biosynthesis; rn01100 Metabolic pathways	0	0	1000	2.5.1.15
C03082[c]	4-Phospho-L-aspartate		R03067	2-amino-4-hydroxy-6-hydroxymethyl-7,8-dihydropteridine-diphosphate:4-aminobenzoate 2-amino-4-hydroxydihydropteridine-6-methenyltransferase	C00568[c] + C04807[c] -> C00921[c] + C00013[c]	DJ41_1468 OR DJ41_3343	DJ41_3343 DJ41_1468	rn00790 Folate biosynthesis; rn01100 Metabolic pathways	0	0	1000	2.5.1.15
C00392_e[e]	External Mannitol		R03083	2-Dehydro-3-deoxy-D-arabino-heptonate 7-phosphate phosphate-lyase (cyclyzing)	C04691[c] -> C00009[c] + C00944[c]	DJ41_2838	DJ41_2838	rn00400 Phenylalanine, tyrosine and tryptophan biosynthesis; rn01100 Metabolic pathways; rn01110 Biosynthesis of secondary metabolites; rn01230 Biosynthesis of amino acids	0	0	1000	4.2.3.4
C01648[c]	tRNA(Phe)		R03084	3-Dehydroquinate hydro-lyase	C00944[c] <=> C02637[c] + C00001[c]	DJ41_203 OR DJ41_341	DJ41_203 DJ41_341	rn00400 Phenylalanine, tyrosine and tryptophan biosynthesis; rn01100 Metabolic pathways; rn01110 Biosynthesis of secondary metabolites; rn01230 Biosynthesis of amino acids	1	-1000	1000	4.2.1.10
C05345[c]	beta-D-Fructose 6-phosphate		R963	L-Lysine ABC transporter	C00002[c] + C00047_e[e] -> C00009[c] + C00047[c] + C00008[c]	DJ41_869 AND DJ41_866	DJ41_866 DJ41_869	LYtransport	0	0	1000
C00208_e[e]	External Maltose		R03096	Indole-3-acetamide amidohydrolase	C02693[c] + C00001[c] <=> C00014[c] + C00954[c]	DJ41_358 OR DJ41_2102	DJ41_358 DJ41_2102	rn00380 Tryptophan metabolism	1	-1000	1000	3.5.1.4
C00123[c]	L-Leucine		R03105	3-Mercaptopyruvate:cyanide sulfurtransferase	C00957[c] + C00094[c] <=> C00022[c] + C00320[c]	(DJ41_3094)	DJ41_3094	rn00270 Cysteine and methionine metabolism; rn01100 Metabolic pathways	1	-1000	1000	2.8.1.2
C00898[c]	(R,R)-Tartaric acid		R03106	3-mercaptopyruvate:cyanide sulfurtransferase	C00957[c] + C01326[c] <=> C00022[c] + C01755[c]	(DJ41_3094)	DJ41_3094		1	-1000	1000	2.8.1.2
C02282[c]	Glutaminyl-tRNA		R03132	O3-acetyl-L-serine acetate-lyase (adding hydrogen sulfide)	C00320[c] + C00979[c] -> C00033[c] + C05824[c]	DJ41_1084 OR DJ41_1450	DJ41_1084 DJ41_1450	rn00270 Cysteine and methionine metabolism; rn01230 Biosynthesis of amino acids	0	0	1000	2.5.1.47
C01092[c]	8-Amino-7-oxononanoate		R03139	primary-amine oxidase	C00007[c] + C00986[c] + C00001[c] <=> C05665[c] + C00027[c] + C00014[c]	DJ41_368	DJ41_368	rn00410 beta-Alanine metabolism	1	-1000	1000	1.4.3.21; 1.4.3.22
C04593[c]	(2S,3R)-3-Hydroxybutane-1,2,3-tricarboxylate		R03165	Hydroxymethylbilane hydro-lyase(cyclizing)	C01024[c] -> C01051[c] + C00001[c]	DJ41_1380	DJ41_1380	rn00860 Porphyrin and chlorophyll metabolism; rn01100 Metabolic pathways; rn01110 Biosynthesis of secondary metabolites	0	0	1000	4.2.1.75
C05565[c]	Hydantoin-5-propionate		R03180	4-Guanidinobutanamide amidohydrolase	C00014[c] + C01035[c] <=> C03078[c] + C00001[c]	DJ41_358 OR DJ41_2102	DJ41_358 DJ41_2102	rn00330 Arginine and proline metabolism	1	-1000	1000	3.5.1.4
C05844[c]	5-L-Glutamyl-taurine		R03181	4-Maleylacetoacetate cis-trans-isomerase	C01036[c] -> C01061[c]	DJ41_3063	DJ41_3063	rn00350 Tyrosine metabolism; rn00643 Styrene degradation; rn01100 Metabolic pathways; rn01120 Microbial metabolism in diverse environments	0	0	1000	5.2.1.2
C00438[c]	N-Carbamoyl-L-aspartate		R03182	7,8-Diaminononanoate:carbon-dioxide cyclo-ligase	C00002[c] + C01037[c] + C00011[c] <=> C00009[c] + C00008[c] + C01909[c]	DJ41_901	DJ41_901	rn00780 Biotin metabolism; rn01100 Metabolic pathways	1	-1000	1000	6.3.3.3
C00100[c]	Propanoyl-CoA		R03192	UDP-N-acetylmuramate:NADP+ oxidoreductase	C00005[c] + C04631[c] + C00080[c] -> C00006[c] + C01050[c]	DJ41_192	DJ41_192	rn00520 Amino sugar and nucleotide sugar metabolism; rn00550 Peptidoglycan biosynthesis; rn01100 Metabolic pathways	0	0	1000	1.3.1.98
C00053[c]	3'-Phosphoadenylyl sulfate		R03193	UDP-N-acetylmuramate:L-alanine ligase (ADP-forming)	C00002[c] + C00041[c] + C01050[c] -> C00009[c] + C01212[c] + C00008[c]	DJ41_3138	DJ41_3138	rn00471 D-Glutamine and D-glutamate metabolism; rn00550 Peptidoglycan biosynthesis; rn01100 Metabolic pathways	0	0	1000	6.3.2.8
C00236[c]	3-Phospho-D-glyceroyl phosphate		R917	L-Alanine ABC transporter	C00002[c] + C00041_e[e] -> C00009[c] + C00041[c] + C00008[c]	DJ41_869 AND DJ41_866	DJ41_866 DJ41_869		0	0	1000
C00014[c]	Ammonia		R03194	S-adenosyl-L-methionine:uroporphyrin-III C-methyltransferase	C01051[c] + 2 C00019[c] -> C02463[c] + 2 C00021[c]	DJ41_3554	DJ41_3554	rn00860 Porphyrin and chlorophyll metabolism; rn01100 Metabolic pathways; rn01110 Biosynthesis of secondary metabolites	0	0	1000	2.1.1.107
C00026_e[e]	External 2-Oxoglutarate		R03197	Uroporphyrinogen-III carboxy-lyase	C01051[c] -> C03263[c] + 4 C00011[c]	DJ41_1730	DJ41_1730	rn00860 Porphyrin and chlorophyll metabolism; rn01100 Metabolic pathways; rn01110 Biosynthesis of secondary metabolites	0	0	1000	4.1.1.37
C00390[c]	Ubiquinol		R03210	6-Carboxyhexanoyl-CoA:L-alanine C-carboxyhexanoyltransferase (decarboxylating)	C01063[c] + C00041[c] <=> C01092[c] + C00010[c] + C00011[c]	DJ41_903	DJ41_903	rn00780 Biotin metabolism; rn01100 Metabolic pathways	1	-1000	1000	2.3.1.47
C02412[c]	Glycyl-tRNA(Gly)		R03220	Coproporphyrinogen:oxygen oxidoreductase(decarboxylating)	C00007[c] + C03263[c] -> C01079[c] + 2 C00011[c]	DJ41_2916	DJ41_2916	rn00860 Porphyrin and chlorophyll metabolism; rn01100 Metabolic pathways; rn01110 Biosynthesis of secondary metabolites	0	0	1000	1.3.3.3
C00025_e[e]	External L-Glutamate		R03223	2-methyl-4-amino-5-hydroxymethylpyrimidine-diphosphate:4-methyl-5-(2-phosphoethyl)-thiazole 2-methyl-4-aminopyridine-5-methenyltransferase	C04752[c] + C04327[c] -> C00013[c] + C01081[c]	DJ41_1654	DJ41_1654	rn00730 Thiamine metabolism; rn01100 Metabolic pathways	0	0	1000	2.5.1.3
C03127[c]	L-Isoleucyl-tRNA(Ile)		R03231	S-Adenosyl-L-methionine:8-amino-7-oxononanoate aminotransferase	C00019[c] + C01092[c] <=> C01037[c] + C04425[c]	DJ41_904	DJ41_904	rn00780 Biotin metabolism; rn01100 Metabolic pathways	1	-1000	1000	2.6.1.62
C150ACP[c]	Pentadecanoyl-[acyl-carrier protein]		R03234	alcohol dehydrogenase	C00006[c] + C01096[c] <=> C00005[c] + C02888[c]	DJ41_3039 OR DJ41_3100 OR DJ41_3746 OR DJ41_36 OR DJ41_2287 OR DJ41_2363 OR DJ41_2368 OR DJ41_2373 OR DJ41_2587 OR DJ41_1087 OR DJ41_1251	DJ41_2587 DJ41_1087 DJ41_1251 DJ41_3100 DJ41_3039 DJ41_3746 DJ41_36 DJ41_2373 DJ41_2368 DJ41_2363 DJ41_2287	rn00051 Fructose and mannose metabolism	1	-1000	1000	1.1.1.-
C03125[c]	L-Cysteinyl-tRNA(Cys)		R03243	5-Amino-2-oxopentanoate:2-oxoglutarate aminotransferase	C00025[c] + C01267[c] -> C00026[c] + C01100[c] + C00080[c]	DJ41_1025	DJ41_1025	rn00340 Histidine metabolism; rn01100 Metabolic pathways; rn01110 Biosynthesis of secondary metabolites; rn01230 Biosynthesis of amino acids	0	0	1000	2.6.1.9
C01279[c]	4-Amino-5-hydroxymethyl-2-methylpyrimidine		EX_C00025(e)	Exchange Reaction of L-Glutamate	C00025_e[e] <=>			Exchange	1	-1000	1000
C00065[c]	L-Serine		EX_C00026(e)	Exchange Reaction of 2-Oxoglutarate	C00026_e[e] <=>			Exchange	1	-1000	1000
C05810[c]	2-Octaprenylphenol		R03254	phosphoenolpyruvate:D-arabinose-5-phosphate C-(1-carboxyvinyl)transferase (phosphate-hydrolysing, 2-carboxy-2-oxoethyl-forming)	C00074[c] + C01112[c] + C00001[c] -> C00009[c] + C04478[c]	DJ41_327	DJ41_327	rn00540 Lipopolysaccharide biosynthesis; rn01100 Metabolic pathways	0	0	1000	2.5.1.55
C00856_e[e]	External DNA cytosine		R03269	N-[(R)-4'-Phosphopantothenoyl]-L-cysteine carboxy-lyase	C04352[c] -> C01134[c] + C00011[c]	DJ41_3362	DJ41_3362	rn00770 Pantothenate and CoA biosynthesis; rn01100 Metabolic pathways	0	0	1000	4.1.1.36
C01330_e[e]	External Sodium cation		R03276	(S)-3-Hydroxybutanoyl-CoA 3-epimerase	C01144[c] <=> C03561[c]	DJ41_3426 OR DJ41_1339	DJ41_1339 DJ41_3426	rn00071 Fatty acid degradation; rn00650 Butanoate metabolism	1	-1000	1000	5.1.2.3
C01649[c]	tRNA(Pro)		R03283	4-Trimethylammoniobutanal:NAD+ 1-oxidoreductase	C01149[c] + C00003[c] + C00001[c] <=> C01181[c] + C00004[c] + C00080[c]	DJ41_1668 OR DJ41_133 OR DJ41_2018 OR DJ41_2579	DJ41_2579 DJ41_1668 DJ41_133 DJ41_2018	rn00310 Lysine degradation	1	-1000	1000	1.2.1.3; 1.2.1.47
C00149_e[e]	External (S)-Malate		R03291	trans-4-Hydroxy-L-proline:NAD+ 5-oxidoreductase	C00003[c] + C01157[c] -> C00004[c] + C04281[c] + C00080[c]	DJ41_2231 OR DJ41_1050	DJ41_1050 DJ41_2231	rn00330 Arginine and proline metabolism; rn01100 Metabolic pathways	0	0	1000	1.5.1.2
C00364[c]	dTMP		R03293	trans-4-Hydroxy-L-proline:NADP+ 5-oxidoreductase	C00006[c] + C01157[c] -> C00005[c] + C04281[c] + C00080[c]	DJ41_2231 OR DJ41_1050	DJ41_1050 DJ41_2231	rn00330 Arginine and proline metabolism; rn01100 Metabolic pathways	0	0	1000	1.5.1.2
C05897[c]	Undecaprenyl-diphospho-N-acetylmuramoyl-L-alanyl-D-glutamyl-meso-2,6-diaminopimeloyl-D-alanyl-D-alanine		R03299	3-Hydroxyphenylacetate,NADH:oxygen oxidoreductase (3-hydroxylating)	C00004[c] + C00007[c] + C05593[c] + C00080[c] <=> C01161[c] + C00003[c] + C00001[c]	DJ41_977	DJ41_977	rn00350 Tyrosine metabolism	1	-1000	1000	1.14.14.9
C05577[c]	3,4-Dihydroxymandelaldehyde		R03307	2-Carboxy-2,5-dihydro-5-oxofuran-2-acetate lyase (decyclizing)	C01278[c] <=> C01163[c]	(DJ41_335)	DJ41_335	rn00362 Benzoate degradation; rn01100 Metabolic pathways; rn01120 Microbial metabolism in diverse environments; rn01220 Degradation of aromatic compounds	1	-1000	1000	5.5.1.2
C05764[c]	Hexadecanoyl-[acp]		R03314	Dehydration of L-glutamate 5-semialdehyde	C01165[c] <=> C03912[c] + C00001[c]			rn00330 Arginine and proline metabolism; rn00332 Carbapenem biosynthesis; rn01100 Metabolic pathways; rn01110 Biosynthesis of secondary metabolites; rn01230 Biosynthesis of amino acids	1	-1000	1000
C01094[c]	D-Fructose 1-phosphate		R03317	UDP-N-acetyl-alpha-D-mannosamine:NAD+ 6-oxidoreductase	C01170[c] + 2 C00003[c] + C00001[c] -> 2 C00004[c] + C06240[c] + 2 C00080[c]	DJ41_3311	DJ41_3311	rn00520 Amino sugar and nucleotide sugar metabolism	0	0	1000	1.1.1.336
C00387[c]	Guanosine		R03321	beta-D-Glucose 6-phosphate ketol-isomerase	C01172[c] <=> C05345[c]	DJ41_3297	DJ41_3297	rn00010 Glycolysis / Gluconeogenesis; rn01100 Metabolic pathways; rn01110 Biosynthesis of secondary metabolites; rn01120 Microbial metabolism in diverse environments	1	-1000	1000	5.3.1.9
C05698[c]	Selenohomocysteine		R03346	nicotinate D-ribonucleotide phosphohydrolase	C01185[c] -> C00009[c] + C05841[c]	DJ41_1687 OR DJ41_509 OR DJ41_466	DJ41_1687 DJ41_466 DJ41_509	rn00760 Nicotinate and nicotinamide metabolism	0	0	1000	3.1.3.5; 3.1.3.-
C04916[c]	N-(5'-Phospho-D-1'-ribulosylformimino)-5-amino-1-(5''-phospho-D-ribosyl)-4-imidazolecarboxamide		R03348	Nicotinate-nucleotide:pyrophosphate phosphoribosyltransferase (carboxylating)	C03722[c] + C00119[c] -> C01185[c] + C00013[c] + C00011[c]	DJ41_3320	DJ41_3320	rn00760 Nicotinate and nicotinamide metabolism; rn01100 Metabolic pathways	0	0	1000	2.4.2.19
C05598[c]	Phenylacetylglycine		R03350	3-Deoxy-D-manno-octulosonate-8-phosphate 8-phosphohydrolase	C04478[c] + C00001[c] -> C00009[c] + C01187[c]	DJ41_2164	DJ41_2164	rn00540 Lipopolysaccharide biosynthesis; rn01100 Metabolic pathways	0	0	1000	3.1.3.45
C00407_e[e]	External L-Isoleucine		R03351	CTP:3-deoxy-D-manno-octulosonate cytidylyltransferase	C01187[c] + C00063[c] -> C04121[c] + C00013[c]	DJ41_692	DJ41_692	rn00540 Lipopolysaccharide biosynthesis; rn01100 Metabolic pathways	0	0	1000	2.7.7.38
C03741[c]	(S)-4-Amino-5-oxopentanoate		R03409	guanosine 3'-diphosphate 5'-triphosphate 5'-phosphohydrolase	C04494[c] + C00001[c] -> C00009[c] + C01228[c]	DJ41_1053	DJ41_1053	rn00230 Purine metabolism	0	0	1000	3.6.1.11; 3.6.1.40
C03506[c]	Indoleglycerol phosphate		R03443	N-acetyl-L-glutamate-5-semialdehyde:NADP+ 5-oxidoreductase (phosphrylating)	C00005[c] + C04133[c] + C00001[c] -> C00009[c] + C00006[c] + C01250[c]	DJ41_312	DJ41_312	rn00330 Arginine and proline metabolism; rn01100 Metabolic pathways; rn01110 Biosynthesis of secondary metabolites; rn01210 2-Oxocarboxylic acid metabolism; rn01230 Biosynthesis of amino acids	0	0	1000	1.2.1.38
C00235[c]	Dimethylallyl diphosphate		R03457	D-erythro-1-(Imidazol-4-yl)glycerol 3-phosphate hydro-lyase	C04666[c] -> C01267[c] + C00001[c]	DJ41_2791	DJ41_2791	rn00340 Histidine metabolism; rn01100 Metabolic pathways; rn01110 Biosynthesis of secondary metabolites; rn01230 Biosynthesis of amino acids	0	0	1000	4.2.1.19
C00475[c]	Cytidine		R03458	5-amino-6-(5-phosphoribitylamino)uracil:NADP+ 1'-oxidoreductase	C00005[c] + C01268[c] + C00080[c] -> C00006[c] + C04454[c]	DJ41_1419	DJ41_1419	rn00740 Riboflavin metabolism; rn01100 Metabolic pathways	0	0	1000	1.1.1.193
C05985[c]	2-Propynal		R03459	2,5-Diamino-6-hydroxy-4-(5-phosphoribosylamino)-pyrimidine 2-aminohydrolase	C01304[c] + C00001[c] -> C00014[c] + C01268[c]	DJ41_1419	DJ41_1419	rn00740 Riboflavin metabolism; rn01100 Metabolic pathways	0	0	1000	3.5.4.26
C00552[c]	meso-Tartaric acid		R03460	Phosphoenolpyruvate:3-phosphoshikimate 5-O-(1-carboxyvinyl)-transferase	C03175[c] + C00074[c] -> C00009[c] + C01269[c]	DJ41_1899	DJ41_1899	rn00400 Phenylalanine, tyrosine and tryptophan biosynthesis; rn01100 Metabolic pathways; rn01110 Biosynthesis of secondary metabolites; rn01230 Biosynthesis of amino acids	0	0	1000	2.5.1.19
C03373[c]	Aminoimidazole ribotide		R03470	4-Carboxymuconolactone carboxy-lyase	C01278[c] -> C00011[c] + C03586[c]	(DJ41_1766 AND DJ41_338 AND DJ41_2014)	DJ41_1766 DJ41_338 DJ41_2014	rn00362 Benzoate degradation; rn01100 Metabolic pathways; rn01120 Microbial metabolism in diverse environments; rn01220 Degradation of aromatic compounds	0	0	1000	4.1.1.44
C00148_e[e]	External L-Proline		R03471	ATP:4-amino-5-hydroxymethyl-2-methylpyrimidine 5-phosphotransferase	C00002[c] + C01279[c] -> C04556[c] + C00008[c]	DJ41_889	DJ41_889	rn00730 Thiamine metabolism; rn01100 Metabolic pathways	0	0	1000	2.7.1.49
C00143[c]	5,10-Methylenetetrahydrofolate		R964	L-Arginine:L-arginine antiporter	C00077[c] + C00062_e[e] <=> C00077_e[e] + C00062[c]	DJ41_2613	DJ41_2613	rn00521 Streptomycin biosynthesis; rn01110 Biosynthesis of secondary metabolites	1	-1000	1000	2.1.4.2
C00256[c]	(R)-Lactate		R03503	ATP:2-amino-4-hydroxy-6-hydroxymethyl-7,8-dihydropteridine 6'-pyrophosphotransferase	C00002[c] + C01300[c] -> C00020[c] + C04807[c]	DJ41_92 OR DJ41_1076	DJ41_1076 DJ41_92	rn00790 Folate biosynthesis; rn01100 Metabolic pathways	0	0	1000	2.7.6.3
C00740_e[e]	External D-Serine		R03504	2-amino-4-hydroxy-6-(D-erythro-1,2,3-trihydroxypropyl)-7,8-dihydropteridine glycolaldehyde-lyase	C04874[c] -> C00266[c] + C01300[c]	DJ41_91	DJ41_91	rn00790 Folate biosynthesis; rn01100 Metabolic pathways	0	0	1000	4.1.2.25
C00160[c]	Glycolate		R03508	1-(2-Carboxyphenylamino)-1-deoxy-D-ribulose-5-phosphate carboxy-lyase(cyclizing)	C01302[c] -> C03506[c] + C00011[c] + C00001[c]	DJ41_1740	DJ41_1740	rn00400 Phenylalanine, tyrosine and tryptophan biosynthesis; rn01100 Metabolic pathways; rn01110 Biosynthesis of secondary metabolites; rn01230 Biosynthesis of amino acids	0	0	1000	4.1.1.48
C00705[c]	dCDP		R03509	N-(5-Phospho-beta-D-ribosyl)anthranilate ketol-isomerase	C04302[c] -> C01302[c]	DJ41_3405	DJ41_3405	rn00400 Phenylalanine, tyrosine and tryptophan biosynthesis; rn01100 Metabolic pathways; rn01110 Biosynthesis of secondary metabolites; rn01230 Biosynthesis of amino acids	0	0	1000	5.3.1.24
C05840[c]	Iminoaspartate		R03530	ATP:dIDP phosphotransferase	C00002[c] + C01344[c] <=> C01345[c] + C00008[c]	DJ41_1138	DJ41_1138	rn00230 Purine metabolism	1	-1000	1000	2.7.4.6
C00385[c]	Xanthine		R03531	2'-Deoxyinosine-5'-triphosphate pyrophosphohydrolase	C01345[c] + C00001[c] -> C00013[c] + C06196[c]	DJ41_1079	DJ41_1079	rn00230 Purine metabolism	0	0	1000	3.6.1.19; 3.6.1.66
C00787[c]	tRNA(Tyr)		R03544	alcohol dehydrogenase	C06142[c] + C00003[c] + C00080[c] <=> C00004[c] + C01412[c]	DJ41_3039 OR DJ41_3100 OR DJ41_3746 OR DJ41_36 OR DJ41_2287 OR DJ41_2363 OR DJ41_2368 OR DJ41_2373 OR DJ41_2587 OR DJ41_1087 OR DJ41_1251	DJ41_2587 DJ41_1087 DJ41_1251 DJ41_3100 DJ41_3039 DJ41_3746 DJ41_36 DJ41_2373 DJ41_2368 DJ41_2363 DJ41_2287	rn00650 Butanoate metabolism	1	-1000	1000	1.1.1.-
C00360[c]	dAMP		R952	Spontaneous reaction of CO2 dissociation	C00011[c] + C00001[c] -> C00288[c] + C00080[c]			rn00910 Nitrogen metabolism	0	0	1000
C01571[c]	Decanoic acid		R03549	Gallate:oxygen 3,4-oxidoreductase (decyclizing)	C00007[c] + C01424[c] <=> C00001[c] + C03671[c]	(DJ41_339 AND DJ41_340)	DJ41_339 DJ41_340		1	-1000	1000	1.13.11.3
C00437[c]	N-Acetylornithine		R03596	Hydrogen selenide:NADP+ oxidoreductase	3 C00006[c] + C05684[c] + 3 C00001[c] -> 3 C00005[c] + C01528[c] + 5 C00080[c]	DJ41_3432	DJ41_3432	rn00450 Selenocompound metabolism	0	0	1000	1.8.1.9
C00606[c]	3-Sulfino-L-alanine		R03601	O3-Acetyl-L-serine acetate-lyase (adding hydrogen sulfide)	C01528[c] + C00979[c] -> C00033[c] + C05688[c]	DJ41_1084 OR DJ41_1450	DJ41_1084 DJ41_1450	Selenoamino acid metabolism	0	0	1000	2.5.1.47
C03492[c]	D-4'-Phosphopantothenate		R03643	NADH:(quinone-acceptor) oxidoreductase	C00004[c] + C00080[c] + C01628[c] <=> C00003[c] + C05850[c]	(DJ41_3509)	DJ41_3509		1	-1000	1000	1.6.5.2
C01344[c]	dIDP		R03646	L-Arginine:tRNA(Arg) ligase (AMP-forming)	C01636[c] + C00002[c] + C00062[c] <=> C00020[c] + C00013[c] + C02163[c]	DJ41_3219	DJ41_3219	rn00970 Aminoacyl-tRNA biosynthesis	1	-1000	1000	6.1.1.19
C02291[c]	L-Cystathionine		R03650	L-Cysteine:tRNA(Cys) ligase (AMP-forming)	C01639[c] + C00002[c] + C00097[c] -> C03125[c] + C00020[c] + C00013[c]	DJ41_2166	DJ41_2166	rn00970 Aminoacyl-tRNA biosynthesis	0	0	1000	6.1.1.16
C00327[c]	L-Citrulline		R03652	L-Glutamine:tRNA(Gln) ligase (AMP-forming)	C01640[c] + C00002[c] + C00064[c] -> C02282[c] + C00020[c] + C00013[c]	DJ41_128	DJ41_128	rn00970 Aminoacyl-tRNA biosynthesis; rn01100 Metabolic pathways	0	0	1000	6.1.1.18
C00793[c]	D-Cysteine		R03654	glycine:tRNA(Gly) ligase (AMP-forming)	C01642[c] + C00002[c] + C00037[c] -> C02412[c] + C00020[c] + C00013[c]	DJ41_2905 AND DJ41_2906	DJ41_2905 DJ41_2906	rn00970 Aminoacyl-tRNA biosynthesis	0	0	1000	6.1.1.14
C00041[c]	L-Alanine		R03655	L-Histidine:tRNA(His) ligase (AMP-forming)	C00002[c] + C01643[c] + C00135[c] -> C00020[c] + C00013[c] + C02988[c]	DJ41_1133	DJ41_1133	rn00970 Aminoacyl-tRNA biosynthesis	0	0	1000	6.1.1.21
C03283[c]	L-2,4-Diaminobutanoate		R03656	L-Isoleucine:tRNA(Ile) ligase (AMP-forming)	C01644[c] + C00407[c] + C00002[c] -> C03127[c] + C00020[c] + C00013[c]	DJ41_3735	DJ41_3735	rn00970 Aminoacyl-tRNA biosynthesis	0	0	1000	6.1.1.5
PHOSPHOLIPID[c]	Phospholipids (biomass component)		EX_C00407(e)	Exchange Reaction of L-Isoleucine	C00407_e[e] <=>			Exchange	1	-1000	1000
C00534[c]	Pyridoxamine		R03657	L-Leucine:tRNA(Leu) ligase (AMP-forming)	C01645[c] + C00002[c] + C00123[c] -> C02047[c] + C00020[c] + C00013[c]	DJ41_1116	DJ41_1116	rn00970 Aminoacyl-tRNA biosynthesis	0	0	1000	6.1.1.4
C01304[c]	2,5-Diamino-6-(5-phospho-D-ribosylamino)pyrimidin-4(3H)-one		EX_C00123(e)	Exchange Reaction of L-Leucine	C00123_e[e] <=>			Exchange	1	-1000	1000
C090ACP[c]	Nonanoyl-[acyl-carrier protein]		R03658	L-Lysine:tRNALys ligase (AMP-forming)	C01646[c] + C00002[c] + C00047[c] -> C00020[c] + C00013[c] + C01931[c]	DJ41_1514 OR DJ41_2538	DJ41_2538 DJ41_1514	rn00970 Aminoacyl-tRNA biosynthesis	0	0	1000	6.1.1.6
C00037[c]	Glycine		R03659	L-Methionine:tRNAMet ligase (AMP-forming)	C01647[c] + C00002[c] + C00073[c] -> C02430[c] + C00020[c] + C00013[c]	DJ41_931	DJ41_931	rn00970 Aminoacyl-tRNA biosynthesis	0	0	1000	6.1.1.10
C00048[c]	Glyoxylate		R03660	L-Phenylalanine:tRNA(Ala) ligase (AMP-forming)	C00002[c] + C01648[c] + C00079[c] -> C00020[c] + C00013[c] + C03511[c]	DJ41_1058 AND DJ41_1059	DJ41_1058 DJ41_1059	rn00970 Aminoacyl-tRNA biosynthesis	0	0	1000	6.1.1.20
C00229[c]	Acyl-carrier protein		R03661	L-proline:tRNA(Pro) ligase (AMP-forming)	C00148[c] + C00002[c] + C01649[c] -> C02702[c] + C00020[c] + C00013[c]	DJ41_3460	DJ41_3460	rn00970 Aminoacyl-tRNA biosynthesis	0	0	1000	6.1.1.15
C00810[c]	(R)-Acetoin		R03662	L-Serine:tRNA(Ser) ligase (AMP-forming)	C01650[c] + C00002[c] + C00065[c] -> C02553[c] + C00020[c] + C00013[c]	DJ41_3553	DJ41_3553	rn00970 Aminoacyl-tRNA biosynthesis	0	0	1000	6.1.1.11
C00267[c]	alpha-D-Glucose		R03663	L-Threonine:tRNA(Thr) ligase (AMP-forming)	C00002[c] + C01651[c] + C00188[c] -> C00020[c] + C00013[c] + C02992[c]	DJ41_1069	DJ41_1069	rn00970 Aminoacyl-tRNA biosynthesis	0	0	1000	6.1.1.3
C15972[c]	Enzyme N6-(lipoyl)lysine		R03664	L-Tryptophan -tRNA(Trp) ligase (AMP-forming)	C00078[c] + C00002[c] + C01652[c] -> C00020[c] + C00013[c] + C03512[c]	DJ41_3578	DJ41_3578	rn00970 Aminoacyl-tRNA biosynthesis	0	0	1000	6.1.1.2
C00645[c]	N-Acetyl-D-mannosamine		EX_C00183(e)	Exchange Reaction of L-Valine	C00183_e[e] <=>			Exchange	1	-1000	1000
C00064[c]	L-Glutamine		R03665	L-Valine:tRNAVal ligase (AMP-forming)	C01653[c] + C00002[c] + C00183[c] -> C00020[c] + C00013[c] + C02554[c]	DJ41_3537	DJ41_3537	rn00970 Aminoacyl-tRNA biosynthesis	0	0	1000	6.1.1.9
C01102[c]	O-Phospho-L-homoserine		R03674	L-2,4-diaminobutyrate decarboxylase	C01693[c] <=> C05578[c] + C00011[c]	DJ41_1667	DJ41_1667	rn00350 Tyrosine metabolism; rn01100 Metabolic pathways ///	1	-1000	1000	4.1.1.-
C00286[c]	dGTP		R03815	dihydrolipoylprotein:NAD+ oxidoreductase	C02972[c] + C00003[c] -> C00004[c] + C02051[c] + C00080[c]	DJ41_3346 OR DJ41_3575 OR DJ41_568	DJ41_3346 DJ41_3575 DJ41_568	rn00260 Glycine, serine and threonine metabolism	0	0	1000	1.8.1.4
C06022[c]	UDP-3-O-(3-hydroxytetradecanoyl)-D-glucosamine		R03816	NADH:phylloquinone oxidoreductase	C02059[c] + C00004[c] + C00080[c] <=> C00003[c] + C03313[c]	(DJ41_3509)	DJ41_3509	rn00130 Ubiquinone and other terpenoid-quinone biosynthesis; rn01110 Biosynthesis of secondary metabolites	1	-1000	1000	1.6.5.2
C00559_e[e]	External Deoxyadenosine		R03869	(S)-Methylmalonate semialdehyde:NAD+ oxidoreductase	C06002[c] + C00003[c] + C00001[c] -> C00004[c] + C02170[c] + C00080[c]	DJ41_1668 OR DJ41_133 OR DJ41_2018 OR DJ41_2579	DJ41_2579 DJ41_1668 DJ41_133 DJ41_2018	rn00280 Valine, leucine and isoleucine degradation	0	0	1000	1.2.1.3
C04882[c]	UDP-N-acetylmuramoyl-L-alanyl-D-glutamyl-6-carboxy-L-lysyl-D-alanyl-D-alanine		R03893	4-Carboxymethylenebut-2-en-4-olide lactonohydrolase	C00001[c] + C04431[c] <=> C02222[c]	(DJ41_525)	DJ41_525	rn00361 Chlorocyclohexane and chlorobenzene degradation; rn01120 Microbial metabolism in diverse environments	1	-1000	1000	3.1.1.45
C01412[c]	Butanal		R03905	Glu-tRNA(Gln):L-glutamine amido-ligase(ADP-forming)	C00009[c] + C00025[c] + C02282[c] + C00008[c] <=> C06112[c] + C00002[c] + C00064[c]	DJ41_3496 AND DJ41_3497 AND DJ41_3498	DJ41_3496 DJ41_3497 DJ41_3498	rn00970 Aminoacyl-tRNA biosynthesis; rn01100 Metabolic pathways	1	-1000	1000	6.3.5.7
C04376[c]	5'-Phosphoribosyl-N-formylglycinamide		R03925	allantoin racemase	C02350[c] <=> C02348[c]	(DJ41_823)	DJ41_823	rn00230 Purine metabolism; rn01120 Microbial metabolism in diverse environments	1	-1000	1000	5.1.99.3
C00097[c]	L-Cysteine		R03936	Formylkynurenine hydrolase	C02700[c] <=> C05653[c] + C00041[c]	DJ41_261	DJ41_261	rn00380 Tryptophan metabolism	1	-1000	1000	3.7.1.3
C03561[c]	(R)-3-Hydroxybutanoyl-CoA		R03940	10-Formyltetrahydrofolate:L-methionyl-tRNA N-formyltransferase	C02430[c] + C00234[c] -> C03294[c] + C00101[c]	DJ41_3019	DJ41_3019	rn00670 One carbon pool by folate; rn00970 Aminoacyl-tRNA biosynthesis	0	0	1000	2.1.2.9
C00387_e[e]	External Guanosine		R03943	O-methyltransferase protein	C02442[c] + C00019[c] <=> C00021[c] + C06199[c]	DJ41_3422 OR DJ41_2145 OR DJ41_2263 OR DJ41_2517 OR DJ41_2612	DJ41_2612 DJ41_2517 DJ41_3422 DJ41_2263 DJ41_2145	rn00350 Tyrosine metabolism ///	1	-1000	1000	2.1.1.-
C04574[c]	di-trans,poly-cis-Undecaprenyl diphosphate		R03947	S-Adenosyl-L-methionine:uroporphyrin-III C-methyltransferase	C02463[c] + C00003[c] -> C05778[c] + C00004[c] + C00080[c]	DJ41_3554	DJ41_3554	rn00860 Porphyrin and chlorophyll metabolism; rn01100 Metabolic pathways; rn01110 Biosynthesis of secondary metabolites	0	0	1000	1.3.1.76
C00014_e[e]	External Ammonia		R03970	(5-glutamyl)-peptide:amino-acid 5-glutamyltransferase	C00025[c] + C02512[c] -> C05711[c] + C00001[c]	DJ41_2664	DJ41_2664	rn00460 Cyanoamino acid metabolism	0	0	1000	2.3.2.2
C00255[c]	Riboflavin		R03971	gamma-glutamyl-beta-aminopropiononitrile amidohydrolase	C00025[c] + C05670[c] -> C06114[c] + C00001[c]	DJ41_2664	DJ41_2664	rn00460 Cyanoamino acid metabolism	0	0	1000	2.3.2.2
C04640[c]	2-(Formamido)-N1-(5'-phosphoribosyl)acetamidine		R03980	Estrone 3-sulfate sulfohydrolase	C00001[c] + C02538[c] <=> C00059[c] + C00468[c]	(DJ41_2558)	DJ41_2558	rn00140 Steroid hormone biosynthesis	1	-1000	1000	3.1.6.1
C01169[c]	S-Succinyldihydrolipoamide		R04030	O-Succinylbenzoate:CoA ligase (AMP-forming)	C00002[c] + C02730[c] + C00010[c] -> C03160[c] + C00020[c] + C00013[c]			rn00130 Ubiquinone and other terpenoid-quinone biosynthesis; rn01100 Metabolic pathways; rn01110 Biosynthesis of secondary metabolites	0	0	1000	6.2.1.26
C00637[c]	Indole-3-acetaldehyde		R04031	(1R,6R)-6-hydroxy-2-succinylcyclohexa-2,4-diene-1-carboxylate hydrolyase (2-succinylbenzoate-forming)	C05817[c] -> C02730[c] + C00001[c]			rn00130 Ubiquinone and other terpenoid-quinone biosynthesis; rn01100 Metabolic pathways; rn01110 Biosynthesis of secondary metabolites	0	0	1000	4.2.1.113
C00954[c]	Indole-3-acetate		R04035	Phosphoribosyl-ATP pyrophosphohydrolase	C02739[c] + C00001[c] -> C02741[c] + C00013[c]	DJ41_1298	DJ41_1298	rn00340 Histidine metabolism; rn01100 Metabolic pathways; rn01110 Biosynthesis of secondary metabolites; rn01230 Biosynthesis of amino acids	0	0	1000	3.6.1.31
C190ACP[c]	Nonadecanoyl-[acyl-carrier protein]		R04037	1-(5-phospho-D-ribosyl)-AMP 1,6-hydrolase	C02741[c] + C00001[c] -> C04896[c]	DJ41_1298	DJ41_1298	rn00340 Histidine metabolism; rn01100 Metabolic pathways; rn01110 Biosynthesis of secondary metabolites; rn01230 Biosynthesis of amino acids	0	0	1000	3.5.4.19
C16537[c]	Pentadecanoic acid		R04065	Imidazole acetaldehyde:NAD+ oxidoreductase	C00003[c] + C05130[c] + C00001[c] -> C00004[c] + C02835[c] + C00080[c]	DJ41_1668 OR DJ41_133 OR DJ41_2018 OR DJ41_2579	DJ41_2579 DJ41_1668 DJ41_133 DJ41_2018	rn00340 Histidine metabolism	0	0	1000	1.2.1.3
C00020[c]	AMP		R00009	Peroxidase	2 C00027[c] -> C00007[c] + 2 C00001[c]	(DJ41_3091 OR DJ41_1959 OR DJ41_2026 OR DJ41_1238)	DJ41_1238 DJ41_3091 DJ41_2026 DJ41_1959	rn00760 Nicotinate and nicotinamide metabolism; rn01100 Metabolic pathways	0	0	1000	1.2.3.1
C11453[c]	2-C-Methyl-D-erythritol 2,4-cyclodiphosphate		R04095	3-methylbutanoyl-CoA:electron-transfer flavoprotein 2,3-oxidoreductase	C00016[c] + C02939[c] <=> C03069[c] + C01352[c]	(DJ41_3743 OR DJ41_630) OR DJ41_1975	DJ41_3743 DJ41_630 DJ41_1975	rn00280 Valine, leucine and isoleucine degradation; rn01100 Metabolic pathways	1	-1000	1000	1.3.8.4; 1.3.8.7
C03231[c]	3-Methylglutaconyl-CoA		R04137	3-Hydroxyisovaleryl-CoA hydro-lyase	C05998[c] <=> C03069[c] + C00001[c]	DJ41_3749 OR DJ41_1571 OR DJ41_681 OR DJ41_1977 OR DJ41_1991 OR DJ41_1998 OR DJ41_2047 OR DJ41_2048 OR DJ41_2383 OR DJ41_2594 OR DJ41_1086 OR DJ41_3251 OR DJ41_3252	DJ41_2594 DJ41_1086 DJ41_3251 DJ41_3252 DJ41_3749 DJ41_1571 DJ41_681 DJ41_2383 DJ41_2048 DJ41_2047 DJ41_1998 DJ41_1991 DJ41_1977	rn00280 Valine, leucine and isoleucine degradation	1	-1000	1000	4.2.1.17
C01134[c]	Pantetheine 4'-phosphate		R04138	3-Methylcrotonoyl-CoA:carbon-dioxide ligase (ADP-forming)	C00288[c] + C03069[c] + C00002[c] -> C00009[c] + C03231[c] + C00008[c]	DJ41_3750 OR DJ41_1976	DJ41_3750 DJ41_1976	rn00280 Valine, leucine and isoleucine degradation; rn01100 Metabolic pathways	0	0	1000	6.4.1.4
C00134_e[e]	External Putrescine		R918	Glycine ABC transporter	C00002[c] + C00037_e[e] -> C00009[c] + C00037[c] + C00008[c]	DJ41_869 AND DJ41_866	DJ41_866 DJ41_869		0	0	1000
C02700[c]	L-Formylkynurenine		R04144	5-Phospho-D-ribosylamine:glycine ligase (ADP-forming)	C00002[c] + C03090[c] + C00037[c] -> C00009[c] + C00008[c] + C03838[c]	DJ41_46	DJ41_46	rn00230 Purine metabolism; rn01100 Metabolic pathways; rn01110 Biosynthesis of secondary metabolites	0	0	1000	6.3.4.13
C00279[c]	D-Erythrose 4-phosphate		R04148	Nicotinate-nucleotide:dimethylbenzimidazole phospho-D-ribosyltransferase	C03114[c] + C01185[c] -> C04778[c] + C00253[c]	DJ41_610	DJ41_610	rn00860 Porphyrin and chlorophyll metabolism; rn01100 Metabolic pathways	0	0	1000	2.4.2.21
C00144[c]	GMP		R04150	O-Succinylbenzoyl-CoA 1,4-dihydroxy-2-naphthoate-lyase	C03160[c] -> C03657[c] + C00010[c]			Ubiquinone biosynthesis	0	0	1000	4.1.3.36 ///
C01212[c]	UDP-N-acetylmuramoyl-L-alanine		R04152	(2-Aminoethyl)phosphonate:pyruvate aminotransferase	C03557[c] + C00022[c] <=> C03167[c] + C00041[c]	DJ41_2004	DJ41_2004	rn00440 Phosphonate and phosphinate metabolism; rn01100 Metabolic pathways; rn01120 Microbial metabolism in diverse environments	1	-1000	1000	2.6.1.37
C06424[c]	Tetradecanoic acid		R04173	3-Phosphoserine:2-oxoglutarate aminotransferase	C03232[c] + C00025[c] -> C01005[c] + C00026[c]	DJ41_1536	DJ41_1536	rn00260 Glycine, serine and threonine metabolism; rn00680 Methane metabolism; rn01100 Metabolic pathways; rn01120 Microbial metabolism in diverse environments; rn01200 Carbon metabolism; rn01230 Biosynthesis of amino acids	0	0	1000	2.6.1.52
C00455[c]	Nicotinamide D-ribonucleotide		R04187	L-Alanine:3-oxopropanoate aminotransferase	C06002[c] + C00041[c] <=> C00022[c] + C03284[c]	DJ41_1938	DJ41_1938	rn00280 Valine, leucine and isoleucine degradation	1	-1000	1000	2.6.1.18
C00199[c]	D-Ribulose 5-phosphate		R04189	N2-succinyl-L-arginine iminohydrolase (decarboxylating)	C03296[c] + 2 C00001[c] -> 2 C00014[c] + C03415[c] + C00011[c]	DJ41_2895	DJ41_2895	rn00330 Arginine and proline metabolism	0	0	1000	3.5.3.23
C00300[c]	Creatine		R04203	(2S,3S)-3-hydroxy-2-methylbutanoyl-CoA:NAD+ oxidoreductase	C04405[c] + C00003[c] <=> C00004[c] + C03344[c] + C00080[c]	DJ41_84 OR DJ41_2131 OR DJ41_1339	DJ41_1339 DJ41_84 DJ41_2131	rn00280 Valine, leucine and isoleucine degradation; rn01100 Metabolic pathways; rn01110 Biosynthesis of secondary metabolites	1	-1000	1000	1.1.1.35; 1.1.1.178
C03541[c]	THF-polyglutamate		R04204	(2S,3S)-3-Hydroxy-2-methylbutanoyl-CoA hydro-liase	C04405[c] -> C03345[c] + C00001[c]	DJ41_3749 OR DJ41_1571 OR DJ41_681 OR DJ41_1977 OR DJ41_1991 OR DJ41_1998 OR DJ41_2047 OR DJ41_2048 OR DJ41_2383 OR DJ41_2594 OR DJ41_1086 OR DJ41_3251 OR DJ41_3252	DJ41_2594 DJ41_1086 DJ41_3251 DJ41_3252 DJ41_3749 DJ41_1571 DJ41_681 DJ41_2383 DJ41_2048 DJ41_2047 DJ41_1998 DJ41_1991 DJ41_1977	rn00280 Valine, leucine and isoleucine degradation; rn01100 Metabolic pathways; rn01110 Biosynthesis of secondary metabolites	0	0	1000	4.2.1.17
C00013[c]	Diphosphate		R04208	2-(Formamido)-N1-(5-phosphoribosyl)acetamidine cyclo-ligase (ADP-forming)	C00002[c] + C04640[c] -> C00009[c] + C03373[c] + C00008[c]	DJ41_1548	DJ41_1548	rn00230 Purine metabolism; rn01100 Metabolic pathways; rn01110 Biosynthesis of secondary metabolites	0	0	1000	6.3.3.1
C130ACP[c]	Tridecanoyl-[acyl-carrier protein]		R04210	4-phospho-D-erythronate:NAD+ 2-oxidoreductase	C00003[c] + C03393[c] <=> C00004[c] + C06054[c] + C00080[c]	DJ41_1513	DJ41_1513	rn00750 Vitamin B6 metabolism; rn01100 Metabolic pathways	1	-1000	1000	1.1.1.290
PPAACP[c]	Propanoyl-[acyl-carrier protein]		R04212	Asp-tRNA(Asn):L-glutamine amido-ligase (ADP-forming)	C06113[c] + C00002[c] + C00064[c] + C00001[c] <=> C03402[c] + C00009[c] + C00025[c] + C00008[c]	DJ41_3496 AND DJ41_3497 AND DJ41_3498	DJ41_3496 DJ41_3497 DJ41_3498	rn00970 Aminoacyl-tRNA biosynthesis	1	-1000	1000	6.3.5.6
C00763[c]	D-Proline		R04217	N2-succinyl-L-ornithine:2-oxoglutarate 5-aminotransferase	C00026[c] + C03415[c] -> C00025[c] + C05932[c]	DJ41_2892 OR DJ41_2407	DJ41_2892 DJ41_2407	rn00330 Arginine and proline metabolism	0	0	1000	2.6.1.81
C04896[c]	5-(5-Phospho-D-ribosylaminoformimino)-1-(5-phosphoribosyl)-imidazole-4-carboxamide		R04224	(S)-3-Hydroxyisobutyryl-CoA hydro-lyase	C03460[c] + C00001[c] -> C06000[c]	DJ41_3749 OR DJ41_1571 OR DJ41_681 OR DJ41_1977 OR DJ41_1991 OR DJ41_1998 OR DJ41_2047 OR DJ41_2048 OR DJ41_2383 OR DJ41_2594 OR DJ41_1086 OR DJ41_3251 OR DJ41_3252	DJ41_2594 DJ41_1086 DJ41_3251 DJ41_3252 DJ41_3749 DJ41_1571 DJ41_681 DJ41_2383 DJ41_2048 DJ41_2047 DJ41_1998 DJ41_1991 DJ41_1977	rn00280 Valine, leucine and isoleucine degradation; rn01100 Metabolic pathways	0	0	1000	4.2.1.17
C00668[c]	alpha-D-Glucose 6-phosphate		R04231	(R)-4'-Phosphopantothenate:L-cysteine ligase	C00063[c] + C03492[c] + C00097[c] -> C00055[c] + C04352[c] + C00013[c]	DJ41_3362	DJ41_3362	rn00770 Pantothenate and CoA biosynthesis; rn01100 Metabolic pathways	0	0	1000	6.3.2.5
C00627[c]	Pyridoxine phosphate		R04258	4-Chlorocatechol + Oxygen REVERSIBLE RXN SIGN 3-Chloro-cis,cis-muconate 4-Chlorocatechol + Oxygen	C00007[c] + C02375[c] <=> C03585[c]	(DJ41_377)	DJ41_377	rn00361 Chlorocyclohexane and chlorobenzene degradation; rn01120 Microbial metabolism in diverse environments	1	-1000	1000	1.13.11.1
C05804[c]	2-Hexaprenyl-3-methyl-6-methoxy-1,4-benzoquinone		R04286	2-amino-4-hydroxy-6-(erythro-1,2,3-trihydroxypropyl) dihydropteridine triphosphate lyase	C04895[c] -> C00536[c] + C03684[c]	DJ41_683	DJ41_683	rn00790 Folate biosynthesis; rn01100 Metabolic pathways	0	0	1000	4.2.3.12
C05378[c]	beta-D-Fructose 1,6-bisphosphate		R04292	glycerone phosphate:iminosuccinate alkyltransferase (cyclizing)	C00111[c] + C05840[c] -> C00009[c] + C03722[c] + 2 C00001[c]	DJ41_1000	DJ41_1000	rn00760 Nicotinate and nicotinamide metabolism; rn01100 Metabolic pathways	0	0	1000	2.5.1.72
C00555[c]	4-Aminobutyraldehyde		R04300	4-(2-Aminoethyl)-1,2-benzenediol:oxygen oxidoreductase(deaminating)(flavin-containing)	C03758[c] + C00007[c] + C00001[c] <=> C00027[c] + C04043[c] + C00014[c]	DJ41_368	DJ41_368	rn00350 Tyrosine metabolism; rn00950 Isoquinoline alkaloid biosynthesis; rn01100 Metabolic pathways; rn01110 Biosynthesis of secondary metabolites	1	-1000	1000	1.4.3.4; 1.4.3.21; 1.4.9.2
C01250[c]	N-Acetyl-L-glutamate 5-semialdehyde		R04325	10-Formyltetrahydrofolate:5'-phosphoribosylglycinamide formyltransferase	C00234[c] + C03838[c] -> C04376[c] + C00101[c]	DJ41_1547 OR DJ41_794	DJ41_1547 DJ41_794	rn00230 Purine metabolism; rn00670 One carbon pool by folate; rn01100 Metabolic pathways; rn01110 Biosynthesis of secondary metabolites	0	0	1000	2.1.2.2
C03912[c]	(S)-1-Pyrroline-5-carboxylate		R04326	phosphoribosylglycinamide formyltransferase	C00445[c] + C03838[c] + C00001[c] -> C04376[c] + C00101[c]	DJ41_1547 OR DJ41_794	DJ41_1547 DJ41_794	rn00670 One carbon pool by folate; rn01100 Metabolic pathways	0	0	1000	2.1.2.2
C04133[c]	N-Acetyl-L-glutamate 5-phosphate		EX_C00065(e)	Exchange Reaction of L-Serine	C00065_e[e] <=>			Exchange	1	-1000	1000
C171[c]	Heptadecenoic acid		R04355	Acyl-[acyl-carrier-protein]:malonyl-[acyl-carrier-protein] C-acyltransferase (decarboxylating)	C03939[c] + C01209[c] <=> C00229[c] + C00011[c] + C05744[c]	(DJ41_3276)	DJ41_3276	rn00061 Fatty acid biosynthesis; rn01100 Metabolic pathways; rn01212 Fatty acid metabolism	1	-1000	1000	2.3.1.41; 2.3.1.85; 2.3.1.86; 2.3.1.179; ;; 2.3.1.-
C170[c]	Heptadecanoic acid		EX_C00189(e)	Exchange Reaction of Ethanolamine	C00189_e[e] <=>			Exchange	1	-1000	1000
C00620[c]	alpha-D-Ribose 1-phosphate		R04379	5-Carboxymethyl-2-hydroxymuconate delta2,delta4-2-oxo,delta3-isomerase	C04186[c] -> C04052[c]	DJ41_138	DJ41_138	rn00350 Tyrosine metabolism; rn01120 Microbial metabolism in diverse environments; rn01220 Degradation of aromatic compounds	0	0	1000	5.3.3.10
C15590[c]	Acylglycerol		R04391	ATP:pantothenate 4'-phosphotransferase	C00002[c] + C04079[c] -> C04352[c] + C00008[c]	DJ41_916	DJ41_916	rn00770 Pantothenate and CoA biosynthesis	0	0	1000	2.7.1.33
C00356[c]	(S)-3-Hydroxy-3-methylglutaryl-CoA		R04405	5-Methyltetrahydropteroyltri-L-glutamate:L-homocysteine S-methyltransferase	C04489[c] + C00155[c] -> C00073[c] + C04144[c]	DJ41_978	DJ41_978	rn00270 Cysteine and methionine metabolism; rn01100 Metabolic pathways; rn01110 Biosynthesis of secondary metabolites; rn01230 Biosynthesis of amino acids	0	0	1000	2.1.1.14
C00114[c]	Choline		R04426	(2R,3S)-3-isopropylmalate:NAD+ oxidoreductase	C04411[c] + C00003[c] -> C00004[c] + C04236[c] + C00080[c]	DJ41_1227	DJ41_1227	rn00290 Valine, leucine and isoleucine biosynthesis; rn01100 Metabolic pathways; rn01110 Biosynthesis of secondary metabolites; rn01210 2-Oxocarboxylic acid metabolism	0	0	1000	1.1.1.85
C15973[c]	Enzyme N6-(dihydrolipoyl)lysine		R04441	(R)-2,3-Dihydroxy-3-methylbutanoate hydro-lyase	C04272[c] -> C00141[c] + C00001[c]	DJ41_3020 OR DJ41_383 OR DJ41_426	DJ41_3020 DJ41_383 DJ41_426	rn00290 Valine, leucine and isoleucine biosynthesis; rn01100 Metabolic pathways; rn01110 Biosynthesis of secondary metabolites; rn01210 2-Oxocarboxylic acid metabolism; rn01230 Biosynthesis of amino acids	0	0	1000	4.2.1.9
C00458[c]	dCTP		R04444	L-1-pyrroline-3-hydroxy-5-carboxylate:NAD+ oxidoreductase	C04281[c] + C00003[c] + C00001[c] -> C00004[c] + C05947[c] + C00080[c]	DJ41_722	DJ41_722	rn00330 Arginine and proline metabolism; rn01100 Metabolic pathways	0	0	1000	1.2.1.88
C04824[c]	Lipid X		R04445	L-1-pyrroline-3-hydroxy-5-carboxylate:NADP+ oxidoreductase	C00006[c] + C04281[c] + C00001[c] -> C00005[c] + C05947[c] + C00080[c]	DJ41_722	DJ41_722	rn00330 Arginine and proline metabolism; rn01100 Metabolic pathways	0	0	1000	1.2.1.88
C00068[c]	Thiamin diphosphate		R04448	ATP:4-methyl-5-(2-hydroxyethyl)-thiazole 2-phosphotransferase	C00002[c] + C04294[c] <=> C04327[c] + C00008[c]	DJ41_139	DJ41_139	rn00730 Thiamine metabolism; rn01100 Metabolic pathways	1	-1000	1000	2.7.1.50
C00249[c]	Hexadecanoic acid		R04457	5-amino-6-(D-ribitylamino)uracil butanedionetransferase	C15556[c] + C04732[c] -> C04332[c] + C00009[c] + 2 C00001[c]	DJ41_3084	DJ41_3084	rn00740 Riboflavin metabolism; rn01100 Metabolic pathways	0	0	1000	2.5.1.78
C15980[c]	(S)-2-Methylbutanoyl-CoA		R04463	5'-Phosphoribosylformylglycinamide:L-glutamine amido-ligase (ADP-forming)	C00002[c] + C00064[c] + C04376[c] + C00001[c] -> C00009[c] + C00025[c] + C04640[c] + C00008[c]	DJ41_1569	DJ41_1569	rn00230 Purine metabolism; rn01100 Metabolic pathways; rn01110 Biosynthesis of secondary metabolites	0	0	1000	6.3.5.3
C00126[c]	Ferrocytochrome c		R04509	ATP:4-amino-2-methyl-5-phosphomethylpyrimidine phosphotransferase	C04556[c] + C00002[c] -> C04752[c] + C00008[c]	DJ41_889	DJ41_889	rn00730 Thiamine metabolism; rn01100 Metabolic pathways	0	0	1000	2.7.4.7
C02835[c]	Imidazole-4-acetate		R04519	Peptidoglycan glycosyltransferase	1000 C05898[c] -> 1000 C04574[c] + C11827[c]	(DJ41_1891)	DJ41_1891	rn00550 Peptidoglycan biosynthesis	0	0	1000	2.4.1.129
C05130[c]	Imidazole-4-acetaldehyde		R04547	3alpha,7alpha-Dihydroxy-5beta-cholestanoyl-CoA + FAD REVERSIBLE RXN SIGN 3alpha,7alpha-Dihydroxy-5beta-cholest-24-enoyl-CoA + FADH2 3alpha,7alpha-Dihydroxy-5beta-cholestanoyl-CoA + FAD	C00016[c] + C04644[c] <=> C01352[c] + C05447[c]	(DJ41_3253 AND DJ41_2913 AND DJ41_3395 AND DJ41_86 AND DJ41_1983)	DJ41_3253 DJ41_2913 DJ41_3395 DJ41_86 DJ41_1983		1	-1000	1000	1.3.99.-
C03089[c]	5-Methylthio-D-ribose		R04549	UDP-2,3-bis[(3R)-3-hydroxymyristoyl]-alpha-D-glucosamine 2,3-bis[(3R)-3-hydroxymyristoyl]-beta-D-glucosaminyl 1-phosphate phosphohydrolase	C04652[c] + C00001[c] -> C00105[c] + C04824[c]	DJ41_126	DJ41_126	rn00540 Lipopolysaccharide biosynthesis; rn01100 Metabolic pathways	0	0	1000	3.6.1.54
C00058_e[e]	External Formate		R04558	imidazole glycerol phosphate synthase OR glutamine amidotransferase	C04916[c] + C00064[c] -> C04677[c] + C04666[c] + C00025[c]	DJ41_2781 OR DJ41_2790	DJ41_2781 DJ41_2790	rn00340 Histidine metabolism; rn01100 Metabolic pathways; rn01110 Biosynthesis of secondary metabolites; rn01230 Biosynthesis of amino acids	0	0	1000	2.4.2.-; 4.1.3.-
C00232[c]	Succinate semialdehyde		R04559	1-(5'-Phosphoribosyl)-5-amino-4-(N-succinocarboxamide)-imidazole AMP-lyase	C04823[c] <=> C00122[c] + C04677[c]	DJ41_1679	DJ41_1679	rn00230 Purine metabolism; rn01100 Metabolic pathways; rn01110 Biosynthesis of secondary metabolites	1	-1000	1000	4.3.2.2
C00155[c]	L-Homocysteine		R04560	10-Formyltetrahydrofolate:5'-phosphoribosyl-5-amino-4-imidazolecarboxamide formyltransferase	C04677[c] + C00234[c] <=> C04734[c] + C00101[c]	DJ41_47	DJ41_47	rn00230 Purine metabolism; rn00670 One carbon pool by folate; rn01100 Metabolic pathways; rn01110 Biosynthesis of secondary metabolites	1	-1000	1000	2.1.2.3
C00242[c]	Guanine		R04587	UDP-3-O-[(3R)-3-hydroxymyristoyl]-N-acetylglucosamine amidohydrolase	C04738[c] + C00001[c] -> C00033[c] + C06022[c]	DJ41_3143	DJ41_3143	rn00540 Lipopolysaccharide biosynthesis; rn01100 Metabolic pathways	0	0	1000	3.5.1.108
C01089[c]	(R)-3-Hydroxybutanoate		R919	L-Aspartate ABC transporter	C00002[c] + C00049_e[e] -> C00009[c] + C00049[c] + C00008[c]	DJ41_869 AND DJ41_866	DJ41_866 DJ41_869		0	0	1000
C01089_e[e]	External (R)-3-Hydroxybutanoate		R04591	1-(5-Phosphoribosyl)-5-amino-4-carboxyimidazole:L-aspartate ligase (ADP-forming)	C00002[c] + C04751[c] + C00049[c] -> C00009[c] + C04823[c] + C00008[c]	DJ41_3052	DJ41_3052	rn00230 Purine metabolism; rn01100 Metabolic pathways; rn01110 Biosynthesis of secondary metabolites	0	0	1000	6.3.2.6
C05681[c]	Ceramide 2-aminoethylphosphonate		R04592	3alpha,7alpha,12alpha-Trihydroxy-5beta-cholestanoyl-CoA + FAD REVERSIBLE RXN SIGN 3alpha,7alpha,12alpha-Trihydroxy-5beta-cholest-24-enoyl-CoA + FADH2 3alpha,7alpha,12alpha-Trihydroxy-5beta-cholestanoyl-CoA + FAD	C00016[c] + C04760[c] <=> C01352[c] + C05460[c]	(DJ41_3253 AND DJ41_2913 AND DJ41_3395 AND DJ41_86 AND DJ41_1983)	DJ41_3253 DJ41_2913 DJ41_3395 DJ41_86 DJ41_1983		1	-1000	1000	1.3.99.-
UPPMN_GN_LADGNMDDADA[c]	Undecaprenyl-diphospho-N-acetylmuramoyl-(N-acetylglucosamine)-L-alanyl-D- glutaminyl-meso-2,6-diaminopimeloyl-D-alanyl-D-alanine		R04594	N1-(5-Phospho-alpha-D-ribosyl)-5,6-dimethylbenzimidazole + H2O REVERSIBLE RXN SIGN alpha-Ribazole + Orthophosphate N1-(5-Phospho-alpha-D-ribosyl)-5,6-dimethylbenzimidazole + H2O	C04778[c] + C00001[c] <=> C00009[c] + C05775[c]	(DJ41_609)	DJ41_609	rn00860 Porphyrin and chlorophyll metabolism; rn01100 Metabolic pathways	1	-1000	1000	3.1.3.73
C03511[c]	L-Phenylalanyl-tRNA(Phe)		R04606	UDP-2,3-bis(3-hydroxytetradecanoyl)glucosamine:2,3-bis-(3-hydroxytetradecanoyl)-alpha-D-glucosaminyl-1-phosphate 2,3-bis(3-hydroxytetradecanoyl)-glucosaminyltransferase	C04652[c] + C04824[c] -> C00015[c] + C04932[c]	DJ41_599	DJ41_599	rn00540 Lipopolysaccharide biosynthesis; rn01100 Metabolic pathways	0	0	1000	2.4.1.182
C04302[c]	N-(5-Phospho-D-ribosyl)anthranilate		R04617	UDP-N-acetylmuramoyl-L-alanyl-D-glutamyl-meso-2,6-diaminoheptanedioate:D-alanyl-D-alanine ligase(ADP-forming)	C00993[c] + C00002[c] + C04877[c] -> C00009[c] + C04882[c] + C00008[c]	DJ41_2826	DJ41_2826	rn00300 Lysine biosynthesis; rn00550 Peptidoglycan biosynthesis	0	0	1000	6.3.2.10
C03263[c]	Coproporphyrinogen III		R04620	2-Amino-4-hydroxy-6-(erythro-1,2,3-trihydroxypropyl) dihydropteridine triphosphate phosphohydrolase (alkaline optimum)	C04895[c] + 3 C00001[c] -> 3 C00009[c] + C04874[c]	DJ41_1472	DJ41_1472	rn00790 Folate biosynthesis; rn01100 Metabolic pathways	0	0	1000	3.1.3.1
C06196[c]	2'-Deoxyinosine 5'-phosphate		R04640	N-(5'-phospho-D-ribosylformimino)-5-amino-1- (5''-phospho-D-ribosyl)-4-imidazolecarboxamide ketol-isomerase	C04896[c] -> C04916[c]	DJ41_2787	DJ41_2787	rn00340 Histidine metabolism; rn01100 Metabolic pathways; rn01110 Biosynthesis of secondary metabolites; rn01230 Biosynthesis of amino acids	0	0	1000	5.3.1.16
C00526[c]	Deoxyuridine		R04657	ATP:2,3,2',3'-tetrakis(3-hydroxytetradecanoyl)-D-glucosaminyl-beta-D-1,6-glucosaminyl-alpha-phosphate 4-O'-phosphotransferase	C00002[c] + C04932[c] -> C04919[c] + C00008[c]	DJ41_693	DJ41_693	rn00540 Lipopolysaccharide biosynthesis; rn01100 Metabolic pathways	0	0	1000	2.7.1.130
C00164[c]	Acetoacetate		R04658	CMP-3-deoxy-D-manno-oct-2-ulosonate:lipid IVA 3-deoxy-D-manno-oct-2-ulosonate transferase	C04121[c] + C04919[c] -> C00055[c] + C06024[c]	DJ41_3161	DJ41_3161	rn00540 Lipopolysaccharide biosynthesis; rn01100 Metabolic pathways	0	0	1000	2.4.99.12
C01035[c]	4-Guanidinobutanoate		R04673	(S)-2-Aceto-2-hydroxybutanoate pyruvate-lyase (carboxylating)	C00109[c] + C05125[c] -> C06006[c] + C00068[c]	DJ41_2578 OR (DJ41_1113 AND DJ41_1114)	DJ41_2578 DJ41_1113 DJ41_1114	Valine, leucine and isoleucine biosynthesis	0	0	1000	2.2.1.6
C04454[c]	5-Amino-6-(5'-phospho-D-ribitylamino)uracil		R04726	dodecanoyl-[acyl-carrier-protein]:malonyl-[acyl-carrier-protein] C-acyltransferase (decarboxylating)	C05223[c] + C01209[c] -> C00229[c] + C00011[c] + C05759[c]	(DJ41_3276)	DJ41_3276	rn00061 Fatty acid biosynthesis; rn01100 Metabolic pathways; rn01212 Fatty acid metabolism	0	0	1000	2.3.1.41; 2.3.1.85; 2.3.1.86; 2.3.1.179; ;; 2.3.1.-
C05993[c]	Acetyl adenylate		R965	L-Tyrosine ABC transporter	C00002[c] + C00082_e[e] -> C00082[c] + C00009[c] + C00008[c]	DJ41_869 AND DJ41_866	DJ41_866 DJ41_869	TYR transport	0	0	1000
C01268[c]	5-Amino-6-(5'-phosphoribosylamino)uracil		R04732	L-2,4-diaminobutyrate decarboxylase	C05239[c] + C00011[c] <=> C05516[c]	DJ41_1667	DJ41_1667	rn00230 Purine metabolism ///	1	-1000	1000	4.1.1.-
C00125[c]	Ferricytochrome c		R04751	hexanoyl-CoA:electron-transfer flavoprotein 2,3-oxidoreductase	C00016[c] + C05270[c] <=> C01352[c] + C05271[c]	(DJ41_403)	DJ41_403	rn00071 Fatty acid degradation; rn01100 Metabolic pathways; rn01212 Fatty acid metabolism	1	-1000	1000	1.3.3.6; 1.3.8.1; 1.3.8.7; 1.3.8.8; ;; 1.3.99.-
C00129[c]	Isopentenyl diphosphate		R04756	cis,cis-3,6-Dodecadienoyl-CoA delta3-cis-delta2-trans-isomerase	C05280[c] <=> C05279[c]	DJ41_1339	DJ41_1339	rn00071 Fatty acid degradation	1	-1000	1000	5.3.3.8
C00362[c]	dGMP		R04771	ATP:L-selenomethione S-adenosyltransferase	C05335[c] + C00002[c] + C00001[c] -> C00009[c] + C00013[c] + C05691[c]	DJ41_731	DJ41_731	Selenoamino acid metabolism	0	0	1000	2.5.1.6
C00007_e[e]	External Oxygen		R04773	Selenomethionine:tRNAMet ligase (AMP-forming)	C01647[c] + C05335[c] + C00002[c] -> C05336[c] + C00020[c] + C00013[c]	DJ41_931	DJ41_931	rn00450 Selenocompound metabolism	0	0	1000	6.1.1.10
C03078[c]	4-Guanidinobutanamide		R04777	acyltransferase OR acetyl transferase OR acyl- CoA thiolase OR beta-ketoadipyl CoA thiolase OR GCN5-related N-acetyltransferase	C05338[c] + C00037[c] <=> C05596[c] + C00010[c]	DJ41_3764 OR DJ41_3423 OR DJ41_179 OR DJ41_334 OR DJ41_374 OR DJ41_473 OR DJ41_770 OR DJ41_2045 OR DJ41_2128 OR DJ41_2147 OR DJ41_1451	DJ41_1451 DJ41_3764 DJ41_3423 DJ41_179 DJ41_334 DJ41_374 DJ41_473 DJ41_770 DJ41_2147 DJ41_2128 DJ41_2045	rn00350 Tyrosine metabolism	1	-1000	1000	2.3.1.-
C00422[c]	Triacylglycerol		R04856	Sulfatide sulfohydrolase	C00001[c] + C06125[c] <=> C00059[c] + C02686[c]	(DJ41_2558)	DJ41_2558	rn00600 Sphingolipid metabolism	1	-1000	1000	3.1.6.1; 3.1.6.8
C00008[c]	ADP		R04858	S-adenosyl-L-methionine:DNA (cytosine-5-)-methyltransferase	C00856[c] + C00019[c] <=> C00021[c] + C02967[c]	DJ41_2339 OR DJ41_454	DJ41_454 DJ41_2339	rn00270 Cysteine and methionine metabolism; rn01100 Metabolic pathways	1	-1000	1000	2.1.1.37
C04353[c]	(Z)-4-Hydroxyphenylacetaldehyde oxime		EX_C00856(e)	Exchange Reaction of DNA cytosine	C00856_e[e] <=>			Exchange	1	-1000	1000
C00212[c]	Adenosine		R04859	O3-acetyl-L-serine:thiosulfate 2-amino-2-carboxyethyltransferase (reducing, L-cysteine-forming)	C00320[c] + C00342[c] + C00979[c] + C00080[c] -> C00094[c] + C00033[c] + C00343[c] + C00097[c]	DJ41_1084 OR DJ41_1450 OR DJ41_2802	DJ41_1084 DJ41_1450 DJ41_2802	rn01100 Metabolic pathways	0	0	1000	2.5.1.47; 2.5.1.49
C00363[c]	dTDP		R04880	3,4-dihydroxyphenylethyleneglycol:NAD+ oxidoreductase	C05576[c] + C00003[c] <=> C00004[c] + C05577[c] + C00080[c]	DJ41_3559 OR DJ41_136 OR DJ41_189 OR DJ41_494	DJ41_3559 DJ41_136 DJ41_189 DJ41_494	rn00350 Tyrosine metabolism; rn01100 Metabolic pathways	1	-1000	1000	1.1.1.1
C03680[c]	4-Imidazolone-5-propanoate		R04885	L-2,4-diaminobutyrate decarboxylase	C05578[c] + C00011[c] <=> C05604[c]	DJ41_1667	DJ41_1667	Tyrosine metabolism	1	-1000	1000	4.1.1.-
C05235[c]	Hydroxyacetone		R04903	5-Hydroxyindoleacetaldehyde:NAD+ oxidoreductase	C00003[c] + C05634[c] + C00001[c] -> C00004[c] + C05635[c] + C00080[c]	DJ41_1668 OR DJ41_133 OR DJ41_2018 OR DJ41_2579	DJ41_2579 DJ41_1668 DJ41_133 DJ41_2018	rn00380 Tryptophan metabolism; rn01100 Metabolic pathways	0	0	1000	1.2.1.3
C00217[c]	D-Glutamate		R04911	Aryl-formylamine amidohydrolase	C00001[c] + C05648[c] <=> C00058[c] + C05651[c]	(DJ41_263)	DJ41_263	rn00380 Tryptophan metabolism	1	-1000	1000	3.5.1.9
C00035[c]	GDP		R04921	4'-phosphopantetheinyl transferase	C05673[c] + C00195[c] <=> C00055[c] + C05681[c]	DJ41_1727 OR DJ41_1129 OR DJ41_3239	DJ41_1129 DJ41_3239 DJ41_1727	rn00440 Phosphonate and phosphinate metabolism; rn00600 Sphingolipid metabolism; rn01100 Metabolic pathways ///	1	-1000	1000	2.7.8.-
C00101[c]	Tetrahydrofolate		R04929	ATP:selenate adenylyltransferase	C00002[c] + C05697[c] <=> C05686[c] + C00013[c]	DJ41_2534 AND DJ41_2535	DJ41_2535 DJ41_2534	rn00450 Selenocompound metabolism	1	-1000	1000	2.7.7.4
C00183[c]	L-Valine		R949	Ammonia permease	C00014_e[e] <=> C00014[c]			NH3 transport	1	-1000	1000	4.4.1.1
C00117[c]	D-Ribose 5-phosphate		EX_C00014(e)	Exchange Reaction of Ammonia	C00014_e[e] <=>			Exchange	1	-1000	1000
C03345[c]	2-Methylbut-2-enoyl-CoA		R04935	(5-L-glutamyl)-peptide:Se-Methylselenocysteine 5-glutamyltransferase	C05689[c] + C03193[c] -> C00012[c] + C05695[c]	DJ41_2664	DJ41_2664	Selenoamino acid metabolism	0	0	1000	2.3.2.2
C00448[c]	trans,trans-Farnesyl diphosphate		R04936	Se-Adenosylselenohomocysteine hydrolase	C05692[c] + C00001[c] <=> C05698[c] + C00212[c]	DJ41_1764	DJ41_1764	Selenoamino acid metabolism	1	-1000	1000	3.3.1.1
C00188[c]	L-Threonine		R04941	Selenocystathionine L-homocysteine-lyase (deaminating)	C05699[c] + C00001[c] -> C00022[c] + C00014[c] + C05698[c]	DJ41_2942	DJ41_2942	rn00450 Selenocompound metabolism	0	0	1000	4.4.1.8
C00819[c]	D-Glutamine		R04952	butyryl-[acyl-carrier protein]:malonyl-[acyl-carrier-protein] C-acyltransferase (decarboxylating)	C01209[c] + C05745[c] -> C00229[c] + C00011[c] + C05746[c]	(DJ41_3276)	DJ41_3276	rn00061 Fatty acid biosynthesis; rn01100 Metabolic pathways; rn01212 Fatty acid metabolism	0	0	1000	2.3.1.41; 2.3.1.85; 2.3.1.86; 2.3.1.179; ;; 2.3.1.-
C00671[c]	(S)-3-Methyl-2-oxopentanoic acid		R04957	hexanoyl-[acyl-carrier protein]:malonyl-[acyl-carrier-protein] C-acyltransferase (decarboxylating)	C01209[c] + C05749[c] -> C00229[c] + C00011[c] + C05750[c]	(DJ41_3276)	DJ41_3276	rn00061 Fatty acid biosynthesis; rn01100 Metabolic pathways; rn01212 Fatty acid metabolism	0	0	1000	2.3.1.41; 2.3.1.85; 2.3.1.86; 2.3.1.179; ;; 2.3.1.-
C04294[c]	5-(2-Hydroxyethyl)-4-methylthiazole		R04960	Octanoyl-[acyl-carrier protein]:malonyl-[acyl-carrier-protein] C-acyltransferase (decarboxylating)	C01209[c] + C05752[c] -> C00229[c] + C00011[c] + C05753[c]	(DJ41_3276)	DJ41_3276	rn00061 Fatty acid biosynthesis; rn01100 Metabolic pathways; rn01212 Fatty acid metabolism	0	0	1000	2.3.1.41; 2.3.1.85; 2.3.1.86; 2.3.1.179; ;; 2.3.1.-
C01118[c]	O-Succinyl-L-homoserine		R04963	Decanoyl-[acyl-carrier protein]:malonyl-[acyl-carrier-protein] C-acyltransferase (decarboxylating)	C05755[c] + C01209[c] -> C00229[c] + C00011[c] + C05756[c]	(DJ41_3276)	DJ41_3276	rn00061 Fatty acid biosynthesis; rn01100 Metabolic pathways; rn01212 Fatty acid metabolism	0	0	1000	2.3.1.41; 2.3.1.85; 2.3.1.86; 2.3.1.179; ;; 2.3.1.-
C02504[c]	alpha-Isopropylmalate		R04968	Tetradecanoyl-[acyl-carrier protein]:malonyl-[acyl-carrier-protein] C-acyltransferase (decarboxylating)	C05761[c] + C01209[c] -> C00229[c] + C00011[c] + C05762[c]	(DJ41_3276)	DJ41_3276	rn00061 Fatty acid biosynthesis; rn01100 Metabolic pathways; rn01212 Fatty acid metabolism	0	0	1000	2.3.1.41; 2.3.1.85; 2.3.1.86; 2.3.1.179; ;; 2.3.1.-
C01528[c]	Hydrogen selenide		R04972	Uroporphyrinogen I carboxy-lyase	C05766[c] -> C05768[c] + 4 C00011[c]	DJ41_1730	DJ41_1730	rn00860 Porphyrin and chlorophyll metabolism	0	0	1000	4.1.1.37
C00047_e[e]	External L-Lysine		R04984	Ubiquinone biosynthesis protein	C00005[c] + C00007[c] + C05804[c] + C00080[c] <=> C00006[c] + C05805[c] + C00001[c]	DJ41_101	DJ41_101	rn00130 Ubiquinone and other terpenoid-quinone biosynthesis; rn01110 Biosynthesis of secondary metabolites	1	-1000	1000	1.14.13.-
C00087[c]	Sulfur		R04987	ubiquinone biosynthesis protein	C00005[c] + C00007[c] + C05810[c] + C00080[c] -> C00006[c] + C05811[c] + C00001[c]	DJ41_1296	DJ41_1296	rn00130 Ubiquinone and other terpenoid-quinone biosynthesis; rn01110 Biosynthesis of secondary metabolites	0	0	1000	1.14.13.-
C02679[c]	Dodecanoic acid		R04988	S-adenosyl-L-methionine:3-(all-trans-octaprenyl)benzene-1,2-diol 2-O-methyltransferase	C05811[c] + C00019[c] -> C00021[c] + C05812[c]	DJ41_3720	DJ41_3720	rn00130 Ubiquinone and other terpenoid-quinone biosynthesis; rn01110 Biosynthesis of secondary metabolites	0	0	1000	2.1.1.222
C05125[c]	2-(alpha-Hydroxyethyl)thiamine diphosphate		R04989	2-octaprenyl-6-methoxyphynol hydroxylase	C00005[c] + C00007[c] + C05812[c] -> C05813[c] + C00006[c] + C00001[c]	DJ41_3640	DJ41_3640	rn00130 Ubiquinone and other terpenoid-quinone biosynthesis; rn01110 Biosynthesis of secondary metabolites	0	0	1000	1.14.13.-
C05931[c]	N-Succinyl-L-glutamate		R04990	UDP-L-rhamnose:flavonol-3-O-D-glucoside L-rhamnosyltransferase	C05813[c] + C00019[c] -> C00021[c] + C05814[c]	DJ41_1294	DJ41_1294	rn00130 Ubiquinone and other terpenoid-quinone biosynthesis; rn01110 Biosynthesis of secondary metabolites	0	0	1000	2.1.1.201
C00091[c]	Succinyl-CoA		R05001	flavin-binding family monooxygenase	C05852[c] <=> C06207[c]	DJ41_3118 OR DJ41_2972 OR DJ41_2362 OR DJ41_2369	DJ41_3118 DJ41_2972 DJ41_2369 DJ41_2362	rn00360 Phenylalanine metabolism ///	1	-1000	1000	1.14.13.-
C05684[c]	Selenite		R05032	UDP-N-acetyl-D-glucosamine:undecaprenyl-diphospho-N-acetylmuramoyl-L-alanyl-gamma-D-glutamyl-meso-2,6-diaminopimeloyl-D-alanyl-D-alanine 4-beta-N-acetylglucosaminlytransferase	C05897[c] + C00043[c] -> C05898[c] + C00015[c]	DJ41_3137	DJ41_3137	rn00550 Peptidoglycan biosynthesis	0	0	1000	2.4.1.227
C01300[c]	2-Amino-4-hydroxy-6-hydroxymethyl-7,8-dihydropteridine		R05049	N-succinyl-L-glutamate 5-semialdehyde:NAD+ oxidoreductase	C05932[c] + C00003[c] + C00001[c] -> C00004[c] + C05931[c] + C00080[c]	DJ41_2894	DJ41_2894	rn00330 Arginine and proline metabolism	0	0	1000	1.2.1.71
C00445[c]	5,10-Methenyltetrahydrofolate		R05050	N4-Acetylaminobutanal:NAD+ oxidoreductase	C05936[c] + C00003[c] + C00001[c] <=> C00004[c] + C02946[c] + C00080[c]	DJ41_1668 OR DJ41_133 OR DJ41_2018 OR DJ41_2579	DJ41_2579 DJ41_1668 DJ41_133 DJ41_2018	rn00330 Arginine and proline metabolism; rn01100 Metabolic pathways	1	-1000	1000	1.2.1.3
C06144[c]	3-Butynoate		R05051	L-Erythro-4-Hydroxyglutamate:NAD+ oxidoreductase	C05947[c] + C00003[c] + C00001[c] <=> C00004[c] + C05938[c] + C00080[c]	DJ41_722	DJ41_722	rn00330 Arginine and proline metabolism	1	-1000	1000	1.2.1.88
C02097[c]	dTDP-galactose		R05052	L-erythro-4-hydroxyglutamate:2-oxoglutarate aminotransferase	C05947[c] + C00026[c] -> C00025[c] + C05946[c]	DJ41_1611	DJ41_1611	rn00330 Arginine and proline metabolism; rn01100 Metabolic pathways	0	0	1000	2.6.1.1; 2.6.1.23
C00106_e[e]	External Uracil		R05066	3-Hydroxy-2-methylpropanoate:NAD+ oxidoreductase	C06001[c] + C00003[c] <=> C06002[c] + C00004[c] + C00080[c]	DJ41_84 OR DJ41_2131 OR DJ41_1339	DJ41_1339 DJ41_84 DJ41_2131	rn00280 Valine, leucine and isoleucine degradation; rn01100 Metabolic pathways	1	-1000	1000	1.1.1.31; 1.1.1.35
C01233[c]	sn-Glycero-3-phosphoethanolamine		R05070	(R)-2,3-Dihydroxy-3-methylpentanoate hydro-lyase	C06007[c] -> C00671[c] + C00001[c]	DJ41_3020 OR DJ41_383 OR DJ41_426	DJ41_3020 DJ41_383 DJ41_426	rn00290 Valine, leucine and isoleucine biosynthesis; rn01100 Metabolic pathways; rn01110 Biosynthesis of secondary metabolites; rn01210 2-Oxocarboxylic acid metabolism; rn01230 Biosynthesis of amino acids	0	0	1000	4.2.1.9
C04807[c]	2-Amino-7,8-dihydro-4-hydroxy-6-(diphosphooxymethyl)pteridine		R05074	CMP-3-deoxy-D-manno-oct-2-ulosonate:(KDO)-lipid IVA 3-deoxy-D-manno-oct-2-ulosonate transferase	C04121[c] + C06024[c] -> C00055[c] + C06025[c]	DJ41_3161	DJ41_3161	rn00540 Lipopolysaccharide biosynthesis; rn01100 Metabolic pathways	0	0	1000	2.4.99.13
C00670[c]	sn-Glycero-3-phosphocholine		R05075	lipid A biosynthesis (KDO)2-(lauroyl)-lipid iva acyltransferase	C06251[c] + C05761[c] -> C06026[c] + C00229[c]	DJ41_1543 OR DJ41_1214	DJ41_1214 DJ41_1543	rn00540 Lipopolysaccharide biosynthesis; rn01100 Metabolic pathways	0	0	1000	2.3.1.-
C06453[c]	Methylcobalamin		R05085	O-Phospho-4-hydroxy-L-threonine:2-oxoglutarate aminotransferase	C06054[c] + C00025[c] <=> C06055[c] + C00026[c]	DJ41_1536	DJ41_1536	rn00750 Vitamin B6 metabolism; rn01100 Metabolic pathways	1	-1000	1000	2.6.1.52
C02163[c]	L-Arginyl-tRNA(Arg)		R05086	O-Phospho-4-hydroxy-L-threonine phospho-lyase (adding water)	C06001[c] + C06055[c] -> C00009[c] + C06056[c]	DJ41_1404	DJ41_1404	rn00750 Vitamin B6 metabolism	0	0	1000	4.2.3.1
C04425[c]	S-Adenosyl-4-methylthio-2-oxobutanoate		R05099	6-oxohexanoate:NADP oxidoreductase	C00006[c] + C00001[c] + C06102[c] <=> C00005[c] + C00080[c] + C06104[c]	(DJ41_386 AND DJ41_425 AND DJ41_2392 AND DJ41_2057)	DJ41_386 DJ41_425 DJ41_2392 DJ41_2057	rn00930 Caprolactam degradation; rn01100 Metabolic pathways; rn01120 Microbial metabolism in diverse environments; rn01220 Degradation of aromatic compounds	1	-1000	1000	1.2.1.4; 1.2.1.63
C11907[c]	dTDP-4-oxo-6-deoxy-D-glucose		R05119	aldehyde dehydrogenase	C00003[c] + C06145[c] + C00001[c] -> C00004[c] + C06144[c] + C00080[c]	DJ41_1668 OR DJ41_133 OR DJ41_2018 OR DJ41_2579	DJ41_2579 DJ41_1668 DJ41_133 DJ41_2018	rn00650 Butanoate metabolism ///	0	0	1000	1.2.1.3
C01586[c]	Hippurate		R05145	Biotinyl-5'-AMP:apo-[carboxylase] ligase (AMP-forming)	C06249[c] + C05921[c] -> C06250[c] + C00020[c]	DJ41_915	DJ41_915	rn00780 Biotin metabolism; rn01100 Metabolic pathways	0	0	1000	6.3.4.9; 6.3.4.10; 6.3.4.11; 6.3.4.15
C02992[c]	L-Threonyl-tRNA(Thr)		R05146	Lauroyl-KDO2-lipid IV(A) + Acyl-carrier protein REVERSIBLE RXN SIGN Dodecanoyl-[acyl-carrier protein] + Di[3-deoxy-D-manno-octulosonyl]-lipid IV(A) Lauroyl-KDO2-lipid IV(A) + Acyl-carrier protein	C06251[c] + C00229[c] <=> C05223[c] + C06025[c]	(DJ41_2137)	DJ41_2137	rn00540 Lipopolysaccharide biosynthesis; rn01100 Metabolic pathways	1	-1000	1000	2.3.1.-
C01909[c]	Dethiobiotin		R052	trehalose-6-phosphate hydrolase	C00689[c] -> C00267[c] + C00668[c]			Starch and sucrose metabolism	0	0	1000	3.2.1.93
C06199[c]	Hordenine		R05221	adenosylcobinamide kinase	C00002[c] + C06508[c] -> C06509[c] + C00008[c]	DJ41_611	DJ41_611	rn00860 Porphyrin and chlorophyll metabolism; rn01100 Metabolic pathways	0	0	1000	2.7.1.156
C13309[c]	2-Phytyl-1,4-naphthoquinone		R05222	adenosylcobinamide-phosphate guanylyltransferase	C06509[c] + C00044[c] -> C06510[c] + C00013[c]	DJ41_611	DJ41_611	rn00860 Porphyrin and chlorophyll metabolism; rn01100 Metabolic pathways	0	0	1000	2.7.7.62
C00081[c]	ITP		R05223	adenosylcobinamide-GDP ribazoletransferase	C06510[c] + C05775[c] -> C00144[c] + C00194[c]	DJ41_607	DJ41_607	rn00860 Porphyrin and chlorophyll metabolism; rn01100 Metabolic pathways	0	0	1000	2.7.8.26
C00046[c]	RNA		EX_C00064(e)	Exchange Reaction of L-Glutamine	C00064_e[e] <=>			Exchange	1	-1000	1000
C00430[c]	5-Aminolevulinate		R920	H+-transporting two-sector ATPase	C00009[c] + 4 C00080_e[e] + C00008[c] <=> C00002[c] + 3 C00080[c]	DJ41_3203 AND DJ41_3204 AND DJ41_3205 AND DJ41_3206 AND DJ41_3207 AND DJ41_3208 AND DJ41_3209 AND DJ41_3210 AND DJ41_3211	DJ41_3203 DJ41_3204 DJ41_3205 DJ41_3206 DJ41_3207 DJ41_3208 DJ41_3209 DJ41_3210 DJ41_3211	Oxidative phosphorylation	1	-1000	1000	3.6.3.14
C00018[c]	Pyridoxal phosphate		R921	Phosphate permease	C00009_e[e] -> C00009[c]	DJ41_2563	DJ41_2563		0	0	1000	6.6.1.2
C00227[c]	Acetyl phosphate		R922	Phosphate ABC transporter	C00002[c] + C00009_e[e] -> 2 C00009[c] + C00008[c] + C00080[c]	DJ41_1673 AND DJ41_1674 AND DJ41_1675	DJ41_1673 DJ41_1674 DJ41_1675		0	0	1000	3.6.3.27
C01352[c]	FADH2		EX_C00160(e)	Exchange Reaction of Glycolate	C00160_e[e] <=>			Exchange	1	-1000	1000
C06024[c]	3-Deoxy-D-manno-octulosonyl-lipid IV(A)		R955	Glycolate permease	C00160_e[e] <=> C00160[c]			rn00361 Chlorocyclohexane and chlorobenzene degradation; rn00625 Chloroalkane and chloroalkene degradation; rn01100 Metabolic pathways; rn01120 Microbial metabolism in diverse environments	1	-1000	1000	3.8.1.2; 3.8.1.3
C00986[c]	1,3-Diaminopropane		R05290	Toluate + Oxygen + NADH + H+ REVERSIBLE RXN SIGN cis-1,2-Dihydroxy-4-methylcyclohexa-3,5-diene-1-carboxylate + NAD+ Toluate + Oxygen + NADH + H+	C00004[c] + C00007[c] + C00080[c] + C01454[c] -> C00003[c] + C06729[c]	(DJ41_2254 AND DJ41_2253 AND DJ41_2252)	DJ41_2254 DJ41_2253 DJ41_2252	rn00622 Xylene degradation; rn01100 Metabolic pathways; rn01120 Microbial metabolism in diverse environments; rn01220 Degradation of aromatic compounds	0	0	1000	1.14.12.-
C00073[c]	L-Methionine		R05291	Toluate + Oxygen + NADPH + H+ REVERSIBLE RXN SIGN cis-1,2-Dihydroxy-4-methylcyclohexa-3,5-diene-1-carboxylate + NADP+ Toluate + Oxygen + NADPH + H+	C00005[c] + C00007[c] + C00080[c] + C01454[c] -> C00006[c] + C06729[c]	(DJ41_2254 AND DJ41_2253 AND DJ41_2252)	DJ41_2254 DJ41_2253 DJ41_2252	rn00622 Xylene degradation; rn01100 Metabolic pathways; rn01120 Microbial metabolism in diverse environments; rn01220 Degradation of aromatic compounds	0	0	1000	1.14.12.-
C00089[c]	Sucrose		R05292	cis-1,2-Dihydroxy-4-methylcyclohexa-3,5-diene-1-carboxylate:NAD+ oxidoreductase (decarboxylating)	C00003[c] + C06729[c] -> C00004[c] + C00011[c] + C00080[c] + C06730[c]	(DJ41_2255)	DJ41_2255	rn00622 Xylene degradation; rn01100 Metabolic pathways; rn01120 Microbial metabolism in diverse environments; rn01220 Degradation of aromatic compounds	0	0	1000	1.3.1.67
C03044[c]	(R,R)-Butane-2,3-diol		R05293	cis-1,2-Dihydroxy-4-methylcyclohexa-3,5-diene-1-carboxylate:NADP+ oxidoreductase (decarboxylating)	C00006[c] + C06729[c] -> C00005[c] + C00011[c] + C00080[c] + C06730[c]	(DJ41_2255)	DJ41_2255	rn00622 Xylene degradation; rn01100 Metabolic pathways; rn01120 Microbial metabolism in diverse environments; rn01220 Degradation of aromatic compounds	0	0	1000	1.3.1.67
C00295[c]	Orotate		R05299	4-Methylcatechol:oxygen 1,2-oxidoreductase(decyclizing)	C00007[c] + C06730[c] <=> C04112[c]	(DJ41_377)	DJ41_377	rn00623 Toluene degradation; rn01120 Microbial metabolism in diverse environments; rn01220 Degradation of aromatic compounds	1	-1000	1000	1.13.11.1
C05815[c]	2-Octaprenyl-3-methyl-5-hydroxy-6-methoxy-1,4-benzoquinone		R05300	4-Methylmuconolactone lyase (decyclizing)	C04559[c] <=> C04112[c]	(DJ41_379)	DJ41_379	rn00623 Toluene degradation; rn01120 Microbial metabolism in diverse environments	1	-1000	1000	5.5.1.1
C02693[c]	(Indol-3-yl)acetamide		R05309	1,6-dihydroxy-5-methylcyclohexa-2,4-dienecarboxylate:NAD+ oxidoreductase (decarboxylating)	C00003[c] + C06720[c] <=> C00004[c] + C00011[c] + C00080[c] + C02923[c]	(DJ41_2255)	DJ41_2255	rn00622 Xylene degradation; rn01100 Metabolic pathways; rn01120 Microbial metabolism in diverse environments; rn01220 Degradation of aromatic compounds	1	-1000	1000	1.3.1.-
C00217_e[e]	External D-Glutamate		R05314	1,2-Dihydroxy-6-methylcyclohexa-3,5-dienecarboxylate:NAD+ oxidoreductase (decarboxylating)	C00003[c] + C06731[c] <=> C00004[c] + C00011[c] + C00080[c] + C02923[c]	(DJ41_2255)	DJ41_2255	rn00622 Xylene degradation; rn01100 Metabolic pathways; rn01120 Microbial metabolism in diverse environments; rn01220 Degradation of aromatic compounds	1	-1000	1000	1.3.1.68
C01203[c]	Oleoyl-[acyl-carrier protein]		R05320	Taurine, 2-oxoglutarate:O2 oxidoreductase (sulfite-forming)	C00245[c] + C00007[c] + C00026[c] -> C00042[c] + C00094[c] + C06735[c] + C00011[c]	DJ41_824	DJ41_824	rn00430 Taurine and hypotaurine metabolism; rn00920 Sulfur metabolism	0	0	1000	1.14.11.17
C00424[c]	(S)-Lactaldehyde		R05390	3-Chloro-cis,cis-muconate REVERSIBLE RXN SIGN Protoanemonin + Hydrochloric acid + CO2 3-Chloro-cis,cis-muconate	C03585[c] <=> C00011[c] + C01327[c] + C07090[c]	(DJ41_379)	DJ41_379	rn00361 Chlorocyclohexane and chlorobenzene degradation; rn01120 Microbial metabolism in diverse environments	1	-1000	1000	5.5.1.1
C05761[c]	Tetradecanoyl-[acp]		R05428	o-Toluate + Oxygen + NADH + H+ REVERSIBLE RXN SIGN 1,2-Dihydroxy-6-methylcyclohexa-3,5-dienecarboxylate + NAD+ o-Toluate + Oxygen + NADH + H+	C00004[c] + C00007[c] + C00080[c] + C07215[c] <=> C00003[c] + C06731[c]	(DJ41_2254 AND DJ41_2253 AND DJ41_2252)	DJ41_2254 DJ41_2253 DJ41_2252	rn00622 Xylene degradation; rn01100 Metabolic pathways; rn01120 Microbial metabolism in diverse environments; rn01220 Degradation of aromatic compounds	1	-1000	1000	1.14.12.-
C06025[c]	Di[3-deoxy-D-manno-octulosonyl]-lipid IV(A)		EX_C00009(e)	Exchange Reaction of Orthophosphate	C00009_e[e] <=>			Exchange	1	-1000	1000
C03415[c]	N2-Succinyl-L-ornithine		R055	glucosamine-fructose-6-phosphate aminotransferase	C05345[c] + C00064[c] -> C00025[c] + C00352[c]	DJ41_3079	DJ41_3079	Aminosugars metabolism	0	0	1000	2.6.1.16
C05604[c]	2-Carboxy-2,3-dihydro-5,6-dihydroxyindole		R05510	Protoanemonin lactonohydrolase	C00001[c] + C07090[c] <=> C07091[c]	(DJ41_525)	DJ41_525	rn00361 Chlorocyclohexane and chlorobenzene degradation; rn01120 Microbial metabolism in diverse environments	1	-1000	1000	3.1.1.45
C03512[c]	L-Tryptophanyl-tRNA(Trp)		R05511	cis-2-Chloro-4-carboxymethylenebut-2-en-1,4-olide + H2O REVERSIBLE RXN SIGN 2-Chloromaleylacetate cis-2-Chloro-4-carboxymethylenebut-2-en-1,4-olide + H2O	C00001[c] + C04706[c] <=> C06329[c]	(DJ41_525)	DJ41_525	rn00361 Chlorocyclohexane and chlorobenzene degradation; rn01100 Metabolic pathways; rn01120 Microbial metabolism in diverse environments	1	-1000	1000	3.1.1.45
C00041_e[e]	External L-Alanine		R05553	4-amino-4-deoxychorismate pyruvate-lyase	C11355[c] -> C00022[c] + C00568[c]	DJ41_1588	DJ41_1588	rn00790 Folate biosynthesis	0	0	1000	4.1.3.38
C01209[c]	Malonyl-[acyl-carrier protein]		R05577	L-Aspartate:tRNA(Asp) ligase (AMP-forming)	C00002[c] + C00049[c] + C01638[c] -> C02984[c] + C00020[c] + C00013[c]	DJ41_3385	DJ41_3385	rn00970 Aminoacyl-tRNA biosynthesis	0	0	1000	6.1.1.12; 6.1.1.23
C00378[c]	Thiamine		R05578	L-glutamate:tRNA(Glu) ligase (AMP-forming)	C01641[c] + C00002[c] + C00025[c] -> C02987[c] + C00020[c] + C00013[c]	DJ41_2819	DJ41_2819	rn00860 Porphyrin and chlorophyll metabolism; rn00970 Aminoacyl-tRNA biosynthesis; rn01100 Metabolic pathways; rn01110 Biosynthesis of secondary metabolites	0	0	1000	6.1.1.17; 6.1.1.24
C03539[c]	S-Ribosyl-L-homocysteine		R05605	2-dehydro-3-deoxy-6-phospho-D-gluconate D-glyceraldehyde-3-phosphate-lyase (pyruvate-forming)	C04442[c] -> C00118[c] + C00022[c]	DJ41_1150	DJ41_1150	rn00030 Pentose phosphate pathway; rn01100 Metabolic pathways; rn01120 Microbial metabolism in diverse environments; rn01200 Carbon metabolism	0	0	1000	4.1.2.14; 4.1.2.55
C00194[c]	Cobamide coenzyme		R05608	galactarate hydro-lyase (5-dehydro-4-deoxy-D-glucarate-forming)	C00879[c] <=> C00001[c] + C00679[c]	(DJ41_2396)	DJ41_2396	rn00053 Ascorbate and aldarate metabolism	1	-1000	1000	4.2.1.42
C08362[c]	(9Z)-Hexadecenoic acid		R05611	trans-hexaprenyltranstransferase	C04216[c] + C00129[c] -> C00013[c] + C04146[c]			Biosynthesis of steroids	0	0	1000	2.5.1.- ///
C04478[c]	3-Deoxy-D-manno-octulosonate 8-phosphate		R05615	all-trans-octaprenyl-diphosphate:4-hydroxybenzoate 3-octaprenyltransferase	C00156[c] + C04146[c] -> C05809[c] + C00013[c]	DJ41_1749	DJ41_1749	rn00130 Ubiquinone and other terpenoid-quinone biosynthesis; rn01110 Biosynthesis of secondary metabolites	0	0	1000	2.5.1.39
C00582[c]	Phenylacetyl-CoA		R05617	all-trans-polyprenyl diphosphate:1,4-dihydroxy-2-naphthoate polyprenyltransferase	C03657[c] + C04146[c] -> C05818[c] + C00013[c] + C00011[c]	DJ41_1749	DJ41_1749	rn00130 Ubiquinone and other terpenoid-quinone biosynthesis; rn01100 Metabolic pathways; rn01110 Biosynthesis of secondary metabolites	0	0	1000	2.5.1.74
C05659[c]	5-Methoxytryptamine		R05621	Benzoate + NADH + H+ + Oxygen REVERSIBLE RXN SIGN (1R,6S)-1,6-Dihydroxycyclohexa-2,4-diene-1-carboxylate + NAD+ Benzoate + NADH + H+ + Oxygen	C00004[c] + C00007[c] + C00180[c] + C00080[c] -> C00003[c] + C06321[c]	(DJ41_2254 AND DJ41_2253 AND DJ41_2252)	DJ41_2254 DJ41_2253 DJ41_2252	rn00362 Benzoate degradation; rn01100 Metabolic pathways; rn01120 Microbial metabolism in diverse environments; rn01220 Degradation of aromatic compounds	0	0	1000	1.14.12.10
C04079[c]	N-((R)-Pantothenoyl)-L-cysteine		R05622	Benzoate + NADPH + H+ + Oxygen REVERSIBLE RXN SIGN (1R,6S)-1,6-Dihydroxycyclohexa-2,4-diene-1-carboxylate + NADP+ Benzoate + NADPH + H+ + Oxygen	C00005[c] + C00007[c] + C00180[c] + C00080[c] -> C00006[c] + C06321[c]	(DJ41_2254 AND DJ41_2253 AND DJ41_2252)	DJ41_2254 DJ41_2253 DJ41_2252	rn00362 Benzoate degradation; rn01100 Metabolic pathways; rn01120 Microbial metabolism in diverse environments; rn01220 Degradation of aromatic compounds	0	0	1000	1.14.12.10
C06145[c]	3-Butyn-1-al		R05627	undecaprenyl-diphosphate phosphohydrolase	C04574[c] + C00001[c] -> C00009[c] + C17556[c]	DJ41_3513	DJ41_3513	rn00550 Peptidoglycan biosynthesis	0	0	1000	3.6.1.27
C05691[c]	Se-Adenosylselenomethionine		R05630	UDP-N-acetylmuramoyl-L-alanyl-gamma-D-glutamyl-meso-2,6-diaminopimeloyl-D-alanyl-D-alanine:undecaprenyl-phosphate phospho-N-acetylmuramoyl-pentapeptide-transferase	C04882[c] + C17556[c] -> C00105[c] + C05897[c]	DJ41_2827	DJ41_2827	rn00550 Peptidoglycan biosynthesis	0	0	1000	2.7.8.13
C04895[c]	7,8-Dihydroneopterin 3'-triphosphate		R05633	CTP: 2-C-Methyl-D-erythritol 4-phosphate cytidylyltransferase	C11434[c] + C00063[c] -> C11435[c] + C00013[c]	DJ41_331	DJ41_331	rn00900 Terpenoid backbone biosynthesis; rn01100 Metabolic pathways; rn01110 Biosynthesis of secondary metabolites	0	0	1000	2.7.7.60
C06056[c]	4-Hydroxy-L-threonine		R05636	1-Deoxy-D-xylulose-5-phosphate pyruvate-lyase (carboxylating)	C00118[c] + C00022[c] -> C11437[c] + C00011[c]	DJ41_2918	DJ41_2918	rn00730 Thiamine metabolism; rn00900 Terpenoid backbone biosynthesis; rn01100 Metabolic pathways; rn01110 Biosynthesis of secondary metabolites	0	0	1000	2.2.1.7
LIPID[c]	Lipids other than phospholipid		R05637	2-Phospho-4-(cytidine 5'-diphospho)-2-C-methyl-D-erythritol CMP-lyase (cyclizing)	C11436[c] -> C00055[c] + C11453[c]	DJ41_234	DJ41_234	rn00900 Terpenoid backbone biosynthesis; rn01100 Metabolic pathways; rn01110 Biosynthesis of secondary metabolites	0	0	1000	4.6.1.12
C00650[c]	4-Hydroxymandelonitrile		R05665	m-Methylbenzoate + NADH + Oxygen + H+ REVERSIBLE RXN SIGN 1,6-Dihydroxy-5-methylcyclohexa-2,4-dienecarboxylate + NAD+ m-Methylbenzoate + NADH + Oxygen + H+	C00004[c] + C00007[c] + C00080[c] + C07211[c] <=> C00003[c] + C06720[c]	(DJ41_2254 AND DJ41_2253 AND DJ41_2252)	DJ41_2254 DJ41_2253 DJ41_2252	rn00622 Xylene degradation; rn01100 Metabolic pathways; rn01120 Microbial metabolism in diverse environments; rn01220 Degradation of aromatic compounds	1	-1000	1000	1.14.12.-
C01081[c]	Thiamin monophosphate		R05688	1-Deoxy-D-xylulose-5-phosphate isomeroreductase	C00005[c] + C11437[c] + C00080[c] -> C00006[c] + C11434[c]	DJ41_244	DJ41_244	rn00900 Terpenoid backbone biosynthesis; rn01100 Metabolic pathways; rn01110 Biosynthesis of secondary metabolites	0	0	1000	1.1.1.267
C00186[c]	(S)-Lactate		R057	glucosamine-1-phosphate N-acetyltransferase	C00024[c] + C06156[c] -> C04256[c] + C00010[c]	DJ41_3080	DJ41_3080	Aminosugars metabolism	0	0	1000	2.3.1.157
C04144[c]	Tetrahydropteroyltri-L-glutamate		R05706	FMNH2:NADP+ oxidoreductase	C00006[c] + C01847[c] <=> C00061[c] + C00005[c] + C00080[c]	(DJ41_3169)	DJ41_3169	rn00524 Butirosin and neomycin biosynthesis; rn00740 Riboflavin metabolism; rn01100 Metabolic pathways	1	-1000	1000	1.5.1.38; 1.5.1.39; 1.5.1.-
C05585[c]	Gentisate aldehyde		R05783	mandelamide hydrolase	C00001[c] + C07301[c] <=> C00014[c] + C01983[c]	(DJ41_459)	DJ41_459	rn00627 Aminobenzoate degradation; rn01120 Microbial metabolism in diverse environments	1	-1000	1000	3.5.1.86
C03838[c]	5'-Phosphoribosylglycinamide		R058	UDP-N-acetylglucosamine pyrophosphorylase	C04256[c] + C00075[c] <=> C00013[c] + C00043[c]	DJ41_3080	DJ41_3080	Aminosugars metabolism	1	-1000	1000	2.7.7.23
C00894[c]	Propenoyl-CoA		R05837	4-(phosphonooxy)threonine:NAD oxidoreductase	C06055[c] + C00003[c] -> C00004[c] + C11638[c] + C00011[c] + C00080[c]	DJ41_3756	DJ41_3756	Vitamin B6 metabolism	0	0	1000	1.1.1.262
C04691[c]	2-Dehydro-3-deoxy-D-arabino-heptonate 7-phosphate		R05838	pyridoxine 5'-phosphate synthase	C11638[c] + C11437[c] -> C00009[c] + C00627[c] + 2 C00001[c]	DJ41_1602	DJ41_1602	rn00750 Vitamin B6 metabolism; rn01100 Metabolic pathways	0	0	1000	2.6.99.2
C00135[c]	L-Histidine		R05841	phenylacetyl-CoA:glycine N-phenylacetyltransferase	C00037[c] + C00582[c] <=> C05598[c] + C00010[c]	DJ41_3764 OR DJ41_3423 OR DJ41_179 OR DJ41_334 OR DJ41_374 OR DJ41_473 OR DJ41_770 OR DJ41_2045 OR DJ41_2128 OR DJ41_2147 OR DJ41_1451	DJ41_1451 DJ41_3764 DJ41_3423 DJ41_179 DJ41_334 DJ41_374 DJ41_473 DJ41_770 DJ41_2147 DJ41_2128 DJ41_2045	rn00360 Phenylalanine metabolism	1	-1000	1000	2.3.1.13; 2.3.1.192
C05640[c]	Cinnavalininate		EX_C00058(e)	Exchange Reaction of Formate	C00058_e[e] <=>			Exchange	1	-1000	1000
C03972[c]	2,3,4,5-Tetrahydrodipicolinate		R953	Formic acid permease	C00058[c] + C00080[c] <=> C00080_e[e] + C00058_e[e]			rn00622 Xylene degradation; rn01100 Metabolic pathways; rn01120 Microbial metabolism in diverse environments; rn01220 Degradation of aromatic compounds	1	-1000	1000	3.7.1.9
C00037_e[e]	External Glycine		R06180	tartrate dehydrogenase/decarboxylase OR D- malate dehydrogenase [decarboxylating]	C00003[c] + C00898[c] <=> C00004[c] + C03459[c] + C00080[c]	DJ41_2722	DJ41_2722	rn00630 Glyoxylate and dicarboxylate metabolism	1	-1000	1000	1.1.1.93
C00439[c]	N-Formimino-L-glutamate		EX_C00267(e)	Exchange Reaction of alpha-D-Glucose	C00267_e[e] <=>			Exchange	1	-1000	1000
C02988[c]	L-Histidyl-tRNA(His)		R06363	Penicillin hydrolase	C00001[c] + C00395[c] <=> C06567[c]	(DJ41_1734)	DJ41_1734	rn00311 Penicillin and cephalosporin biosynthesis; rn01110 Biosynthesis of secondary metabolites	1	-1000	1000	3.5.2.6
C02946[c]	4-Acetamidobutanoate		R06447	(2E,6E)-farnesyl-diphosphate:isopentenyl-diphosphate cistransferase (adding 8 isopentenyl units)	8 C00129[c] + C00448[c] <=> C04574[c] + 8 C00013[c]	(DJ41_242)	DJ41_242	rn00900 Terpenoid backbone biosynthesis; rn01110 Biosynthesis of secondary metabolites	1	-1000	1000	2.5.1.31
C04146[c]	all-trans-Octaprenyl diphosphate		R06513	dTDPglucose 4,6-hydro-lyase	C00842[c] -> C11907[c] + C00001[c]			rn00521 Streptomycin biosynthesis; rn00523 Polyketide sugar unit biosynthesis; rn01055 Biosynthesis of vancomycin group antibiotics; rn01100 Metabolic pathways; rn01110 Biosynthesis of secondary metabolites	0	0	1000	4.2.1.46
C04236[c]	(2S)-2-Isopropyl-3-oxosuccinate		R06514	dTDP-4-dehydro-6-deoxy-alpha-D-glucose 3,5-epimerase	C11907[c] -> C00688[c]			rn00521 Streptomycin biosynthesis; rn00523 Polyketide sugar unit biosynthesis; rn01100 Metabolic pathways; rn01110 Biosynthesis of secondary metabolites	0	0	1000	5.1.3.13
C00631[c]	2-Phospho-D-glycerate		R06558	adenosylcobinamide kinase	C06508[c] + C00044[c] -> C06509[c] + C00035[c]	DJ41_611	DJ41_611	rn00860 Porphyrin and chlorophyll metabolism; rn01100 Metabolic pathways	0	0	1000	2.7.1.156
C00073_e[e]	External L-Methionine		R06601	5-hydroxyisourate amidohydrolase	C00001[c] + C11821[c] <=> C12248[c]	(DJ41_3121 AND DJ41_18)	DJ41_3121 DJ41_18	rn00230 Purine metabolism; rn01100 Metabolic pathways; rn01120 Microbial metabolism in diverse environments	1	-1000	1000	3.5.2.17
C00361[c]	dGDP		R06604	5-hydroxy-2-oxo-4-ureido-2,5-dihydro-1H-imidazole-5-carboxylate carboxy-lyase [(S)-allantoin-forming]	C12248[c] -> C00011[c] + C02350[c]	(DJ41_3122)	DJ41_3122	rn00230 Purine metabolism; rn01100 Metabolic pathways; rn01120 Microbial metabolism in diverse environments	0	0	1000	4.1.1.97
C01931[c]	L-Lysyl-tRNA		EX_C00007(e)	Exchange Reaction of Oxygen	C00007_e[e] <=>			Exchange	1	-1000	1000
C00149[c]	(S)-Malate		R946	Oxygen permease	C00007_e[e] <=> C00007[c]				1	-1000	1000
C02730[c]	2-Succinylbenzoate		R06782	3-phenylpropanoate,NADH:oxygen oxidoreductase (2,3-hydroxylating)	C00004[c] + C00007[c] + C00080[c] + C05629[c] <=> C00003[c] + C11588[c]	(DJ41_2590)	DJ41_2590	rn00360 Phenylalanine metabolism; rn01120 Microbial metabolism in diverse environments; rn01220 Degradation of aromatic compounds	1	-1000	1000	1.14.12.19
C01359[c]	PQQH2		R06783	trans-cinnamate,NADH:oxygen oxidoreductase (2,3-hydroxylating)	C00004[c] + C00007[c] + C00080[c] + C00423[c] <=> C00003[c] + C12622[c]	(DJ41_2590)	DJ41_2590	rn00360 Phenylalanine metabolism; rn01120 Microbial metabolism in diverse environments; rn01220 Degradation of aromatic compounds	1	-1000	1000	1.14.12.19
C00114_e[e]	External Choline		EX_C00122(e)	Exchange Reaction of Fumarate	C00122_e[e] <=>			Exchange	1	-1000	1000
C06157[c]	[Dihydrolipoyllysine-residue succinyltransferase] S-glutaryldihydrolipoyllysine		R06833	catechol:oxygen 1,2-oxidoreductase	C00007[c] + C12831[c] <=> C12833[c]	(DJ41_377)	DJ41_377	rn00361 Chlorocyclohexane and chlorobenzene degradation; rn01100 Metabolic pathways; rn01120 Microbial metabolism in diverse environments	1	-1000	1000	1.13.11.1
C00158[c]	Citrate		R06835	4-carboxymethylenebut-2-en-4-olide lactonohydrolase	C00001[c] + C12834[c] <=> C12835[c]	(DJ41_525)	DJ41_525	rn00361 Chlorocyclohexane and chlorobenzene degradation; rn01100 Metabolic pathways; rn01120 Microbial metabolism in diverse environments	1	-1000	1000	3.1.1.45
C02116[c]	2-Nitropropane		R06838	4-carboxymethylenebut-2-en-4-olide lactonohydrolase	C00001[c] + C12838[c] <=> C02222[c]	(DJ41_525)	DJ41_525	rn00361 Chlorocyclohexane and chlorobenzene degradation; rn01120 Microbial metabolism in diverse environments	1	-1000	1000	3.1.1.45
C02554[c]	L-Valyl-tRNA(Val)		R06839	catechol:oxygen 1,2-oxidoreductase	C00007[c] + C05618[c] <=> C03572[c]	(DJ41_377)	DJ41_377	rn00361 Chlorocyclohexane and chlorobenzene degradation; rn01120 Microbial metabolism in diverse environments	1	-1000	1000	1.13.11.1
C00043[c]	UDP-N-acetyl-alpha-D-glucosamine		R06859	menaquinone biosynthesis methyltransferase	C00019[c] + C13309[c] -> C00021[c] + C02059[c]	DJ41_1294	DJ41_1294	rn00130 Ubiquinone and other terpenoid-quinone biosynthesis; rn01100 Metabolic pathways; rn01110 Biosynthesis of secondary metabolites	0	0	1000	2.1.1.163
C01050[c]	UDP-N-acetylmuramate		R06872	acyl-CoA:sn-glycerol-3-phosphate 2-O-acyltransferase	C00093[c] + C00040[c] -> C03974[c] + C00010[c]	DJ41_3764 OR DJ41_3423 OR DJ41_179 OR DJ41_334 OR DJ41_374 OR DJ41_473 OR DJ41_770 OR DJ41_2045 OR DJ41_2128 OR DJ41_2147 OR DJ41_1451	DJ41_1451 DJ41_3764 DJ41_3423 DJ41_179 DJ41_334 DJ41_374 DJ41_473 DJ41_770 DJ41_2147 DJ41_2128 DJ41_2045	rn00564 Glycerophospholipid metabolism	0	0	1000	2.3.1.198
C00208[c]	Maltose		R06943	Adipyl-CoA + FAD REVERSIBLE RXN SIGN 5-Carboxy-2-pentenoyl-CoA + FADH2 Adipyl-CoA + FAD	C00016[c] + C14143[c] <=> C01352[c] + C14144[c]	(DJ41_2001 AND DJ41_1990)	DJ41_2001 DJ41_1990	rn00930 Caprolactam degradation; rn01100 Metabolic pathways; rn01120 Microbial metabolism in diverse environments	1	-1000	1000	1.3.99.-
C03393[c]	4-Phospho-D-erythronate		R06977	L-2,4-diaminobutyrate:2-oxoglutarate 4-aminotransferase	C00441[c] + C00025[c] -> C00026[c] + C03283[c]	DJ41_1666	DJ41_1666	rn00260 Glycine, serine and threonine metabolism; rn01100 Metabolic pathways; rn01120 Microbial metabolism in diverse environments; rn01210 2-Oxocarboxylic acid metabolism; rn01230 Biosynthesis of amino acids	0	0	1000	2.6.1.76; 2.6.1.-
C05946[c]	(4R)-4-Hydroxy-2-oxoglutarate		R06987	propanoyl-CoA:formate C-propanoyltransferase	C00109[c] + C00010[c] <=> C00058[c] + C00100[c]			rn00640 Propanoate metabolism	1	-1000	1000	2.3.1.54
C05516[c]	5-Amino-4-imidazole carboxylate		R06989	2,5-Dihydro-5-oxofuran-2-acetate lyase (decyclizing)	C02480[c] <=> C14610[c]	(DJ41_379)	DJ41_379	rn00362 Benzoate degradation; rn01100 Metabolic pathways; rn01120 Microbial metabolism in diverse environments; rn01220 Degradation of aromatic compounds	1	-1000	1000	5.5.1.1
C01077[c]	O-Acetyl-L-homoserine		R06990	(S)-5-oxo-2,5-dihydrofuran-2-acetate delta3-delat2-isomerase	C14610[c] <=> C03586[c]	(DJ41_378)	DJ41_378	rn00362 Benzoate degradation; rn01100 Metabolic pathways; rn01120 Microbial metabolism in diverse environments; rn01220 Degradation of aromatic compounds	1	-1000	1000	5.3.3.4
C05768[c]	Coproporphyrinogen I		R07002	(1R)-hydroxy-(2R)-glutathionyl-1,2-dihydronaphthalene glutathione-lyase (epoxide-forming)	C00051[c] + C14786[c] <=> C14791[c]	(DJ41_1067 AND DJ41_1242 AND DJ41_3221 AND DJ41_3014 AND DJ41_3392 AND DJ41_147 AND DJ41_778 AND DJ41_2273 AND DJ41_2267)	DJ41_1067 DJ41_1242 DJ41_3221 DJ41_3014 DJ41_3392 DJ41_147 DJ41_778 DJ41_2273 DJ41_2267	rn00980 Metabolism of xenobiotics by cytochrome P450	1	-1000	1000	2.5.1.18
C01674[c]	Chitobiose		R07003	(1R)-glutathionyl-(2R)-hydroxy-1,2-dihydronaphthalene glutathione-lyase (epoxide-forming)	C00051[c] + C14787[c] <=> C14793[c]	(DJ41_1067 AND DJ41_1242 AND DJ41_3221 AND DJ41_3014 AND DJ41_3392 AND DJ41_147 AND DJ41_778 AND DJ41_2273 AND DJ41_2267)	DJ41_1067 DJ41_1242 DJ41_3221 DJ41_3014 DJ41_3392 DJ41_147 DJ41_778 DJ41_2273 DJ41_2267	rn00980 Metabolism of xenobiotics by cytochrome P450	1	-1000	1000	2.5.1.18
C00283[c]	Hydrogen sulfide		R07004	(1S)-hydroxy-(2S)-glutathionyl-1,2-dihydronaphthalene glutathione-lyase (epoxide-forming)	C00051[c] + C14787[c] <=> C14792[c]	(DJ41_1067 AND DJ41_1242 AND DJ41_3221 AND DJ41_3014 AND DJ41_3392 AND DJ41_147 AND DJ41_778 AND DJ41_2273 AND DJ41_2267)	DJ41_1067 DJ41_1242 DJ41_3221 DJ41_3014 DJ41_3392 DJ41_147 DJ41_778 DJ41_2273 DJ41_2267	rn00980 Metabolism of xenobiotics by cytochrome P450	1	-1000	1000	2.5.1.18
C01100[c]	L-Histidinol phosphate		R07023	1-nitro-7-hydroxy-8-glutathionyl-7,8-dihydronaphthalene glutathione-lyase (epoxide-forming)	C00051[c] + C14802[c] <=> C14803[c]	(DJ41_1067 AND DJ41_1242 AND DJ41_3221 AND DJ41_3014 AND DJ41_3392 AND DJ41_147 AND DJ41_778 AND DJ41_2273 AND DJ41_2267)	DJ41_1067 DJ41_1242 DJ41_3221 DJ41_3014 DJ41_3392 DJ41_147 DJ41_778 DJ41_2273 DJ41_2267	rn00980 Metabolism of xenobiotics by cytochrome P450	1	-1000	1000	2.5.1.18
C05695[c]	gamma-Glutamyl-Se-methylselenocysteine		R07024	1-nitro-7-glutathionyl-8-hydroxy-7,8-dihydronaphthalene glutathione-lyase (epoxide-forming)	C00051[c] + C14802[c] <=> C14804[c]	(DJ41_1067 AND DJ41_1242 AND DJ41_3221 AND DJ41_3014 AND DJ41_3392 AND DJ41_147 AND DJ41_778 AND DJ41_2273 AND DJ41_2267)	DJ41_1067 DJ41_1242 DJ41_3221 DJ41_3014 DJ41_3392 DJ41_147 DJ41_778 DJ41_2273 DJ41_2267	rn00980 Metabolism of xenobiotics by cytochrome P450	1	-1000	1000	2.5.1.18
C00079[c]	L-Phenylalanine		R07025	1-nitro-5-hydroxy-6-glutathionyl-5,6-dihydronaphthalene glutathione-lyase (epoxide-forming)	C00051[c] + C14800[c] <=> C14805[c]	(DJ41_1067 AND DJ41_1242 AND DJ41_3221 AND DJ41_3014 AND DJ41_3392 AND DJ41_147 AND DJ41_778 AND DJ41_2273 AND DJ41_2267)	DJ41_1067 DJ41_1242 DJ41_3221 DJ41_3014 DJ41_3392 DJ41_147 DJ41_778 DJ41_2273 DJ41_2267	rn00980 Metabolism of xenobiotics by cytochrome P450	1	-1000	1000	2.5.1.18
C05814[c]	2-Octaprenyl-3-methyl-6-methoxy-1,4-benzoquinone		R07026	1-nitro-5-glutathionyl-6-hydroxy-5,6-dihydronaphthalene glutathione-lyase (epoxide-forming)	C00051[c] + C14800[c] <=> C14806[c]	(DJ41_1067 AND DJ41_1242 AND DJ41_3221 AND DJ41_3014 AND DJ41_3392 AND DJ41_147 AND DJ41_778 AND DJ41_2273 AND DJ41_2267)	DJ41_1067 DJ41_1242 DJ41_3221 DJ41_3014 DJ41_3392 DJ41_147 DJ41_778 DJ41_2273 DJ41_2267	rn00980 Metabolism of xenobiotics by cytochrome P450	1	-1000	1000	2.5.1.18
C03344[c]	2-Methylacetoacetyl-CoA		R07064	phosphatidylcholine 2-acylhydrolase	C00157[c] + C00001[c] <=> C01595[c] + C04230[c]	(DJ41_1931)	DJ41_1931	rn00591 Linoleic acid metabolism; rn01100 Metabolic pathways	1	-1000	1000	3.1.1.4
C00226[c]	Primary alcohol		R07069	3,4-dihydro-3-hydroxy-4-S-glutathionyl bromobenzene glutathione-lyase (epoxide-forming)	C00051[c] + C14839[c] <=> C14847[c]	(DJ41_1067 AND DJ41_1242 AND DJ41_3221 AND DJ41_3014 AND DJ41_3392 AND DJ41_147 AND DJ41_778 AND DJ41_2273 AND DJ41_2267)	DJ41_1067 DJ41_1242 DJ41_3221 DJ41_3014 DJ41_3392 DJ41_147 DJ41_778 DJ41_2273 DJ41_2267	rn00980 Metabolism of xenobiotics by cytochrome P450	1	-1000	1000	2.5.1.18
C00979[c]	O-Acetyl-L-serine		R07070	2,3-dihydro-2-S-glutathionyl-3-hydroxy bromobenzene glutathione-lyase (epoxide-forming)	C00051[c] + C14840[c] <=> C14848[c]	(DJ41_1067 AND DJ41_1242 AND DJ41_3221 AND DJ41_3014 AND DJ41_3392 AND DJ41_147 AND DJ41_778 AND DJ41_2273 AND DJ41_2267)	DJ41_1067 DJ41_1242 DJ41_3221 DJ41_3014 DJ41_3392 DJ41_147 DJ41_778 DJ41_2273 DJ41_2267	rn00980 Metabolism of xenobiotics by cytochrome P450	1	-1000	1000	2.5.1.18
C00212_e[e]	External Adenosine		R07083	4,5-dihydro-4-hydroxy-5-S-glutathionyl-benzo[a]pyrene glutathione-lyase (epoxide-forming)	C00051[c] + C14851[c] <=> C14855[c]	(DJ41_1067 AND DJ41_1242 AND DJ41_3221 AND DJ41_3014 AND DJ41_3392 AND DJ41_147 AND DJ41_778 AND DJ41_2273 AND DJ41_2267)	DJ41_1067 DJ41_1242 DJ41_3221 DJ41_3014 DJ41_3392 DJ41_147 DJ41_778 DJ41_2273 DJ41_2267	rn00980 Metabolism of xenobiotics by cytochrome P450	1	-1000	1000	2.5.1.18
C17556[c]	Undecaprenyl phosphate		R07084	7,8-dihydro-7-hydroxy-8-S-glutathionyl-benzo[a]pyrene hydrolase	C00051[c] + C14852[c] <=> C00001[c] + C14856[c]	(DJ41_1067 AND DJ41_1242 AND DJ41_3221 AND DJ41_3014 AND DJ41_3392 AND DJ41_147 AND DJ41_778 AND DJ41_2273 AND DJ41_2267)	DJ41_1067 DJ41_1242 DJ41_3221 DJ41_3014 DJ41_3392 DJ41_147 DJ41_778 DJ41_2273 DJ41_2267	rn00980 Metabolism of xenobiotics by cytochrome P450	1	-1000	1000	2.5.1.18
C00392[c]	Mannitol		R07091	S-(2,2-dichloro-1-hydroxy)ethyl-glutathione 2,2-dichloroacetaldehyde-lyase (glutathione-forming)	C00051[c] + C14858[c] <=> C14861[c]	(DJ41_1067 AND DJ41_1242 AND DJ41_3221 AND DJ41_3014 AND DJ41_3392 AND DJ41_147 AND DJ41_778 AND DJ41_2273 AND DJ41_2267)	DJ41_1067 DJ41_1242 DJ41_3221 DJ41_3014 DJ41_3392 DJ41_147 DJ41_778 DJ41_2273 DJ41_2267	rn00980 Metabolism of xenobiotics by cytochrome P450	1	-1000	1000	2.5.1.18
C01635[c]	tRNA(Ala)		R07092	1,1-dichloroethylene-epoxide:glutathione S-(chloroepoxyethyl)transferase [2-(S-glutathionyl)acetyl-chloride-forming]	C00051[c] + C14857[c] <=> C01327[c] + C14865[c]	(DJ41_1067 AND DJ41_1242 AND DJ41_3221 AND DJ41_3014 AND DJ41_3392 AND DJ41_147 AND DJ41_778 AND DJ41_2273 AND DJ41_2267)	DJ41_1067 DJ41_1242 DJ41_3221 DJ41_3014 DJ41_3392 DJ41_147 DJ41_778 DJ41_2273 DJ41_2267	rn00980 Metabolism of xenobiotics by cytochrome P450	1	-1000	1000	2.5.1.18
C01010[c]	Urea-1-carboxylate		R07093	chloroacetyl-chloride:glutathione S-chloroacetyltransferase	C00051[c] + C14859[c] <=> C01327[c] + C14864[c]	(DJ41_1067 AND DJ41_1242 AND DJ41_3221 AND DJ41_3014 AND DJ41_3392 AND DJ41_147 AND DJ41_778 AND DJ41_2273 AND DJ41_2267)	DJ41_1067 DJ41_1242 DJ41_3221 DJ41_3014 DJ41_3392 DJ41_147 DJ41_778 DJ41_2273 DJ41_2267	rn00980 Metabolism of xenobiotics by cytochrome P450	1	-1000	1000	2.5.1.18
C00440[c]	5-Methyltetrahydrofolate		R07094	2-(S-glutathionyl)acetyl-chloride:glutathione 2-(S-glutathionyl)acetyltransferase	C00051[c] + C14865[c] <=> C01327[c] + C14863[c]	(DJ41_1067 AND DJ41_1242 AND DJ41_3221 AND DJ41_3014 AND DJ41_3392 AND DJ41_147 AND DJ41_778 AND DJ41_2273 AND DJ41_2267)	DJ41_1067 DJ41_1242 DJ41_3221 DJ41_3014 DJ41_3392 DJ41_147 DJ41_778 DJ41_2273 DJ41_2267	rn00980 Metabolism of xenobiotics by cytochrome P450	1	-1000	1000	2.5.1.18
C00010[c]	CoA		R07100	trichloroethene:glutathione S-(1,2-dichlorovinyl)transferase	C00051[c] + C06790[c] <=> C01327[c] + C14868[c]	(DJ41_1067 AND DJ41_1242 AND DJ41_3221 AND DJ41_3014 AND DJ41_3392 AND DJ41_147 AND DJ41_778 AND DJ41_2273 AND DJ41_2267)	DJ41_1067 DJ41_1242 DJ41_3221 DJ41_3014 DJ41_3392 DJ41_147 DJ41_778 DJ41_2273 DJ41_2267	rn00980 Metabolism of xenobiotics by cytochrome P450	1	-1000	1000	2.5.1.18
C00189[c]	Ethanolamine		R07113	1,2-dibromoethane:glutathione ethylenetransferase (episulfonium-forming)	C00051[c] + C00080[c] + C11088[c] <=> 2 C13645[c] + C14874[c]	(DJ41_1067 AND DJ41_1242 AND DJ41_3221 AND DJ41_3014 AND DJ41_3392 AND DJ41_147 AND DJ41_778 AND DJ41_2273 AND DJ41_2267)	DJ41_1067 DJ41_1242 DJ41_3221 DJ41_3014 DJ41_3392 DJ41_147 DJ41_778 DJ41_2273 DJ41_2267	rn00980 Metabolism of xenobiotics by cytochrome P450	1	-1000	1000	2.5.1.18
C04877[c]	UDP-N-acetylmuramoyl-L-alanyl-D-gamma-glutamyl-meso-2,6-diaminopimelate		R07116	2-bromoacetaldehyde:glutathione S-(formylmethyl)transferase	C00051[c] + C14870[c] <=> C13645[c] + C14871[c]	(DJ41_1067 AND DJ41_1242 AND DJ41_3221 AND DJ41_3014 AND DJ41_3392 AND DJ41_147 AND DJ41_778 AND DJ41_2273 AND DJ41_2267)	DJ41_1067 DJ41_1242 DJ41_3221 DJ41_3014 DJ41_3392 DJ41_147 DJ41_778 DJ41_2273 DJ41_2267	rn00980 Metabolism of xenobiotics by cytochrome P450	1	-1000	1000	2.5.1.18
C05635[c]	5-Hydroxyindoleacetate		R07188	benzoate,NADH:oxygen oxidoreductase (1,2-hydroxylating)	C00004[c] + C00007[c] + C00180[c] + C00080[c] -> C00003[c] + C04634[c]	DJ41_363 AND DJ41_362 OR DJ41_2253 AND DJ41_2252	DJ41_362 DJ41_363 DJ41_2253 DJ41_2252		0	0	1000	1.14.12.10
C05634[c]	5-Hydroxyindoleacetaldehyde		R966	Benzoate:proton symporter	C00180_e[e] + C00080_e[e] -> C00180[c] + C00080[c]			BZ transport	0	0	1000
C00011[c]	CO2		R07210	alkanesulfonate, reduced-FMN:oxygen oxidoreductase	C00007[c] + C01847[c] + C15521[c] <=> C00061[c] + C00094[c] + C00071[c] + C00001[c]	(DJ41_3728 AND DJ41_3169)	DJ41_3728 DJ41_3169	rn00920 Sulfur metabolism	1	-1000	1000	1.14.14.5
C05824[c]	S-Sulfo-L-cysteine		R07268	ATP:cobinamide Cobeta-adenosyltransferase	C05774[c] + C00002[c] <=> C00536[c] + C06508[c]	DJ41_3403	DJ41_3403	rn00860 Porphyrin and chlorophyll metabolism	1	-1000	1000	2.5.1.17
C00140_e[e]	External N-Acetyl-D-glucosamine		R07280	phosphatase	C04454[c] + C00001[c] -> C00009[c] + C04732[c]			rn00740 Riboflavin metabolism; rn01100 Metabolic pathways	0	0	1000	3.1.3.-
C06114[c]	gamma-Glutamyl-beta-aminopropiononitrile		R07281	D-ribulose 5-phosphate formate-lyase (L-3,4-dihydroxybutan-2-one 4-phosphate-forming)	C00199[c] -> C00058[c] + C15556[c]	DJ41_3085 OR DJ41_887	DJ41_887 DJ41_3085	rn00740 Riboflavin metabolism; rn01100 Metabolic pathways	0	0	1000	4.1.99.12
C00133_e[e]	External D-Alanine		R07379	plasmenylethanolamine 2-acylhydrolase	C00001[c] + C04756[c] <=> C00060[c] + C04635[c]	(DJ41_1931)	DJ41_1931	rn00565 Ether lipid metabolism; rn01100 Metabolic pathways	1	-1000	1000	3.1.1.4
C01024[c]	Hydroxymethylbilane		R07387	plasmanylcholine 2-acylhydrolase	C00001[c] + C05212[c] <=> C00060[c] + C04317[c]	(DJ41_1931)	DJ41_1931	rn00565 Ether lipid metabolism; rn01100 Metabolic pathways	1	-1000	1000	3.1.1.4
C00001[c]	H2O		R07407	L-aspartate:NADP+ oxidoreductase (deaminating)	C00006[c] + C00049[c] -> C00005[c] + C05840[c] + C00080[c]	DJ41_2580	DJ41_2580	rn00760 Nicotinate and nicotinamide metabolism; rn01100 Metabolic pathways	0	0	1000	1.4.1.21
C00001_e[e]	External H2O		R07410	L-aspartate:NAD+ oxidoreductase (deaminating)	C00049[c] + C00003[c] -> C00004[c] + C05840[c] + C00080[c]	DJ41_2580	DJ41_2580	rn00760 Nicotinate and nicotinamide metabolism; rn01100 Metabolic pathways	0	0	1000	1.4.1.21
C00060[c]	Carboxylate		R923	L-Aspartate permease	C00049_e[e] -> C00049[c]	DJ41_776 OR DJ41_777 OR DJ41_2056 OR DJ41_926 OR DJ41_981 OR DJ41_3558 OR DJ41_2413 OR DJ41_3231 OR DJ41_2244 OR DJ41_1328 OR DJ41_2382 OR DJ41_1895 OR DJ41_40	DJ41_926 DJ41_981 DJ41_1328 DJ41_3231 DJ41_3558 DJ41_1895 DJ41_40 DJ41_776 DJ41_777 DJ41_2413 DJ41_2382 DJ41_2244 DJ41_2056		0	0	1000
C00067[c]	Formaldehyde		R924	L-aspartate:proton symporter	C00080_e[e] + C00049_e[e] -> C00049[c] + C00080[c]	DJ41_1989	DJ41_1989		0	0	1000
C00080[c]	H+		R07411	protoheme IX farnesyltransferase	C00032[c] + C00448[c] + C00001[c] <=> C15672[c] + C00013[c]	DJ41_63	DJ41_63	rn00860 Porphyrin and chlorophyll metabolism; rn01110 Biosynthesis of secondary metabolites	1	-1000	1000	2.5.1.-
C00095[c]	D-Fructose		R967	Putrescine ABC transporter	C00002[c] + C00134_e[e] -> C00134[c] + C00009[c] + C00008[c]			PUT transport	0	0	1000
C00132[c]	Methanol		R07415	gamma-L-Glutamylputrescine + H2O + Oxygen REVERSIBLE RXN SIGN gamma-Glutamyl-gamma-aminobutyraldehyde + Ammonia + Hydrogen peroxide gamma-L-Glutamylputrescine + H2O + Oxygen	C00007[c] + C00001[c] + C15699[c] <=> C00027[c] + C00014[c] + C15700[c]	(DJ41_2414)	DJ41_2414	rn00330 Arginine and proline metabolism; rn01100 Metabolic pathways	1	-1000	1000	1.4.3.-
C00136[c]	Butanoyl-CoA		R07460	L-cysteine:[ThiI] sulfurtransferase	C00097[c] + C15811[c] <=> C00041[c] + C15812[c]	(DJ41_638)	DJ41_638	rn00730 Thiamine metabolism; rn01100 Metabolic pathways	1	-1000	1000	2.8.1.7
C00137[c]	myo-Inositol		R07463	glycine:oxygen oxidoreductase	C00007[c] + C00037[c] -> C15809[c] + C00027[c]	DJ41_2670	DJ41_2670	rn00730 Thiamine metabolism; rn01100 Metabolic pathways	0	0	1000	1.4.3.19
C00154[c]	Palmitoyl-CoA		R07475	geranylgeranyl-diphosphate:isopentenyl-diphosphate transtransferase	C00353[c] + C00129[c] -> C04217[c] + C00013[c]			Biosynthesis of steroids	0	0	1000	2.5.1.81 ///
C00177[c]	Cyanide ion		R07605	7-aminomethyl-7-carbaguanine:NADP+ oxidoreductase	2 C00006[c] + C16675[c] <=> 2 C00005[c] + 2 C00080[c] + C15996[c]	(DJ41_1786)	DJ41_1786	rn00790 Folate biosynthesis; rn01100 Metabolic pathways	1	-1000	1000	1.7.1.13
C00187[c]	Cholesterol		R07618	enzyme N6-(dihydrolipoyl)lysine:NAD+ oxidoreductase	C00003[c] + C15973[c] -> C00004[c] + C15972[c] + C00080[c]	DJ41_3346 OR DJ41_3575 OR DJ41_568	DJ41_3346 DJ41_3575 DJ41_568	rn00010 Glycolysis / Gluconeogenesis; rn00020 Citrate cycle (TCA cycle); rn00280 Valine, leucine and isoleucine degradation; rn00620 Pyruvate metabolism; rn01100 Metabolic pathways; rn01110 Biosynthesis of secondary metabolites; rn01120 Microbial metabolism in diverse environments	0	0	1000	1.8.1.4
C00196[c]	2,3-Dihydroxybenzoate		R07762	Hexadecanoyl-[acp] + Malonyl-[acyl-carrier protein] REVERSIBLE RXN SIGN 3-Oxostearoyl-[acp] + Acyl-carrier protein + CO2 Hexadecanoyl-[acp] + Malonyl-[acyl-carrier protein]	C05764[c] + C01209[c] -> C00229[c] + C00011[c] + C16219[c]	(DJ41_3276)	DJ41_3276	rn00061 Fatty acid biosynthesis; rn01040 Biosynthesis of unsaturated fatty acids; rn01212 Fatty acid metabolism	0	0	1000	2.3.1.41; 2.3.1.179; 2.3.1.199; 2.3.1.-
C00198[c]	D-Glucono-1,5-lactone		R07766	octanoyl-[acp]:protein N6-octanoyltransferase	C05752[c] + C16240[c] <=> C00229[c] + C16236[c]	(DJ41_3561)	DJ41_3561	rn00785 Lipoic acid metabolism; rn01100 Metabolic pathways	1	-1000	1000	2.3.1.181
C00219[c]	Arachidonate		R07767	protein N6-(octanoyl)lysine:sulfur sulfurtransferase	2 C00019[c] + 2 C00097[c] + C16236[c] <=> 2 C00041[c] + 2 C00073[c] + 2 C05198[c] + C16237[c]	(DJ41_1768 AND DJ41_572)	DJ41_1768 DJ41_572	rn00785 Lipoic acid metabolism; rn01100 Metabolic pathways	1	-1000	1000	2.8.1.8
C00383[c]	Malonate		R07859	Phosphatidylcholine + H2O REVERSIBLE RXN SIGN 1-Acyl-sn-glycero-3-phosphocholine + (9Z,12Z,15Z)-Octadecatrienoic acid Phosphatidylcholine + H2O	C00157[c] + C00001[c] <=> C04230[c] + C06427[c]	(DJ41_1931)	DJ41_1931	rn00592 alpha-Linolenic acid metabolism; rn01100 Metabolic pathways	1	-1000	1000	3.1.1.4
C00395[c]	Penicillin		EX_C00385(e)	Exchange Reaction of Xanthine	C00385_e[e] <=>			Exchange	1	-1000	1000
C00412[c]	Stearoyl-CoA		R968	Xanthine:uracil symporter	C00385_e[e] + C00106_e[e] -> C00106[c] + C00385[c]	DJ41_2360 OR DJ41_3443	DJ41_3443 DJ41_2360	XAN transport	0	0	1000
C00423[c]	trans-Cinnamate		R08014	Trinitrotoluene + 2 NADPH + 2 H+ REVERSIBLE RXN SIGN 4-Hydroxylamino-2,6-dinitrotoluene + 2 NADP+ + H2O Trinitrotoluene + 2 NADPH + 2 H+	2 C00005[c] + 2 C00080[c] + C16391[c] -> 2 C00006[c] + C00001[c] + C16392[c]	(DJ41_124)	DJ41_124	rn00633 Nitrotoluene degradation; rn01120 Microbial metabolism in diverse environments	0	0	1000	1.-.-.-
C00433[c]	2,5-Dioxopentanoate		R08017	Trinitrotoluene + 2 NADH + 2 H+ REVERSIBLE RXN SIGN 4-Hydroxylamino-2,6-dinitrotoluene + 2 NAD+ + H2O Trinitrotoluene + 2 NADH + 2 H+	2 C00004[c] + 2 C00080[c] + C16391[c] -> 2 C00003[c] + C00001[c] + C16392[c]	(DJ41_124)	DJ41_124	rn00633 Nitrotoluene degradation; rn01120 Microbial metabolism in diverse environments	0	0	1000	1.-.-.-
C00462[c]	Halide		R08042	Trinitrotoluene + 2 NADH + 2 H+ REVERSIBLE RXN SIGN 2-Hydroxylamino-4,6-dinitrotoluene + 2 NAD+ + H2O Trinitrotoluene + 2 NADH + 2 H+	2 C00004[c] + 2 C00080[c] + C16391[c] <=> 2 C00003[c] + C00001[c] + C16393[c]	(DJ41_124)	DJ41_124	rn00633 Nitrotoluene degradation; rn01120 Microbial metabolism in diverse environments	1	-1000	1000	1.-.-.-
C00468[c]	Estrone		R08056	D-glucarate hydro-lyase	C00818[c] <=> C00001[c] + C03921[c]	(DJ41_2394)	DJ41_2394	rn00053 Ascorbate and aldarate metabolism	1	-1000	1000	4.2.1.40
C00510[c]	Oleoyl-CoA		R08092	5-Methylhex-4-enoyl-CoA + FAD REVERSIBLE RXN SIGN (2E)-5-Methylhexa-2,4-dienoyl-CoA + FADH2 5-Methylhex-4-enoyl-CoA + FAD	C00016[c] + C16470[c] <=> C01352[c] + C16468[c]	(DJ41_3253 AND DJ41_2913 AND DJ41_3395 AND DJ41_86 AND DJ41_1983)	DJ41_3253 DJ41_2913 DJ41_3395 DJ41_86 DJ41_1983	rn00281 Geraniol degradation; rn01110 Biosynthesis of secondary metabolites	1	-1000	1000	1.3.99.-
C00599[c]	Cholest-4-en-3-one		R08100	2-fluorobenzoate,NADH:oxygen oxidoreductase (1,2-hydroxylating)	C00004[c] + C00007[c] + C00080[c] + C02359[c] <=> C00003[c] + C16482[c]	(DJ41_2254 AND DJ41_2253 AND DJ41_2252)	DJ41_2254 DJ41_2253 DJ41_2252	rn00364 Fluorobenzoate degradation; rn01100 Metabolic pathways; rn01120 Microbial metabolism in diverse environments	1	-1000	1000	1.14.12.10
C00662[c]	Reduced adrenal ferredoxin		R08101	2-fluorobenzoate,NADH:oxygen oxidoreductase (1,2-hydroxylating)	C00004[c] + C00007[c] + C00080[c] + C02359[c] <=> C00003[c] + C16481[c]	(DJ41_2254 AND DJ41_2253 AND DJ41_2252)	DJ41_2254 DJ41_2253 DJ41_2252	rn00364 Fluorobenzoate degradation; rn01120 Microbial metabolism in diverse environments; rn01220 Degradation of aromatic compounds	1	-1000	1000	1.14.12.10
C00667[c]	Oxidized adrenal ferredoxin		R08108	3-fluorobenzoate,NADH:oxygen oxidoreductase (1,2-hydroxylating)	C00004[c] + C00007[c] + C00080[c] + C02364[c] <=> C00003[c] + C16478[c]	(DJ41_2254 AND DJ41_2253 AND DJ41_2252)	DJ41_2254 DJ41_2253 DJ41_2252	rn00364 Fluorobenzoate degradation; rn01120 Microbial metabolism in diverse environments	1	-1000	1000	1.14.12.10
C00679[c]	5-Dehydro-4-deoxy-D-glucarate		R08109	3-fluorobenzoate,NADH:oxygen oxidoreductase (1,2-hydroxylating)	C00004[c] + C00007[c] + C00080[c] + C02364[c] <=> C00003[c] + C16479[c]	(DJ41_2254 AND DJ41_2253 AND DJ41_2252)	DJ41_2254 DJ41_2253 DJ41_2252	rn00364 Fluorobenzoate degradation; rn01100 Metabolic pathways; rn01120 Microbial metabolism in diverse environments; rn01220 Degradation of aromatic compounds	1	-1000	1000	1.14.12.10
C00704[c]	O2.		R08110	4-fluorobenzoate,NADH:oxygen oxidoreductase (1,2-hydroxylating)	C00004[c] + C00007[c] + C00080[c] + C02371[c] <=> C00003[c] + C16480[c]	(DJ41_2254 AND DJ41_2253 AND DJ41_2252)	DJ41_2254 DJ41_2253 DJ41_2252	rn00364 Fluorobenzoate degradation; rn01100 Metabolic pathways; rn01120 Microbial metabolism in diverse environments; rn01220 Degradation of aromatic compounds	1	-1000	1000	1.14.12.10
C00846[c]	3-Oxoadipate		R08111	3-fluorocyclohexadiene-cis,cis-1,2-diol-1-carboxylate:NAD+oxidoreductase (decarboxylating)	C00003[c] + C16478[c] <=> C00004[c] + C00011[c] + C00080[c] + C16472[c]	(DJ41_2255)	DJ41_2255	rn00364 Fluorobenzoate degradation; rn01120 Microbial metabolism in diverse environments	1	-1000	1000	1.3.1.25
C00879[c]	D-Galactarate		R08112	5-Fluorocyclohexadiene-cis,cis-1,2-diol-1-carboxylate:NAD+oxidoreductase (decarboxylating)	C00003[c] + C16479[c] <=> C00004[c] + C00011[c] + C00080[c] + C16473[c]	(DJ41_2255)	DJ41_2255	rn00364 Fluorobenzoate degradation; rn01100 Metabolic pathways; rn01120 Microbial metabolism in diverse environments; rn01220 Degradation of aromatic compounds	1	-1000	1000	1.3.1.25
C00996[c]	Ferricytochrome b5		R08113	4-fluorocyclohexadiene-cis,cis-1,2-diol-1-carboxylate:NAD+oxidoreductase (decarboxylating)	C00003[c] + C16480[c] <=> C00004[c] + C00011[c] + C00080[c] + C16473[c]	(DJ41_2255)	DJ41_2255	rn00364 Fluorobenzoate degradation; rn01100 Metabolic pathways; rn01120 Microbial metabolism in diverse environments; rn01220 Degradation of aromatic compounds	1	-1000	1000	1.3.1.25
C00999[c]	Ferrocytochrome b5		R08114	3-fluorocatechol:oxygen 1,2-oxidoreductase	C00007[c] + C16472[c] <=> C16475[c]	(DJ41_377)	DJ41_377	rn00364 Fluorobenzoate degradation; rn01120 Microbial metabolism in diverse environments	1	-1000	1000	1.13.11.1
C01013[c]	3-Hydroxypropanoate		R08115	4-fluorocatechol:oxygen 1,2-oxidoreductase	C00007[c] + C16473[c] <=> C16474[c]	(DJ41_377)	DJ41_377	rn00364 Fluorobenzoate degradation; rn01100 Metabolic pathways; rn01120 Microbial metabolism in diverse environments	1	-1000	1000	1.13.11.1
C01031[c]	S-Formylglutathione		R08116	4-fluoromuconolactone lyase (decyclizing)	C16474[c] <=> C16476[c]	(DJ41_379)	DJ41_379	rn00364 Fluorobenzoate degradation; rn01100 Metabolic pathways; rn01120 Microbial metabolism in diverse environments	1	-1000	1000	5.5.1.1
C01163[c]	3-Carboxy-cis,cis-muconate		R08120	5-fluoromuconolactone lactonohydrolase	C00001[c] + C16477[c] <=> C02222[c] + C16487[c]	(DJ41_525)	DJ41_525	rn00364 Fluorobenzoate degradation; rn01120 Microbial metabolism in diverse environments	1	-1000	1000	3.1.1.45
C01177[c]	Inositol 1-phosphate		R08121	4-fluoromuconolactone lactonohydrolase	C00001[c] + C16476[c] <=> C02222[c] + C16487[c]	(DJ41_525)	DJ41_525	rn00364 Fluorobenzoate degradation; rn01100 Metabolic pathways; rn01120 Microbial metabolism in diverse environments	1	-1000	1000	3.1.1.45
C01278[c]	2-Carboxy-2,5-dihydro-5-oxofuran-2-acetate		R945	2-Oxoglutarate:proton symporter	C00080_e[e] + C00026_e[e] -> C00026[c] + C00080[c]	DJ41_1989 OR DJ41_1478	DJ41_1478 DJ41_1989	AKG transport	0	0	1000
C01326[c]	Hydrogen cyanide		R08209	isopentenyl-diphosphate:NAD+ oxidoreductase	C00004[c] + C11811[c] + C00080[c] -> C00003[c] + C00129[c]	DJ41_2855	DJ41_2855	rn00900 Terpenoid backbone biosynthesis; rn01100 Metabolic pathways; rn01110 Biosynthesis of secondary metabolites	0	0	1000	1.17.1.2
C01327[c]	Hydrochloric acid		EX_C00719(e)	Exchange Reaction of Betaine	C00719_e[e] <=>			Exchange	1	-1000	1000
C01424[c]	Gallate		R08280	4-glutathionyl cyclophosphamide hydrolase	C00051[c] + C07645[c] <=> C00001[c] + C11583[c]	(DJ41_1067 AND DJ41_1242 AND DJ41_3221 AND DJ41_3014 AND DJ41_3392 AND DJ41_147 AND DJ41_778 AND DJ41_2273 AND DJ41_2267)	DJ41_1067 DJ41_1242 DJ41_3221 DJ41_3014 DJ41_3392 DJ41_147 DJ41_778 DJ41_2273 DJ41_2267	rn00982 Drug metabolism - cytochrome P450	1	-1000	1000	2.5.1.18
C01449[c]	Queuine		R969	L-Threonine ABC transporter	C00188_e[e] + C00002[c] -> C00009[c] + C00008[c] + C00188[c]	DJ41_869 AND DJ41_866	DJ41_866 DJ41_869	TYR transport	0	0	1000
C01454[c]	Toluate		R944	Choline permease	C00114_e[e] -> C00114[c]	DJ41_3176 OR DJ41_2721 OR DJ41_2606 OR DJ41_2605	DJ41_2721 DJ41_2606 DJ41_2605 DJ41_3176		0	0	1000
C01595[c]	Linoleate		R08557	Choline:NADH oxidoreductase	C00003[c] + C00114[c] -> C00004[c] + C00576[c] + C00080[c]	DJ41_3035 OR DJ41_1210	DJ41_1210 DJ41_3035	rn00260 Glycine, serine and threonine metabolism; rn01100 Metabolic pathways	0	0	1000	1.1.1.1
C01628[c]	Vitamin K		EX_C00095(e)	Exchange Reaction of D-Fructose	C00095_e[e] <=>			Exchange	1	-1000	1000
C01755[c]	Thiocyanate		R08657	sn-glycerol 3-phosphate:ubiquinone oxidoreductase	C00111[c] + C00390[c] -> C00399[c] + C00093[c]	DJ41_1480	DJ41_1480	Glycerophospholipid metabolism	0	0	1000	1.1.5.3 ///
C01847[c]	Reduced FMN		R925	L-leucine permease	C00123_e[e] -> C00123[c]	DJ41_2740 OR DJ41_1780 OR DJ41_2056 OR DJ41_926 OR DJ41_981 OR DJ41_3558 OR DJ41_2413 OR DJ41_3231 OR DJ41_2244 OR DJ41_1328 OR DJ41_2382	DJ41_926 DJ41_981 DJ41_1328 DJ41_3231 DJ41_2740 DJ41_3558 DJ41_1780 DJ41_2413 DJ41_2382 DJ41_2244 DJ41_2056		0	0	1000
C01885[c]	1-Acylglycerol		R926	L-leucine:proton symporter	C00080_e[e] + C00123_e[e] -> C00123[c] + C00080[c]	DJ41_280 OR DJ41_1989	DJ41_280 DJ41_1989		0	0	1000
C01920[c]	Geranoyl-CoA		R088	pyruvate dehydrogenase subunit E1	C15972[c] + C05125[c] <=> C01136[c] + C00068[c]	DJ41_3146 OR (DJ41_570 AND DJ41_571)	DJ41_3146 DJ41_570 DJ41_571	Pyruvate metabolism	1	-1000	1000	1.2.4.1
C01983[c]	(R)-Mandelate		EX_C00180(e)	Exchange Reaction of Benzoate	C00180_e[e] <=>			Exchange	1	-1000	1000
C02222[c]	2-Maleylacetate		R927	L-Methionine permease	C00073_e[e] -> C00073[c]	DJ41_2244 OR DJ41_3231 OR DJ41_2413 OR DJ41_3558 OR DJ41_981 OR DJ41_926 OR DJ41_2056 OR DJ41_1328 OR DJ41_2382	DJ41_926 DJ41_981 DJ41_1328 DJ41_3231 DJ41_3558 DJ41_2413 DJ41_2382 DJ41_2244 DJ41_2056	rn00440 Phosphonate and phosphinate metabolism	0	0	1000
C02232[c]	3-Oxoadipyl-CoA		R928	L-Methionine:proton symporter	C00080_e[e] + C00073_e[e] -> C00073[c] + C00080[c]	DJ41_1989	DJ41_1989		0	0	1000
C02348[c]	(R)(-)-Allantoin		R08871	acetyl-CoA:demethylphosphinothricin N-acetyltransferase	C00024[c] + C17962[c] <=> C00010[c] + C17949[c]	(DJ41_736)	DJ41_736	rn00440 Phosphonate and phosphinate metabolism; rn01110 Biosynthesis of secondary metabolites	1	-1000	1000
C02350[c]	(S)-Allantoin		R08938	acetyl-CoA:phosphinothricin N-acetyltransferase	C00024[c] + C05042[c] <=> C00010[c] + C17952[c]	(DJ41_736)	DJ41_736		1	-1000	1000	2.3.1.183
C02359[c]	2-Fluorobenzoate		R08944	acetyl-[acyl-carrier-protein]: malonate S-[acyl-carrier-protein]transferase	C03939[c] + C00383[c] <=> C00033[c] + C01209[c]	(DJ41_846)	DJ41_846		1	-1000	1000	2.3.1.187
C02364[c]	3-Fluorobenzoate		EX_C00134(e)	Exchange Reaction of Putrescine	C00134_e[e] <=>			Exchange	1	-1000	1000
C02371[c]	4-Fluorobenzoate		EX_C00315(e)	Exchange Reaction of Spermidine	C00315_e[e] <=>			Exchange	1	-1000	1000
C02375[c]	4-Chlorocatechol		R09134	tetrachlorocatechol:oxygen 1,2-oxidoreductase	C00007[c] + C18240[c] <=> C18241[c]	(DJ41_377)	DJ41_377	rn00361 Chlorocyclohexane and chlorobenzene degradation; rn01120 Microbial metabolism in diverse environments	1	-1000	1000	1.13.11.1
C02429[c]	L-Leucyl-protein		R09136	2,3,5-trichlorodienelactone lactonohydrolase	C00001[c] + C18242[c] <=> C18243[c]	(DJ41_525)	DJ41_525	rn00361 Chlorocyclohexane and chlorobenzene degradation; rn01120 Microbial metabolism in diverse environments	1	-1000	1000	3.1.1.45
C02480[c]	cis,cis-Muconate		R09220	dienelactone hydrolase	C00001[c] + C18309[c] <=> C18310[c]	(DJ41_525)	DJ41_525	rn00623 Toluene degradation; rn01120 Microbial metabolism in diverse environments	1	-1000	1000	3.1.1.45
C02538[c]	Estrone 3-sulfate		R09222	dienelactone hydrolase	C00001[c] + C18304[c] <=> C18305[c]	(DJ41_525)	DJ41_525	rn00623 Toluene degradation; rn01120 Microbial metabolism in diverse environments	1	-1000	1000	3.1.1.45
C02686[c]	Galactosylceramide		R09229	muconate cycloisomerase	C04112[c] <=> C04558[c]	(DJ41_379)	DJ41_379	rn00623 Toluene degradation; rn01120 Microbial metabolism in diverse environments; rn01220 Degradation of aromatic compounds	1	-1000	1000	5.5.1.1
C02923[c]	2,3-Dihydroxytoluene		R09248	(2E,6E)-farnesyl-diphosphate:isopentenyl-diphosphate farnesyltranstransferase (adding 5 isopentenyl units)	5 C00129[c] + C00448[c] <=> 5 C00013[c] + C04146[c]	(DJ41_3548)	DJ41_3548	rn00900 Terpenoid backbone biosynthesis; rn01110 Biosynthesis of secondary metabolites	1	-1000	1000	2.5.1.90
C02954[c]	6-Aminopenicillanate		R09289	3-hydroxypropionate:NADP+ oxidoreductase	C00006[c] + C01013[c] <=> C00222[c] + C00005[c] + C00080[c]	(DJ41_1604)	DJ41_1604	rn00240 Pyrimidine metabolism; rn00720 Carbon fixation pathways in prokaryotes; rn01100 Metabolic pathways; rn01120 Microbial metabolism in diverse environments; rn01200 Carbon metabolism	1	-1000	1000	1.1.1.298; 1.1.1.-
C03313[c]	Phylloquinol		R09365	5-methyltetrahydropteroyltri-L-glutamate:L-selenohomocysteine Se-methyltransferase	C04489[c] + C05698[c] -> C05335[c] + C04144[c]			rn00450 Selenocompound metabolism	0	0	1000	2.1.1.13; 2.1.1.14
C03479[c]	Folinic acid		R09394	GTP 3',8-cyclase [(8S)-3',8-cyclo-7,8-dihydroguanosine 5'-triphosphate-forming]	C00019[c] + C00044[c] + C01352[c] -> C00016[c] + C00073[c] + C05198[c] + C21310[c]	DJ41_214 OR DJ41_504	DJ41_214 DJ41_504	rn00790 Folate biosynthesis; rn01100 Metabolic pathways	0	0	1000	4.1.99.22
C03546[c]	myo-Inositol 4-phosphate		R11372	(8S)-3',8-cyclo-7,8-dihydroguanosine 5'-triphosphate lyase (cyclic pyranopterin phosphate-forming)	C00001[c] + C21310[c] -> C00013[c] + C18239[c]	DJ41_217	DJ41_217	rn00790 Folate biosynthesis; rn01100 Metabolic pathways	0	0	1000	4.6.1.17
C03572[c]	2-Chloro-cis,cis-muconate		R09395	thiocarboxylated molybdopterin synthase:cyclic pyranopterin phosphate sulfurtransferase	2 C00097[c] + C18239[c] <=> 2 C00041[c] + C05924[c]	(DJ41_215 AND DJ41_216)	DJ41_215 DJ41_216	rn00790 Folate biosynthesis; rn01100 Metabolic pathways	1	-1000	1000	2.8.1.12
C03585[c]	3-Chloro-cis,cis-muconate		R09409	glutathione-S-transferase	C00051[c] + C19586[c] <=> C11278[c]	(DJ41_1067 AND DJ41_1242 AND DJ41_3221 AND DJ41_3014 AND DJ41_3392 AND DJ41_147 AND DJ41_778 AND DJ41_2273 AND DJ41_2267)	DJ41_1067 DJ41_1242 DJ41_3221 DJ41_3014 DJ41_3392 DJ41_147 DJ41_778 DJ41_2273 DJ41_2267	rn00980 Metabolism of xenobiotics by cytochrome P450	1	-1000	1000	2.5.1.18
C03586[c]	2-Oxo-2,3-dihydrofuran-5-acetate		EX_C00079(e)	Exchange Reaction of L-Phenylalanine	C00079_e[e] <=>			Exchange	1	-1000	1000
C03671[c]	2-Pyrone-4,6-dicarboxylate		R09543	S-adenosyl-L-methionine:malonyl-[acyl-carrier protein] O-methyltransferase	C00019[c] + C01209[c] <=> C00021[c] + C19673[c]	(DJ41_902)	DJ41_902	rn00780 Biotin metabolism; rn01100 Metabolic pathways	1	-1000	1000	2.1.1.197
C03688[c]	Apo-[acyl-carrier-protein]		R929	L-Phenylalanine permease	C00079_e[e] -> C00079[c]	DJ41_2244 OR DJ41_3231 OR DJ41_2413 OR DJ41_3558 OR DJ41_981 OR DJ41_926 OR DJ41_2056 OR DJ41_1328 OR DJ41_2382	DJ41_926 DJ41_981 DJ41_1328 DJ41_3231 DJ41_3558 DJ41_2413 DJ41_2382 DJ41_2244 DJ41_2056		0	0	1000
C03921[c]	2-Dehydro-3-deoxy-D-glucarate		R930	L-Phenylalanine:proton transporter	C00080_e[e] + C00079_e[e] -> C00079[c] + C00080[c]	DJ41_1989	DJ41_1989		0	0	1000
C04006[c]	1D-myo-Inositol 3-phosphate		R931	L-Tryptophan permease	C00078_e[e] -> C00078[c]	DJ41_2244 OR DJ41_3231 OR DJ41_2413 OR DJ41_3558 OR DJ41_981 OR DJ41_926 OR DJ41_2056 OR DJ41_1328 OR DJ41_2382	DJ41_926 DJ41_981 DJ41_1328 DJ41_3231 DJ41_3558 DJ41_2413 DJ41_2382 DJ41_2244 DJ41_2056	TRP transport	0	0	1000
C04112[c]	3-Methyl-cis,cis-hexadienedioate		R932	L-Tryptophan:proton symporter	C00080_e[e] + C00078_e[e] -> C00078[c] + C00080[c]	DJ41_1989	DJ41_1989	TRP transport	0	0	1000
C04171[c]	(2S,3S)-2,3-Dihydro-2,3-dihydroxybenzoate		R950	L-Arginine ABC transporter	C00062_e[e] + C00002[c] -> C00009[c] + C00062[c] + C00008[c]	DJ41_869 AND DJ41_866	DJ41_866 DJ41_869	ARG transport	0	0	1000
C04230[c]	1-Acyl-sn-glycero-3-phosphocholine		R09597	L-lysine:[tRNA(Ile2)]-cytidine34 ligase (AMP-forming)	C00002[c] + C00047[c] + C19722[c] <=> C00020[c] + C00013[c] + C00001[c] + C19723[c]	(DJ41_1051)	DJ41_1051		1	-1000	1000	6.3.4.19
C04253[c]	Electron-transferring flavoprotein		R933	Copper ABC transporter	C00002[c] + C00070_e[e] -> C00009[c] + C00008[c] + C00070[c]	(DJ41_2249)	DJ41_2249		0	0	1000
C04317[c]	1-Organyl-2-lyso-sn-glycero-3-phosphocholine		R934	L-Glutamine ABC transporter	C00064_e[e] + C00002[c] -> C00009[c] + C00064[c] + C00008[c]	DJ41_869 AND DJ41_866	DJ41_866 DJ41_869	GLN transport	0	0	1000
C04431[c]	cis-4-Carboxymethylenebut-2-en-4-olide		R935	L-Glutamate ABC transporter	C00002[c] + C00025_e[e] -> C00009[c] + C00025[c] + C00008[c]	DJ41_869 AND DJ41_866	DJ41_866 DJ41_869	GLU transport	0	0	1000
C04438[c]	1-Acyl-sn-glycero-3-phosphoethanolamine		EX_C00033(e)	Exchange Reaction of Acetate	C00033_e[e] <=>			Exchange	1	-1000	1000
C04558[c]	3-Methylmuconolactone		EX_C00140(e)	Exchange Reaction of N-Acetyl-D-glucosamine	C00140_e[e] <=>			Exchange	1	-1000	1000
C04559[c]	4-Methylmuconolactone		R09675	ATP:3'-dephospho-CoA 5-triphospho-alpha-D-ribosyltransferase	C00002[c] + C00882[c] <=> C00147[c] + C19771[c]	(DJ41_845)	DJ41_845		1	-1000	1000	2.4.2.52
C04570[c]	Reduced electron-transferring flavoprotein		R09725	pimeloyl-[acyl-carrier protein]-methyl-ester hydrolase	C00001[c] + C19846[c] <=> C00132[c] + C19845[c]	(DJ41_905)	DJ41_905	rn00780 Biotin metabolism; rn01100 Metabolic pathways	1	-1000	1000	3.1.1.85
C04573[c]	UDP-N-acetyl-2-amino-2-deoxy-D-glucuronate		R09726	ATP:molybdopterin adenylyltransferase	C00002[c] + C05924[c] -> C00013[c] + C19848[c]	DJ41_217	DJ41_217	rn00790 Folate biosynthesis; rn01100 Metabolic pathways	0	0	1000	2.7.7.75
C04635[c]	1-(1-Alkenyl)-sn-glycero-3-phosphoethanolamine		R09735	adenylyl-molybdopterin:molybdate molybdate transferase (AMP-forming)	C06232[c] + C19848[c] <=> C00020[c] + C00001[c] + C18237[c]	(DJ41_218)	DJ41_218		1	-1000	1000	2.10.1.1
C04644[c]	3alpha,7alpha-Dihydroxy-5beta-cholestanoyl-CoA		R09796	(R)-lactate hydro-lyase	C00546[c] + C00001[c] -> C00256[c]	(DJ41_3516)	DJ41_3516	rn00620 Pyruvate metabolism; rn01120 Microbial metabolism in diverse environments	0	0	1000	4.2.1.130
C04706[c]	cis-2-Chloro-4-carboxymethylenebut-2-en-1,4-olide		R09820	3-oxo-5,6-dehydrosuberyl-CoA semialdehyde:NADP+ oxidoreductase	C00006[c] + C00001[c] + C19946[c] <=> C00005[c] + C00080[c] + C19945[c]	(DJ41_2054)	DJ41_2054	rn00360 Phenylalanine metabolism; rn01120 Microbial metabolism in diverse environments	1	-1000	1000	1.17.1.7
C04756[c]	O-1-Alk-1-enyl-2-acyl-sn-glycero-3-phosphoethanolamine		R09836	2-oxepin-2(3H)-ylideneacetyl-CoA hydrolyase	C00001[c] + C19975[c] <=> C19946[c]	(DJ41_2054)	DJ41_2054	rn00360 Phenylalanine metabolism; rn01120 Microbial metabolism in diverse environments	1	-1000	1000	3.3.2.12
C04760[c]	3alpha,7alpha,12alpha-Trihydroxy-5beta-cholestanoyl-CoA		R09838	phenylacetyl-CoA:oxygen oxidoreductase (1,2-epoxidizing)	C00005[c] + C00007[c] + C00582[c] + C00080[c] <=> C00006[c] + C00001[c] + C20062[c]	(DJ41_2053 AND DJ41_2052 AND DJ41_2051 AND DJ41_2050 AND DJ41_2049)	DJ41_2053 DJ41_2052 DJ41_2051 DJ41_2050 DJ41_2049	rn00360 Phenylalanine metabolism; rn01120 Microbial metabolism in diverse environments	1	-1000	1000	1.14.13.149
C05042[c]	Glufosinate		R09840	Phenylacetyl-CoA + H2O REVERSIBLE RXN SIGN Phenylacetic acid + CoA Phenylacetyl-CoA + H2O	C00582[c] + C00001[c] <=> C07086[c] + C00010[c]	(DJ41_2041)	DJ41_2041	rn00360 Phenylalanine metabolism	1	-1000	1000	3.1.2.-
C05198[c]	5'-Deoxyadenosine		R09942	N,N'-diacetylchitobiose:phosphate N-acetyl-D-glucosaminyltransferase	C00009[c] + C01674[c] -> C04256[c] + C00140[c]	DJ41_1143	DJ41_1143	rn00520 Amino sugar and nucleotide sugar metabolism	0	0	1000	2.4.1.280
C05212[c]	1-Radyl-2-acyl-sn-glycero-3-phosphocholine		R09978	7-carboxy-7-carbaguanine:ammonia ligase (ADP-forming)	C00002[c] + C00014[c] + C20248[c] <=> C00009[c] + C00008[c] + C00001[c] + C15996[c]	(DJ41_1578)	DJ41_1578	rn00790 Folate biosynthesis; rn01100 Metabolic pathways	1	-1000	1000	6.3.4.20
C05270[c]	Hexanoyl-CoA		EX_C00011(e)	Exchange Reaction of CO2	C00011_e[e] <=>			Exchange	1	-1000	1000
C05271[c]	trans-Hex-2-enoyl-CoA		R948	CO2 permease	C00011_e[e] <=> C00011[c]			rn00130 Ubiquinone and other terpenoid-quinone biosynthesis; rn01110 Biosynthesis of secondary metabolites	1	-1000	1000	4.1.1.90
C05447[c]	3alpha,7alpha-Dihydroxy-5beta-cholest-24-enoyl-CoA		R10002	6-carboxy-5,6,7,8-tetrahydropterin ammonia-lyase	C20239[c] <=> C00014[c] + C20248[c]	(DJ41_1579)	DJ41_1579	rn00790 Folate biosynthesis; rn01100 Metabolic pathways	1	-1000	1000	4.3.99.3
C05460[c]	3alpha,7alpha,12alpha-Trihydroxy-5beta-cholest-24-enoyl-CoA		R936	L-Isoleucine:proton symporter	C00080_e[e] + C00407_e[e] -> C00407[c] + C00080[c]	DJ41_280 OR DJ41_1989	DJ41_280 DJ41_1989	ILE transport	0	0	1000
C05618[c]	3-Chlorocatechol		R937	L-Isoleucine permease	C00407_e[e] -> C00407[c]	DJ41_2244 OR DJ41_3231 OR DJ41_2413 OR DJ41_3558 OR DJ41_981 OR DJ41_926 OR DJ41_2056 OR DJ41_1328 OR DJ41_2382	DJ41_926 DJ41_981 DJ41_1328 DJ41_3231 DJ41_3558 DJ41_2413 DJ41_2382 DJ41_2244 DJ41_2056		0	0	1000
C05629[c]	Phenylpropanoate		R938	L-Valine:proton symporter	C00183_e[e] + C00080_e[e] -> C00183[c] + C00080[c]	DJ41_280 OR DJ41_1989	DJ41_280 DJ41_1989	VAL transport	0	0	1000
C05648[c]	5-Hydroxy-N-formylkynurenine		R939	L-Valine permease	C00183_e[e] -> C00183[c]	DJ41_2740 OR DJ41_1780 OR DJ41_2056 OR DJ41_926 OR DJ41_981 OR DJ41_3558 OR DJ41_2413 OR DJ41_3231 OR DJ41_2244 OR DJ41_1328 OR DJ41_2382	DJ41_926 DJ41_981 DJ41_1328 DJ41_3231 DJ41_2740 DJ41_3558 DJ41_1780 DJ41_2413 DJ41_2382 DJ41_2244 DJ41_2056		0	0	1000
C05651[c]	5-Hydroxykynurenine		R10100	acetyl-CoA:UDP-2-acetamido-3-amino-2,3-dideoxy-alpha-D-glucuronate 3-N-acetyltransferase	C00024[c] + C20359[c] <=> C00010[c] + C19725[c]	(DJ41_3309)	DJ41_3309	rn00520 Amino sugar and nucleotide sugar metabolism	1	-1000	1000	2.3.1.201
C05682[c]	Phosphonoacetate		R10115	malonyl-[acyl-carrier protein]-methyl-ester:malonyl-[acyl-carrier protein] C-acyltransferase	C01209[c] + C19673[c] -> C00229[c] + C00011[c] + C20372[c]	(DJ41_3276)	DJ41_3276	rn00780 Biotin metabolism; rn01100 Metabolic pathways	0	0	1000	2.3.1.41; 2.3.1.179
C05744[c]	Acetoacetyl-[acp]		R10119	glutaryl-[acp]-methyl-ester:malonyl-[acyl-carrier protein] C-acyltransferase (decarboxylating)	C01209[c] + C20375[c] -> C00229[c] + C00011[c] + C20376[c]	(DJ41_3276)	DJ41_3276	rn00780 Biotin metabolism; rn01100 Metabolic pathways	0	0	1000	2.3.1.41; 2.3.1.179
C05745[c]	Butyryl-[acp]		R10140	UDP-N-acetyl-2-amino-2-deoxy-alpha-D-glucuronate:NAD+ 3-oxidoreductase	C00003[c] + C04573[c] <=> C00004[c] + C00080[c] + C20395[c]	(DJ41_3310)	DJ41_3310	rn00520 Amino sugar and nucleotide sugar metabolism	1	-1000	1000	1.1.1.335
C05746[c]	3-Oxohexanoyl-[acp]		R10141	UDP-2-acetamido-3-amino-2,3-dideoxy-alpha-D-glucuronate:2-oxoglutarate aminotransferase	C00025[c] + C20395[c] <=> C00026[c] + C20359[c]	(DJ41_3308)	DJ41_3308	rn00520 Amino sugar and nucleotide sugar metabolism	1	-1000	1000	2.6.1.98
C05749[c]	Hexanoyl-[acp]		R10159	adrenodoxin:NADP+ oxidoreductase	C00006[c] + C00080[c] + 2 C00662[c] <=> C00005[c] + 2 C00667[c]	(DJ41_943 AND DJ41_1881)	DJ41_943 DJ41_1881		1	-1000	1000	1.18.1.2; 1.18.1.6
C05750[c]	3-Oxooctanoyl-[acp]		R10170	(2R,3S)-3-isopropylmalate hydro-lyase (2-isopropylmaleate-forming)	C02504[c] <=> C04411[c]	DJ41_1229 AND DJ41_1230	DJ41_1229 DJ41_1230	rn01210 2-Oxocarboxylic acid metabolism; rn01230 Biosynthesis of amino acids	1	-1000	1000	4.2.1.33
C05752[c]	Octanoyl-[acp]		R10203	Dimethyl sulfone + 2 Reduced FMN + 2 Oxygen REVERSIBLE RXN SIGN Methanesulfonic acid + Formaldehyde + 2 FMN + 2 H2O Dimethyl sulfone + 2 Reduced FMN + 2 Oxygen	2 C00007[c] + 2 C01847[c] + C11142[c] <=> 2 C00061[c] + 2 C00001[c] + C00067[c] + C11145[c]	(DJ41_3168)	DJ41_3168	rn00920 Sulfur metabolism	1	-1000	1000
C05753[c]	3-Oxodecanoyl-[acp]		R10206	methanesulfonate,FMNH2:oxygen oxidoreductase	C00007[c] + C01847[c] + C11145[c] <=> C00061[c] + C00094[c] + C00001[c] + C00067[c]	(DJ41_3728 AND DJ41_3169)	DJ41_3728 DJ41_3169	rn00920 Sulfur metabolism	1	-1000	1000	1.14.14.5
C05756[c]	3-Oxododecanoyl-[acp]		R10247	1-deoxy-D-xylulose 5-phosphate:thiol sulfurtransferase	C15809[c] + C11437[c] + C15814[c] <=> 2 C00001[c] + C15810[c] + C20246[c]	(DJ41_1906)	DJ41_1906	rn00730 Thiamine metabolism; rn01100 Metabolic pathways	1	-1000	1000	2.8.1.10
C05759[c]	3-Oxotetradecanoyl-[acp]		R10343	succinyl-CoA:acetate CoA-transferase	C00033[c] + C00091[c] <=> C00042[c] + C00024[c]	(DJ41_2796)	DJ41_2796	rn00020 Citrate cycle (TCA cycle); rn00620 Pyruvate metabolism; rn00650 Butanoate metabolism; rn01100 Metabolic pathways; rn01110 Biosynthesis of secondary metabolites; rn01120 Microbial metabolism in diverse environments; rn01200 Carbon metabolism	1	-1000	1000	2.8.3.18
C05762[c]	3-Oxohexadecanoyl-[acp]		EX_C00088(e)	Exchange Reaction of Nitrite	C00088_e[e] <=>			Exchange	1	-1000	1000
C05850[c]	Reduced Vitamin K		R954	Nitrite permease	C00088[c] -> C00088_e[e]			rn00910 Nitrogen metabolism ///	0	0	1000	1.7.3.1
C05924[c]	Molybdopterin		EX_C00152(e)	Exchange Reaction of L-Asparagine	C00152_e[e] <=>			Exchange	1	-1000	1000
C06102[c]	Adipate semialdehyde		R10463	ATP:L-threonyl,bicarbonate adenylyltransferase	C00288[c] + C00002[c] + C00188[c] + C00080[c] <=> C00013[c] + C00001[c] + C20641[c]	(DJ41_3196)	DJ41_3196		1	-1000	1000	2.7.7.87
C06104[c]	Adipate		EX_C00077(e)	Exchange Reaction of L-Ornithine	C00077_e[e] <=>			Exchange	1	-1000	1000
C06125[c]	Sulfatide		R10507	L-proline:(acceptor) oxidoreductase	C00148[c] + C00016[c] -> C03912[c] + C01352[c]	DJ41_722	DJ41_722	rn00330 Arginine and proline metabolism; rn00332 Carbapenem biosynthesis; rn01110 Biosynthesis of secondary metabolites	0	0	1000	1.5.-.-
C06143[c]	Poly-beta-hydroxybutyrate		R10537	RNA-3'-phosphate:RNA ligase (cyclizing, GMP-forming)	C00044[c] -> C00144[c] + C00013[c]	DJ41_1079	DJ41_1079	Purine metabolism	0	0	1000	6.5.1.5 ///
C06232[c]	Molybdate		R940	L-Phenylalanine:proton symporter	C00080_e[e] + C00097_e[e] -> C00097[c] + C00080[c]	DJ41_1989	DJ41_1989		0	0	1000
C06321[c]	(1R,6S)-1,6-Dihydroxycyclohexa-2,4-diene-1-carboxylate		R941	L-Phenylalanine permease	C00097_e[e] -> C00097[c]	DJ41_2244 OR DJ41_3231 OR DJ41_2413 OR DJ41_3558 OR DJ41_981 OR DJ41_926 OR DJ41_2056 OR DJ41_1328 OR DJ41_2382	DJ41_926 DJ41_981 DJ41_1328 DJ41_3231 DJ41_3558 DJ41_2413 DJ41_2382 DJ41_2244 DJ41_2056		0	0	1000
C06329[c]	2-Chloromaleylacetate		R942	L-Tyrosine:proton symporter	C00080_e[e] + C00082_e[e] -> C00082[c] + C00080[c]	DJ41_1989	DJ41_1989		0	0	1000
C06426[c]	(6Z,9Z,12Z)-Octadecatrienoic acid		R943	L-Tyrosine permease	C00082_e[e] -> C00082[c]	DJ41_2244 OR DJ41_3231 OR DJ41_2413 OR DJ41_3558 OR DJ41_981 OR DJ41_926 OR DJ41_2056 OR DJ41_1328 OR DJ41_2382	DJ41_926 DJ41_981 DJ41_1328 DJ41_3231 DJ41_3558 DJ41_2413 DJ41_2382 DJ41_2244 DJ41_2056		0	0	1000
C06427[c]	(9Z,12Z,15Z)-Octadecatrienoic acid		R956	Citrate permease	C00158_e[e] -> C00158[c]			rn00250 Alanine, aspartate and glutamate metabolism; rn01100 Metabolic pathways	0	0	1000	6.3.1.17
C06473[c]	2-Keto-D-gluconic acid		EX_C00158(e)	Exchange Reaction of Citrate	C00158_e[e] <=>			Exchange	1	-1000	1000
C06567[c]	Penicilloic acid		R10706	2'-(5-triphosphoribosyl)-3'-dephospho-CoA:apo-malonate-decarboxylase 2'-(5-phosphoribosyl)-3'-dephospho-CoA-transferase	C03688[c] + C19771[c] <=> C00229[c] + C00013[c]	(DJ41_841)	DJ41_841		1	-1000	1000	2.7.7.61; 2.7.7.66
C06720[c]	1,6-Dihydroxy-5-methylcyclohexa-2,4-dienecarboxylate		R00004	Inorganic diphosphatase	C00013[c] + C00001[c] -> 2 C00009[c]	DJ41_1429	DJ41_1429	Oxidative phosphorylation	0	0	1000	3.6.1.1
C06729[c]	cis-1,2-Dihydroxy-4-methylcyclohexa-3,5-diene-1-carboxylate		R137	NADH dehydrogenase	C05818[c] + C00004[c] -> C19847[c] + C00003[c]	(DJ41_947 AND DJ41_948 AND DJ41_949 AND DJ41_950 AND DJ41_951 AND DJ41_952 AND DJ41_953 AND DJ41_954 AND DJ41_955 AND DJ41_956 AND DJ41_957 AND DJ41_958 AND DJ41_959) AND (DJ41_1637 OR DJ41_394)	DJ41_947 DJ41_948 DJ41_949 DJ41_950 DJ41_951 DJ41_952 DJ41_953 DJ41_954 DJ41_955 DJ41_956 DJ41_957 DJ41_958 DJ41_959 DJ41_1637 DJ41_394	Oxidative phosphorylation	0	0	1000	1.6.5.3 AND 1.6.99.3
C06730[c]	4-Methylcatechol		R138	succinate dehydrogenase	C00399[c] + C01352[c] -> C00016[c] + C00390[c]	DJ41_3569 AND DJ41_3570 AND DJ41_3571 AND DJ41_3572	DJ41_3569 DJ41_3570 DJ41_3571 DJ41_3572	Oxidative phosphorylation	0	0	1000	1.3.99.1
C06731[c]	1,2-Dihydroxy-6-methylcyclohexa-3,5-dienecarboxylate		R139	Cytochrome complexes 1.10.3.10	0.5 C00007[c] + C00390[c] + 4 C00080[c] -> 4 C00080_e[e] + C00399[c] + C00001[c]	DJ41_63 AND DJ41_64 AND DJ41_65 AND DJ41_66 AND DJ41_67 AND (DJ41_833 AND DJ41_834)	DJ41_63 DJ41_64 DJ41_65 DJ41_66 DJ41_67 DJ41_833 DJ41_834	Oxidative phosphorylation	0	0	1000	1.10.3.10
C06790[c]	Trichloroethene		R972	Cytochrome complexes 1.10.3.-	0.5 C00007[c] + C00390[c] + 2 C00080[c] -> 2 C00080_e[e] + C00399[c] + C00001[c]	DJ41_63 AND DJ41_64 AND DJ41_65 AND DJ41_66 AND DJ41_67 AND ((DJ41_296 AND DJ41_297) OR DJ41_833 AND DJ41_834)	DJ41_63 DJ41_64 DJ41_65 DJ41_66 DJ41_67 DJ41_296 DJ41_297 DJ41_833 DJ41_834	Oxidative phosphorylation	0	0	1000	1.10.3.-
C07090[c]	Protoanemonin		R142	polyphosphate kinase	C00002[c] + C00013[c] <=> C00536[c] + C00008[c]	DJ41_2546	DJ41_2546	Oxidative phosphorylation	1	-1000	1000	2.7.4.1
C07091[c]	cis-Acetylacrylate		R148	2-nitropropane dioxygenase	C00007[c] + 2 C02116[c] <=> 2 C00207[c] + 2 C00088[c]	DJ41_1626 OR DJ41_1997	DJ41_1626 DJ41_1997	Nitrogen metabolism	1	-1000	1000	1.13.11.32
C07211[c]	m-Methylbenzoate		R155	D-amino acid dehydrogenase	C00016[c] + C00133[c] -> C00022[c] + C00014[c] + C01352[c]	DJ41_231 OR DJ41_3262	DJ41_3262 DJ41_231	Nitrogen metabolism	0	0	1000	1.4.99.1
C07215[c]	o-Toluate		R165	malonyl CoA-acyl carrier protein transacylase	C00100[c] + C00229[c] -> PPAACP[c] + C00010[c]			Fatty acid biosynthesis	0	0	1000
C07301[c]	(R)-Mandelamide		R166	synthesis of nonanoyl-[acyl-carrier protein]	6 C00005[c] + PPAACP[c] + 3 C01209[c] -> 6 C00006[c] + C090ACP[c] + 3 C00229[c] + 3 C00011[c]	(DJ41_180 OR DJ41_364 OR DJ41_859 OR DJ41_892) AND DJ41_1122 AND DJ41_2710 AND DJ41_2259 AND DJ41_249	DJ41_2710 DJ41_892 DJ41_1122 DJ41_180 DJ41_249 DJ41_364 DJ41_859 DJ41_2259	Fatty acid biosynthesis (nonanoic acid; c9:0)	0	0	1000	1.1.1.100 AND 1.3.1.9 AND 2.3.1.41 AND 2.3.1.180 AND 4.2.1.-
C07645[c]	Aldophosphamide		R167	synthesis of decanoyl-[acyl-carrier protein]	8 C00005[c] + C03939[c] + 4 C01209[c] -> 8 C00006[c] + C05755[c] + 4 C00229[c] + 4 C00011[c]	(DJ41_180 OR DJ41_364 OR DJ41_859 OR DJ41_892) AND DJ41_1122 AND DJ41_2710 AND DJ41_2259 AND DJ41_249	DJ41_2710 DJ41_892 DJ41_1122 DJ41_180 DJ41_249 DJ41_364 DJ41_859 DJ41_2259	Fatty acid biosynthesis (decanoic acid; c10:0)	0	0	1000	1.1.1.100 AND 1.3.1.9 AND 2.3.1.41 AND 2.3.1.180 AND 4.2.1.-
C11088[c]	1,2-Dibromoethane		R168	synthesis of undecanoyl-[acyl-carrier protein]	8 C00005[c] + PPAACP[c] + 4 C01209[c] -> 8 C00006[c] + C110ACP[c] + 4 C00229[c] + 4 C00011[c]	(DJ41_180 OR DJ41_364 OR DJ41_859 OR DJ41_892) AND DJ41_1122 AND DJ41_2710 AND DJ41_2259 AND DJ41_249	DJ41_2710 DJ41_892 DJ41_1122 DJ41_180 DJ41_249 DJ41_364 DJ41_859 DJ41_2259	Fatty acid biosynthesis (undecanoic acid; c11:0)	0	0	1000	1.1.1.100 AND 1.3.1.9 AND 2.3.1.41 AND 2.3.1.180 AND 4.2.1.-
C11142[c]	Dimethyl sulfone		R169	synthesis of dodecanoyl-[acyl-carrier protein]	10 C00005[c] + C03939[c] + 5 C01209[c] -> 10 C00006[c] + C05223[c] + 5 C00229[c] + 5 C00011[c]	(DJ41_180 OR DJ41_364 OR DJ41_859 OR DJ41_892) AND DJ41_1122 AND DJ41_2710 AND DJ41_2259 AND DJ41_249	DJ41_2710 DJ41_892 DJ41_1122 DJ41_180 DJ41_249 DJ41_364 DJ41_859 DJ41_2259	Fatty acid biosynthesis (dodecanoic acid; c12:0)	0	0	1000	1.1.1.100 AND 1.3.1.9 AND 2.3.1.41 AND 2.3.1.180 AND 4.2.1.-
C11145[c]	Methanesulfonic acid		R170	synthesis of tridecanoyl-[acyl-carrier protein]	10 C00005[c] + PPAACP[c] + 5 C01209[c] -> 10 C00006[c] + 5 C00229[c] + C130ACP[c] + 5 C00011[c]	(DJ41_180 OR DJ41_364 OR DJ41_859 OR DJ41_892) AND DJ41_1122 AND DJ41_2710 AND DJ41_2259 AND DJ41_249	DJ41_2710 DJ41_892 DJ41_1122 DJ41_180 DJ41_249 DJ41_364 DJ41_859 DJ41_2259	Fatty acid biosynthesis (tridecanoic acid; c13:0)	0	0	1000	1.1.1.100 AND 1.3.1.9 AND 2.3.1.41 AND 2.3.1.180 AND 4.2.1.-
C11278[c]	Aflatoxin B1exo-8,9-epoxide-GSH		R171	synthesis of tetradecanoyl-[acyl-carrier protein]	12 C00005[c] + C03939[c] + 6 C01209[c] -> 12 C00006[c] + 6 C00229[c] + C05761[c] + 6 C00011[c]	(DJ41_180 OR DJ41_364 OR DJ41_859 OR DJ41_892) AND DJ41_1122 AND DJ41_2710 AND DJ41_2259 AND DJ41_249	DJ41_2710 DJ41_892 DJ41_1122 DJ41_180 DJ41_249 DJ41_364 DJ41_859 DJ41_2259	Fatty acid biosynthesis (pentadecanoic acid; c15:0)	0	0	1000	1.1.1.100 AND 1.3.1.9 AND 2.3.1.41 AND 2.3.1.180 AND 4.2.1.-
C11583[c]	4-Glutathionyl cyclophosphamide		R172	synthesis of pentadecanoyl-[acyl-carrier protein]	12 C00005[c] + PPAACP[c] + 6 C01209[c] -> 12 C00006[c] + C150ACP[c] + 6 C00229[c] + 6 C00011[c]	(DJ41_180 OR DJ41_364 OR DJ41_859 OR DJ41_892) AND DJ41_1122 AND DJ41_2710 AND DJ41_2259 AND DJ41_249	DJ41_2710 DJ41_892 DJ41_1122 DJ41_180 DJ41_249 DJ41_364 DJ41_859 DJ41_2259	Fatty acid biosynthesis (pentadecanoic acid; c15:0)	0	0	1000	1.1.1.100 AND 1.3.1.9 AND 2.3.1.41 AND 2.3.1.180 AND 4.2.1.-
C11588[c]	cis-3-(Carboxy-ethyl)-3,5-cyclo-hexadiene-1,2-diol		R173	synthesis of pentadecenoyl-[acyl-carrier protein]	11 C00005[c] + PPAACP[c] + 6 C01209[c] -> 11 C00006[c] + C151ACP[c] + 6 C00229[c] + 6 C00011[c]	(DJ41_180 OR DJ41_364 OR DJ41_859 OR DJ41_892) AND DJ41_1122 AND DJ41_2710 AND DJ41_2259 AND DJ41_249	DJ41_2710 DJ41_892 DJ41_1122 DJ41_180 DJ41_249 DJ41_364 DJ41_859 DJ41_2259	Fatty acid biosynthesis (pentadecenoic acid; c15:1)	0	0	1000	1.1.1.100 AND 1.3.1.9 AND 2.3.1.41 AND 2.3.1.180 AND 4.2.1.-
C11821[c]	5-Hydroxyisourate		R174	synthesis of hexadecanoyl-[acyl-carrier protein]	14 C00005[c] + C03939[c] + 7 C01209[c] -> 14 C00006[c] + C05764[c] + 7 C00229[c] + 7 C00011[c]	(DJ41_180 OR DJ41_364 OR DJ41_859 OR DJ41_892) AND DJ41_1122 AND DJ41_2710 AND DJ41_2259 AND DJ41_249	DJ41_2710 DJ41_892 DJ41_1122 DJ41_180 DJ41_249 DJ41_364 DJ41_859 DJ41_2259	Fatty acid biosynthesis (hexadecanoic acid; c16:0)	0	0	1000	1.1.1.100 AND 1.3.1.9 AND 2.3.1.41 AND 2.3.1.180 AND 4.2.1.-
C11827[c]	[GlcNAc-(1->4)-Mur2Ac(oyl-L-Ala-g-D-Glu-A2pm-D-Ala-D-Ala)]n-diphosphoundecaprenol		R175	synthesis of hexadecenoyl-[acyl-carrier protein]	13 C00005[c] + C03939[c] + 7 C01209[c] -> C16520[c] + 13 C00006[c] + 7 C00229[c] + 7 C00011[c]	(DJ41_180 OR DJ41_364 OR DJ41_859 OR DJ41_892) AND DJ41_1122 AND DJ41_2710 AND DJ41_2259 AND DJ41_249	DJ41_2710 DJ41_892 DJ41_1122 DJ41_180 DJ41_249 DJ41_364 DJ41_859 DJ41_2259	Fatty acid biosynthesis (hexadecenoic acid; c16:1)	0	0	1000	1.1.1.100 AND 1.3.1.9 AND 2.3.1.41 AND 2.3.1.180 AND 4.2.1.-
C12248[c]	5-Hydroxy-2-oxo-4-ureido-2,5-dihydro-1H-imidazole-5-carboxylate		R176	synthesis of heptadecanoyl-[acyl-carrier protein]	14 C00005[c] + PPAACP[c] + 7 C01209[c] -> C170ACP[c] + 14 C00006[c] + 7 C00229[c] + 7 C00011[c]	(DJ41_180 OR DJ41_364 OR DJ41_859 OR DJ41_892) AND DJ41_1122 AND DJ41_2710 AND DJ41_2259 AND DJ41_249	DJ41_2710 DJ41_892 DJ41_1122 DJ41_180 DJ41_249 DJ41_364 DJ41_859 DJ41_2259	Fatty acid biosynthesis (heptadecanoic acid; c17:0)	0	0	1000	1.1.1.100 AND 1.3.1.9 AND 2.3.1.41 AND 2.3.1.180 AND 4.2.1.-
C12622[c]	cis-3-(3-Carboxyethenyl)-3,5-cyclohexadiene-1,2-diol		R177	synthesis of heptadecenoyl-[acyl-carrier protein]	13 C00005[c] + PPAACP[c] + 7 C01209[c] -> C171ACP[c] + 13 C00006[c] + 7 C00229[c] + 7 C00011[c]	(DJ41_180 OR DJ41_364 OR DJ41_859 OR DJ41_892) AND DJ41_1122 AND DJ41_2710 AND DJ41_2259 AND DJ41_249	DJ41_2710 DJ41_892 DJ41_1122 DJ41_180 DJ41_249 DJ41_364 DJ41_859 DJ41_2259	Fatty acid biosynthesis (heptadecenoic acid; c17:1)	0	0	1000	1.1.1.100 AND 1.3.1.9 AND 2.3.1.41 AND 2.3.1.180 AND 4.2.1.-
C12831[c]	3,4,6-Trichlorocatechol		R178	synthesis of octadecanoyl-[acyl-carrier protein]	16 C00005[c] + C03939[c] + 8 C01209[c] -> C04088[c] + 16 C00006[c] + 8 C00229[c] + 8 C00011[c]	(DJ41_180 OR DJ41_364 OR DJ41_859 OR DJ41_892) AND DJ41_1122 AND DJ41_2710 AND DJ41_2259 AND DJ41_249	DJ41_2710 DJ41_892 DJ41_1122 DJ41_180 DJ41_249 DJ41_364 DJ41_859 DJ41_2259	Fatty acid biosynthesis (octadecanoic acid; c18:0)	0	0	1000	1.1.1.100 AND 1.3.1.9 AND 2.3.1.41 AND 2.3.1.180 AND 4.2.1.-
C12833[c]	2,3,5-Trichloro-cis,cis-muconate		R179	synthesis of octadecenoyl-[acyl-carrier protein]	15 C00005[c] + C03939[c] + 8 C01209[c] -> 15 C00006[c] + 8 C00229[c] + C01203[c] + 8 C00011[c]	(DJ41_180 OR DJ41_364 OR DJ41_859 OR DJ41_892) AND DJ41_1122 AND DJ41_2710 AND DJ41_2259 AND DJ41_249	DJ41_2710 DJ41_892 DJ41_1122 DJ41_180 DJ41_249 DJ41_364 DJ41_859 DJ41_2259	Fatty acid biosynthesis (octadecenoic acid; c18:1)	0	0	1000	1.1.1.100 AND 1.3.1.9 AND 2.3.1.41 AND 2.3.1.180 AND 4.2.1.-
C12834[c]	2,5-Dichloro-carboxymethylenebut-2-en-4-olide		R180	synthesis of nonadecanoyl-[acyl-carrier protein]	16 C00005[c] + PPAACP[c] + 8 C01209[c] -> 16 C00006[c] + 8 C00229[c] + C190ACP[c] + 8 C00011[c]	(DJ41_180 OR DJ41_364 OR DJ41_859 OR DJ41_892) AND DJ41_1122 AND DJ41_2710 AND DJ41_2259 AND DJ41_249	DJ41_2710 DJ41_892 DJ41_1122 DJ41_180 DJ41_249 DJ41_364 DJ41_859 DJ41_2259	Fatty acid biosynthesis (nonadecanoic acid; c19:0)	0	0	1000	1.1.1.100 AND 1.3.1.9 AND 2.3.1.41 AND 2.3.1.180 AND 4.2.1.-
C12835[c]	2,5-Dichloro-4-oxohex-2-enedioate		R181	synthesis of nonadecenoyl-[acyl-carrier protein]	15 C00005[c] + PPAACP[c] + 8 C01209[c] -> 15 C00006[c] + C191ACP[c] + 8 C00229[c] + 8 C00011[c]	(DJ41_180 OR DJ41_364 OR DJ41_859 OR DJ41_892) AND DJ41_1122 AND DJ41_2710 AND DJ41_2259 AND DJ41_249	DJ41_2710 DJ41_892 DJ41_1122 DJ41_180 DJ41_249 DJ41_364 DJ41_859 DJ41_2259	Fatty acid biosynthesis (nonadecenoic acid; c19:1)	0	0	1000	1.1.1.100 AND 1.3.1.9 AND 2.3.1.41 AND 2.3.1.180 AND 4.2.1.-
C12838[c]	trans-4-Carboxymethylenebut-2-en-4-olide		R182	synthesis of eicosanoyl-[acyl-carrier protein]	18 C00005[c] + C03939[c] + 9 C01209[c] -> 18 C00006[c] + C200ACP[c] + 9 C00229[c] + 9 C00011[c]	(DJ41_180 OR DJ41_364 OR DJ41_859 OR DJ41_892) AND DJ41_1122 AND DJ41_2710 AND DJ41_2259 AND DJ41_249	DJ41_2710 DJ41_892 DJ41_1122 DJ41_180 DJ41_249 DJ41_364 DJ41_859 DJ41_2259	Fatty acid biosynthesis (eicosanoic acid; c20:0)	0	0	1000	1.1.1.100 AND 1.3.1.9 AND 2.3.1.41 AND 2.3.1.180 AND 4.2.1.-
C13645[c]	Hydrobromic acid		R183	oxidation of decanoic acid	4 C00016[c] + C00002[c] + 4 C00003[c] + C01571[c] + 5 C00010[c] -> 5 C00024[c] + 4 C00004[c] + C00020[c] + C00013[c] + 4 C01352[c]	(DJ41_2385 OR DJ41_1432) AND DJ41_1767 AND (DJ41_2973 OR DJ41_1896 OR DJ41_2386) AND (DJ41_84 OR DJ41_2131 OR DJ41_1339) AND (DJ41_3749 OR DJ41_1571 OR DJ41_681 OR DJ41_1977 OR DJ41_1991 OR DJ41_1998 OR DJ41_2047 OR DJ41_2048 OR DJ41_2383 OR DJ41_2594 OR DJ41_1086 OR DJ41_1339 OR DJ41_3251 OR DJ41_3252) AND DJ41_992 AND DJ41_1340	DJ41_2594 DJ41_992 DJ41_1086 DJ41_1339 DJ41_1340 DJ41_1432 DJ41_3251 DJ41_3252 DJ41_2973 DJ41_3749 DJ41_1571 DJ41_1767 DJ41_1896 DJ41_84 DJ41_681 DJ41_2386 DJ41_2385 DJ41_2383 DJ41_2131 DJ41_2048 DJ41_2047 DJ41_1998 DJ41_1991 DJ41_1977	Fatty acid metabolism (decanoic acid; c10:0)	0	0	1000	6.2.1.3 AND 1.3.99.- AND 1.3.99.3 AND 1.3.99.13 AND 4.2.1.17 AND 1.1.1.35 AND 2.3.1.16 AND 2.3.1.9 AND 1.3.99.7
C14143[c]	Adipyl-CoA		R184	oxidation of dodecanoic acid	5 C00016[c] + C00002[c] + 5 C00003[c] + C02679[c] + 6 C00010[c] -> 6 C00024[c] + 5 C00004[c] + C00020[c] + C00013[c] + 5 C01352[c]	(DJ41_2385 OR DJ41_1432) AND DJ41_1767 AND (DJ41_2973 OR DJ41_1896 OR DJ41_2386) AND (DJ41_84 OR DJ41_2131 OR DJ41_1339) AND (DJ41_3749 OR DJ41_1571 OR DJ41_681 OR DJ41_1977 OR DJ41_1991 OR DJ41_1998 OR DJ41_2047 OR DJ41_2048 OR DJ41_2383 OR DJ41_2594 OR DJ41_1086 OR DJ41_1339 OR DJ41_3251 OR DJ41_3252) AND DJ41_992 AND DJ41_1340	DJ41_2594 DJ41_992 DJ41_1086 DJ41_1339 DJ41_1340 DJ41_1432 DJ41_3251 DJ41_3252 DJ41_2973 DJ41_3749 DJ41_1571 DJ41_1767 DJ41_1896 DJ41_84 DJ41_681 DJ41_2386 DJ41_2385 DJ41_2383 DJ41_2131 DJ41_2048 DJ41_2047 DJ41_1998 DJ41_1991 DJ41_1977	Fatty acid metabolism (dodecanoic acid; c12:0)	0	0	1000	6.2.1.3 AND 1.3.99.- AND 1.3.99.3 AND 1.3.99.13 AND 4.2.1.17 AND 1.1.1.35 AND 2.3.1.16 AND 2.3.1.9 AND 1.3.99.7
C14144[c]	5-Carboxy-2-pentenoyl-CoA		R185	oxidation of tetradecanoic acid	6 C00016[c] + C00002[c] + 6 C00003[c] + C06424[c] + 7 C00010[c] -> 7 C00024[c] + 6 C00004[c] + C00020[c] + C00013[c] + 6 C01352[c]	(DJ41_2385 OR DJ41_1432) AND DJ41_1767 AND (DJ41_2973 OR DJ41_1896 OR DJ41_2386) AND (DJ41_84 OR DJ41_2131 OR DJ41_1339) AND (DJ41_3749 OR DJ41_1571 OR DJ41_681 OR DJ41_1977 OR DJ41_1991 OR DJ41_1998 OR DJ41_2047 OR DJ41_2048 OR DJ41_2383 OR DJ41_2594 OR DJ41_1086 OR DJ41_1339 OR DJ41_3251 OR DJ41_3252) AND DJ41_992 AND DJ41_1340	DJ41_2594 DJ41_992 DJ41_1086 DJ41_1339 DJ41_1340 DJ41_1432 DJ41_3251 DJ41_3252 DJ41_2973 DJ41_3749 DJ41_1571 DJ41_1767 DJ41_1896 DJ41_84 DJ41_681 DJ41_2386 DJ41_2385 DJ41_2383 DJ41_2131 DJ41_2048 DJ41_2047 DJ41_1998 DJ41_1991 DJ41_1977	Fatty acid metabolism (tetradecanoic acid; c14:0)	0	0	1000	6.2.1.3 AND 1.3.99.- AND 1.3.99.3 AND 1.3.99.13 AND 4.2.1.17 AND 1.1.1.35 AND 2.3.1.16 AND 2.3.1.9 AND 1.3.99.7
C14610[c]	(S)-5-Oxo-2,5-dihydrofuran-2-acetate		R186	oxidation of pentadecanoic acid	6 C00016[c] + C00002[c] + 6 C00003[c] + C16537[c] + 7 C00010[c] -> 6 C00024[c] + 6 C00004[c] + C00100[c] + C00020[c] + C00013[c] + 6 C01352[c]	(DJ41_2385 OR DJ41_1432) AND DJ41_1767 AND (DJ41_2973 OR DJ41_1896 OR DJ41_2386) AND (DJ41_84 OR DJ41_2131 OR DJ41_1339) AND (DJ41_3749 OR DJ41_1571 OR DJ41_681 OR DJ41_1977 OR DJ41_1991 OR DJ41_1998 OR DJ41_2047 OR DJ41_2048 OR DJ41_2383 OR DJ41_2594 OR DJ41_1086 OR DJ41_1339 OR DJ41_3251 OR DJ41_3252) AND DJ41_992 AND DJ41_1340	DJ41_2594 DJ41_992 DJ41_1086 DJ41_1339 DJ41_1340 DJ41_1432 DJ41_3251 DJ41_3252 DJ41_2973 DJ41_3749 DJ41_1571 DJ41_1767 DJ41_1896 DJ41_84 DJ41_681 DJ41_2386 DJ41_2385 DJ41_2383 DJ41_2131 DJ41_2048 DJ41_2047 DJ41_1998 DJ41_1991 DJ41_1977	Fatty acid metabolism (pentadecanoic acid; c15:0)	0	0	1000	6.2.1.3 AND 1.3.99.- AND 1.3.99.3 AND 1.3.99.13 AND 4.2.1.17 AND 1.1.1.35 AND 2.3.1.16 AND 2.3.1.9 AND 1.3.99.7
C14786[c]	(1R,2S)-Naphthalene 1,2-oxide		R187	oxidation of hexadecanoic acid	7 C00016[c] + C00002[c] + 7 C00003[c] + C00249[c] + 8 C00010[c] -> 8 C00024[c] + 7 C00004[c] + C00020[c] + C00013[c] + 7 C01352[c]	(DJ41_2385 OR DJ41_1432) AND DJ41_1767 AND (DJ41_2973 OR DJ41_1896 OR DJ41_2386) AND (DJ41_84 OR DJ41_2131 OR DJ41_1339) AND (DJ41_3749 OR DJ41_1571 OR DJ41_681 OR DJ41_1977 OR DJ41_1991 OR DJ41_1998 OR DJ41_2047 OR DJ41_2048 OR DJ41_2383 OR DJ41_2594 OR DJ41_1086 OR DJ41_1339 OR DJ41_3251 OR DJ41_3252) AND DJ41_992 AND DJ41_1340	DJ41_2594 DJ41_992 DJ41_1086 DJ41_1339 DJ41_1340 DJ41_1432 DJ41_3251 DJ41_3252 DJ41_2973 DJ41_3749 DJ41_1571 DJ41_1767 DJ41_1896 DJ41_84 DJ41_681 DJ41_2386 DJ41_2385 DJ41_2383 DJ41_2131 DJ41_2048 DJ41_2047 DJ41_1998 DJ41_1991 DJ41_1977	Fatty acid metabolism (hexadecanoic acid; c16:0)	0	0	1000	6.2.1.3 AND 1.3.99.- AND 1.3.99.3 AND 1.3.99.13 AND 4.2.1.17 AND 1.1.1.35 AND 2.3.1.16 AND 2.3.1.9 AND 1.3.99.7
C14787[c]	(1S,2R)-Naphthalene 1,2-oxide		R188	oxidation of hexadecenoic acid	7 C00016[c] + C00002[c] + 7 C00003[c] + C08362[c] + 8 C00010[c] -> 8 C00024[c] + 7 C00004[c] + C00020[c] + C00013[c] + 7 C01352[c]	(DJ41_2385 OR DJ41_1432) AND DJ41_1767 AND (DJ41_2973 OR DJ41_1896 OR DJ41_2386) AND (DJ41_84 OR DJ41_2131 OR DJ41_1339) AND (DJ41_3749 OR DJ41_1571 OR DJ41_681 OR DJ41_1977 OR DJ41_1991 OR DJ41_1998 OR DJ41_2047 OR DJ41_2048 OR DJ41_2383 OR DJ41_2594 OR DJ41_1086 OR DJ41_1339 OR DJ41_3251 OR DJ41_3252) AND DJ41_992 AND DJ41_1340	DJ41_2594 DJ41_992 DJ41_1086 DJ41_1339 DJ41_1340 DJ41_1432 DJ41_3251 DJ41_3252 DJ41_2973 DJ41_3749 DJ41_1571 DJ41_1767 DJ41_1896 DJ41_84 DJ41_681 DJ41_2386 DJ41_2385 DJ41_2383 DJ41_2131 DJ41_2048 DJ41_2047 DJ41_1998 DJ41_1991 DJ41_1977	Fatty acid metabolism (hexadecenoic acid; c16:1)	0	0	1000	6.2.1.3 AND 1.3.99.- AND 1.3.99.3 AND 1.3.99.13 AND 4.2.1.17 AND 1.1.1.35 AND 2.3.1.16 AND 2.3.1.9 AND 1.3.99.7
C14791[c]	(1R)-Hydroxy-(2R)-glutathionyl-1,2-dihydronaphthalene		R189	oxidation of heptadecanoic acid	7 C00016[c] + C00002[c] + 7 C00003[c] + C170[c] + 8 C00010[c] -> 7 C00024[c] + 7 C00004[c] + C00100[c] + C00020[c] + C00013[c] + 7 C01352[c]	(DJ41_2385 OR DJ41_1432) AND DJ41_1767 AND (DJ41_2973 OR DJ41_1896 OR DJ41_2386) AND (DJ41_84 OR DJ41_2131 OR DJ41_1339) AND (DJ41_3749 OR DJ41_1571 OR DJ41_681 OR DJ41_1977 OR DJ41_1991 OR DJ41_1998 OR DJ41_2047 OR DJ41_2048 OR DJ41_2383 OR DJ41_2594 OR DJ41_1086 OR DJ41_1339 OR DJ41_3251 OR DJ41_3252) AND DJ41_992 AND DJ41_1340	DJ41_2594 DJ41_992 DJ41_1086 DJ41_1339 DJ41_1340 DJ41_1432 DJ41_3251 DJ41_3252 DJ41_2973 DJ41_3749 DJ41_1571 DJ41_1767 DJ41_1896 DJ41_84 DJ41_681 DJ41_2386 DJ41_2385 DJ41_2383 DJ41_2131 DJ41_2048 DJ41_2047 DJ41_1998 DJ41_1991 DJ41_1977	Fatty acid metabolism (heptadecanoic acid; c17:0)	0	0	1000	6.2.1.3 AND 1.3.99.- AND 1.3.99.3 AND 1.3.99.13 AND 4.2.1.17 AND 1.1.1.35 AND 2.3.1.16 AND 2.3.1.9 AND 1.3.99.7
C14792[c]	(1S)-Hydroxy-(2S)-glutathionyl-1,2-dihydronaphthalene		R190	oxidation of heptadecenoic acid	7 C00016[c] + C00002[c] + 7 C00003[c] + C171[c] + 8 C00010[c] -> 7 C00024[c] + 7 C00004[c] + C00100[c] + C00020[c] + C00013[c] + 7 C01352[c]	(DJ41_2385 OR DJ41_1432) AND DJ41_1767 AND (DJ41_2973 OR DJ41_1896 OR DJ41_2386) AND (DJ41_84 OR DJ41_2131 OR DJ41_1339) AND (DJ41_3749 OR DJ41_1571 OR DJ41_681 OR DJ41_1977 OR DJ41_1991 OR DJ41_1998 OR DJ41_2047 OR DJ41_2048 OR DJ41_2383 OR DJ41_2594 OR DJ41_1086 OR DJ41_1339 OR DJ41_3251 OR DJ41_3252) AND DJ41_992 AND DJ41_1340	DJ41_2594 DJ41_992 DJ41_1086 DJ41_1339 DJ41_1340 DJ41_1432 DJ41_3251 DJ41_3252 DJ41_2973 DJ41_3749 DJ41_1571 DJ41_1767 DJ41_1896 DJ41_84 DJ41_681 DJ41_2386 DJ41_2385 DJ41_2383 DJ41_2131 DJ41_2048 DJ41_2047 DJ41_1998 DJ41_1991 DJ41_1977	Fatty acid metabolism (heptadecenoic acid; c17:1)	0	0	1000	6.2.1.3 AND 1.3.99.- AND 1.3.99.3 AND 1.3.99.13 AND 4.2.1.17 AND 1.1.1.35 AND 2.3.1.16 AND 2.3.1.9 AND 1.3.99.7
C14793[c]	(1R)-Glutathionyl-(2R)-hydroxy-1,2-dihydronaphthalene		R191	oxidation of octadecanoic acid	8 C00016[c] + C00002[c] + 8 C00003[c] + C01530[c] + 9 C00010[c] -> 9 C00024[c] + 8 C00004[c] + C00020[c] + C00013[c] + 8 C01352[c]	(DJ41_2385 OR DJ41_1432) AND DJ41_1767 AND (DJ41_2973 OR DJ41_1896 OR DJ41_2386) AND (DJ41_84 OR DJ41_2131 OR DJ41_1339) AND (DJ41_3749 OR DJ41_1571 OR DJ41_681 OR DJ41_1977 OR DJ41_1991 OR DJ41_1998 OR DJ41_2047 OR DJ41_2048 OR DJ41_2383 OR DJ41_2594 OR DJ41_1086 OR DJ41_1339 OR DJ41_3251 OR DJ41_3252) AND DJ41_992 AND DJ41_1340	DJ41_2594 DJ41_992 DJ41_1086 DJ41_1339 DJ41_1340 DJ41_1432 DJ41_3251 DJ41_3252 DJ41_2973 DJ41_3749 DJ41_1571 DJ41_1767 DJ41_1896 DJ41_84 DJ41_681 DJ41_2386 DJ41_2385 DJ41_2383 DJ41_2131 DJ41_2048 DJ41_2047 DJ41_1998 DJ41_1991 DJ41_1977	Fatty acid metabolism (octadecanoic acid; c18:0)	0	0	1000	6.2.1.3 AND 1.3.99.- AND 1.3.99.3 AND 1.3.99.13 AND 4.2.1.17 AND 1.1.1.35 AND 2.3.1.16 AND 2.3.1.9 AND 1.3.99.7
C14800[c]	1-Nitronaphthalene-5,6-oxide		R192	oxidation of octadecenoic acid	8 C00016[c] + C00002[c] + 8 C00003[c] + C00712[c] + 9 C00010[c] -> 9 C00024[c] + 8 C00004[c] + C00020[c] + C00013[c] + 8 C01352[c]	(DJ41_2385 OR DJ41_1432) AND DJ41_1767 AND (DJ41_2973 OR DJ41_1896 OR DJ41_2386) AND (DJ41_84 OR DJ41_2131 OR DJ41_1339) AND (DJ41_3749 OR DJ41_1571 OR DJ41_681 OR DJ41_1977 OR DJ41_1991 OR DJ41_1998 OR DJ41_2047 OR DJ41_2048 OR DJ41_2383 OR DJ41_2594 OR DJ41_1086 OR DJ41_1339 OR DJ41_3251 OR DJ41_3252) AND DJ41_992 AND DJ41_1340	DJ41_2594 DJ41_992 DJ41_1086 DJ41_1339 DJ41_1340 DJ41_1432 DJ41_3251 DJ41_3252 DJ41_2973 DJ41_3749 DJ41_1571 DJ41_1767 DJ41_1896 DJ41_84 DJ41_681 DJ41_2386 DJ41_2385 DJ41_2383 DJ41_2131 DJ41_2048 DJ41_2047 DJ41_1998 DJ41_1991 DJ41_1977	Fatty acid metabolism (octadecenoic acid; c18:1)	0	0	1000	6.2.1.3 AND 1.3.99.- AND 1.3.99.3 AND 1.3.99.13 AND 4.2.1.17 AND 1.1.1.35 AND 2.3.1.16 AND 2.3.1.9 AND 1.3.99.7
C14802[c]	1-Nitronaphthalene-7,8-oxide		R193	terminal alkane-1-monooxygenase	C05223[c] + C00007[c] + C00340[c] -> C00435[c] + C120OH[c] + C00229[c]	DJ41_631	DJ41_631	Fatty acid metabolism	0	0	1000	1.14.15.3
C14803[c]	1-Nitro-7-hydroxy-8-glutathionyl-7,8-dihydronaphthalene		R194	terminal alkane-1-monooxygenase	C05223[c] + C00007[c] + C01352[c] -> C00016[c] + C120OH[c] + C00229[c]	DJ41_631	DJ41_631	Fatty acid metabolism	0	0	1000	1.14.15.3
C14804[c]	1-Nitro-7-glutathionyl-8-hydroxy-7,8-dihydronaphthalene		R195	terminal alkane-1-monooxygenase	C00007[c] + C00340[c] + C05761[c] -> C140OH[c] + C00435[c] + C00229[c]	DJ41_631	DJ41_631	Fatty acid metabolism	0	0	1000	1.14.15.3
C14805[c]	1-Nitro-5-hydroxy-6-glutathionyl-5,6-dihydronaphthalene		R196	terminal alkane-1-monooxygenase	C00007[c] + C01352[c] + C05761[c] -> C140OH[c] + C00016[c] + C00229[c]	DJ41_631	DJ41_631	Fatty acid metabolism	0	0	1000	1.14.15.3
C14806[c]	1-Nitro-5-glutathionyl-6-hydroxy-5,6-dihydronaphthalene		R201	aldehyde dehydrogenase	C00071[c] + C00003[c] <=> C00004[c] + 0.041 C120OH[c] + 0.008 C01530[c] + 0.375 C00712[c] + 0.015 C01571[c] + 0.003 C16537[c] + 0.003 C06424[c] + 0.016 C171[c] + 0.017 C170[c] + 0.281 C00249[c] + 0.048 C02679[c] + 0.192 C08362[c]	DJ41_1668 OR DJ41_133 OR DJ41_2018 OR DJ41_2579	DJ41_2579 DJ41_1668 DJ41_133 DJ41_2018	Fatty acid metabolism	1	-1000	1000	1.2.1.3
C14839[c]	Bromobenzene-3,4-oxide		R207	4-hydroxy-3-methylbut-2-en-1-yl diphosphate synthase	C00004[c] + C11453[c] -> C11811[c] + C00003[c]	DJ41_1134	DJ41_1134	Biosynthesis of steroids	0	0	1000	1.17.4.3
C14840[c]	Bromobenzene-2,3-oxide		R216	triacylglycerol lipase	C00641[c] -> 0.041 C120OH[c] + 0.008 C01530[c] + 0.375 C00712[c] + 0.015 C01571[c] + 0.003 C16537[c] + 0.003 C06424[c] + 0.016 C171[c] + 0.017 C170[c] + C15590[c] + 0.281 C00249[c] + 0.048 C02679[c] + 0.192 C08362[c]	DJ41_2867 OR DJ41_2553	DJ41_2553 DJ41_2867	Glycerolipid metabolism	0	0	1000	3.1.1.3
C14847[c]	3,4-Dihydro-3-hydroxy-4-S-glutathionyl bromobenzene		R217	triacylglycerol lipase	C00422[c] -> C00641[c] + 0.041 C120OH[c] + 0.008 C01530[c] + 0.375 C00712[c] + 0.015 C01571[c] + 0.003 C16537[c] + 0.003 C06424[c] + 0.016 C171[c] + 0.017 C170[c] + 0.281 C00249[c] + 0.048 C02679[c] + 0.192 C08362[c]	DJ41_2867 OR DJ41_2553	DJ41_2553 DJ41_2867	Glycerolipid metabolism	0	0	1000	3.1.1.3
C14848[c]	2,3-Dihydro-2-S-glutathionyl-3-hydroxy bromobenzene		R218	glycerol-3-phosphate acyltransferase	C00024[c] + C00093[c] -> C00681[c] + C00010[c]	DJ41_2934	DJ41_2934	Glycerolipid metabolism	0	0	1000	2.3.1.15
C14851[c]	Benzo[a]pyrene-4,5-oxide		R219	bifunctional protein [wax ester synthase / acyl- CoA:diacylglycerol acyltransferase]	C00422[c] + C00010[c] -> C00641[c] + 0.041 C120OH[c] + 0.008 C01530[c] + 0.375 C00712[c] + 0.015 C01571[c] + 0.003 C16537[c] + 0.003 C06424[c] + 0.016 C171[c] + 0.017 C170[c] + 0.281 C00249[c] + 0.048 C02679[c] + 0.192 C08362[c]	DJ41_3505	DJ41_3505	Glycerolipid metabolism	0	0	1000	2.3.1.20
C14852[c]	Benzo[a]pyrene-7,8-diol		R223	glycerol-3-phosphate dehydrogenase	C05819[c] + C00111[c] -> C00828[c] + C00093[c]	DJ41_1480	DJ41_1480	Glycerophospholipid metabolism	0	0	1000	1.1.99.5
C14855[c]	4,5-Dihydro-4-hydroxy-5-S-glutathionyl-benzo[a]pyrene		R224	glycerol-3-phosphate dehydrogenase	C19847[c] + C00111[c] -> C05818[c] + C00093[c]	DJ41_1480	DJ41_1480	Glycerophospholipid metabolism	0	0	1000	1.1.99.5
C14856[c]	7,8-Dihydro-7-hydroxy-8-S-glutathionyl-benzo[a]pyrene		R226	glycerol-3-phosphate O-acyltransferase	0.008 C04088[c] + 0.016 C171ACP[c] + 0.017 C170ACP[c] + 0.192 C16520[c] + 0.048 C05223[c] + C00093[c] + 0.041 C120OH[c] + 0.015 C05755[c] + 0.003 C150ACP[c] + 0.281 C05764[c] + 0.375 C01203[c] + 0.003 C05761[c] -> C00681[c] + 0.958 C00229[c]	DJ41_2934	DJ41_2934	Glycerophospholipid metabolism	0	0	1000	2.3.1.15
C14857[c]	1,1-Dichloroethylene epoxide		R227	1-acylglycerol-3-phosphate O-acyltransferase	0.008 C04088[c] + 0.016 C171ACP[c] + 0.017 C170ACP[c] + 0.192 C16520[c] + 0.048 C05223[c] + 0.041 C120OH[c] + C00681[c] + 0.015 C05755[c] + 0.003 C150ACP[c] + 0.281 C05764[c] + 0.375 C01203[c] + 0.003 C05761[c] -> C00416[c] + 0.958 C00229[c]			Glycerophospholipid metabolism	0	0	1000	2.3.1.51
C14858[c]	2,2-Dichloroacetaldehyde		R229	phospholipase	C00157[c] -> 0.041 C120OH[c] + C04233[c] + 0.008 C01530[c] + 0.375 C00712[c] + 0.015 C01571[c] + 0.003 C16537[c] + 0.003 C06424[c] + 0.016 C171[c] + 0.017 C170[c] + 0.281 C00249[c] + 0.048 C02679[c] + 0.192 C08362[c]	DJ41_305	DJ41_305	Glycerophospholipid metabolism	0	0	1000	3.1.1.32
C14859[c]	Chloroacetyl chloride		R233	phospholipase	C02737[c] -> 0.041 C120OH[c] + C05974[c] + 0.008 C01530[c] + 0.375 C00712[c] + 0.015 C01571[c] + 0.003 C16537[c] + 0.003 C06424[c] + 0.016 C171[c] + 0.017 C170[c] + 0.281 C00249[c] + 0.048 C02679[c] + 0.192 C08362[c]	DJ41_305	DJ41_305	Glycerophospholipid metabolism	0	0	1000	3.1.1.32
C14861[c]	S-(2,2-Dichloro-1-hydroxy)ethyl glutathione		R235	phospholipase	C00350[c] -> 0.041 C120OH[c] + C05973[c] + 0.008 C01530[c] + 0.375 C00712[c] + 0.015 C01571[c] + 0.003 C16537[c] + 0.003 C06424[c] + 0.016 C171[c] + 0.017 C170[c] + 0.281 C00249[c] + 0.048 C02679[c] + 0.192 C08362[c]	DJ41_305	DJ41_305	Glycerophospholipid metabolism	0	0	1000	3.1.1.32
C14863[c]	2-(S-Glutathionyl)acetyl glutathione		R239	cardiolipin synthase	C00344[c] + C00269[c] -> C00055[c] + CL[c]			Glycerophospholipid metabolism	0	0	1000	2.7.8.-
C14864[c]	S-(2-Chloroacetyl)glutathione		R250	phosphoribosylaminoimidazole carboxylase	C00002[c] + C03373[c] + C00011[c] -> C00009[c] + C04751[c] + C00008[c]	DJ41_3662 AND DJ41_3663	DJ41_3662 DJ41_3663	Purine metabolism (De novo)	0	0	1000	4.1.1.21
C14865[c]	2-(S-Glutathionyl)acetyl chloride		R301	dihydroorotate oxidase	C00337[c] + C00399[c] -> C00390[c] + C00295[c]	DJ41_1919	DJ41_1919	Pyrimidine metabolism (De novo)	0	0	1000	1.3.3.1
C14868[c]	S-(1,2-Dichlorovinyl)glutathione		R302	dihydroorotate oxidase	C00337[c] + C00828[c] -> C05819[c] + C00295[c]	DJ41_1919	DJ41_1919	Pyrimidine metabolism (De novo)	0	0	1000	1.3.3.1
C14870[c]	2-Bromoacetaldehyde		R328	cytosine deaminase	C02967[c] <=> C00178[c] + C00014[c]			Pyrimidine metabolism	1	-1000	1000	3.5.4.1
C14871[c]	S-(Formylmethyl)glutathione		R329	cytosine deaminase	C00856[c] -> C00106[c] + C00014[c]			Pyrimidine metabolism	0	0	1000	3.5.4.1
C14874[c]	Glutathione episulfonium ion		R369	choline dehydrogenase	C00016[c] + C00576[c] -> C00719[c] + C01352[c]	DJ41_2609	DJ41_2609	Glycine, serine and threonine metabolism	0	0	1000	1.1.99.1
C15521[c]	Alkanesulfonate		R398	3-hydroxyisobutyrate dehydrogenase	C06001[c] + C00003[c] -> C00222[c] + C00004[c]	DJ41_3255	DJ41_3255	Valine, leucine and isoleucine degradation	0	0	1000	1.1.1.31
C15602[c]	Quinone		R408	acyl-CoA dehydrogenase	C00016[c] + C00630[c] <=> C03460[c] + C01352[c]	DJ41_3743 OR DJ41_630	DJ41_3743 DJ41_630	Valine, leucine and isoleucine degradation	1	-1000	1000	1.3.99.3
C15603[c]	Hydroquinone		R409	acyl-CoA dehydrogenase	C00016[c] + C15980[c] <=> C03345[c] + C01352[c]	DJ41_3743 OR DJ41_630	DJ41_3743 DJ41_630	Valine, leucine and isoleucine degradation	1	-1000	1000	1.3.99.3
C15699[c]	gamma-L-Glutamylputrescine		R413	acetohydroxy acid isomeroreductase	C00005[c] + C00900[c] -> C00006[c] + C04272[c]	DJ41_1112	DJ41_1112	Valine, leucine and isoleucine biosynthesis	0	0	1000	1.1.1.86
C15700[c]	gamma-Glutamyl-gamma-aminobutyraldehyde		R417	ketol-acid reductoisomerase	C00005[c] + C06006[c] -> C00006[c] + C06007[c]	DJ41_1112	DJ41_1112	Valine, leucine and isoleucine biosynthesis	0	0	1000	1.1.1.86
C15810[c]	Sulfur-carrier protein		R428	dihydrodipicolinate synthase	C00022[c] + C00441[c] -> C03340[c]	DJ41_3054 OR DJ41_2066 OR DJ41_2622 OR DJ41_1426	DJ41_2622 DJ41_1426 DJ41_3054 DJ41_2066	Lysine biosynthesis	0	0	1000	4.2.1.52
C15811[c]	[Enzyme]-cysteine		R429	dihydrodipicolinate reductase	C00005[c] + C03340[c] -> C00006[c] + C03972[c]	DJ41_3032	DJ41_3032	Lysine biosynthesis	0	0	1000	1.3.1.26
C15812[c]	[Enzyme]-S-sulfanylcysteine		R430	dihydrodipicolinate reductase	C00004[c] + C03340[c] -> C00003[c] + C03972[c]	DJ41_3032	DJ41_3032	Lysine biosynthesis	0	0	1000	1.3.1.26
C15814[c]	Thiocarboxy-[sulfur-carrier protein]		R431	2,3,4,5-tetrahydropyridine-2,6-carboxylate N- succinyltransferase	C00091[c] + C03972[c] -> C05537[c] + C00010[c]	DJ41_1580	DJ41_1580	Lysine biosynthesis	0	0	1000	2.3.1.117
C15996[c]	7-Cyano-7-carbaguanine		R432	succinyldiaminopimelate transaminase	C00025[c] + C05537[c] -> C04421[c] + C00026[c]	DJ41_796	DJ41_796	Lysine biosynthesis	0	0	1000	2.6.1.17
C16219[c]	3-Oxostearoyl-[acp]		R489	flavin-binding family monooxygenase	C00005[c] + C00007[c] + C04353[c] <=> C00006[c] + C00650[c]	DJ41_3118 OR DJ41_2972 OR DJ41_2362 OR DJ41_2369	DJ41_3118 DJ41_2972 DJ41_2369 DJ41_2362	Tyrosine metabolism	1	-1000	1000	1.14.13.-
C16236[c]	Protein N6-(octanoyl)lysine		R503	D-amino-acid dehydrogenase	C00016[c] + C02265[c] -> C00166[c] + C00014[c] + C01352[c]	DJ41_231 OR DJ41_3262	DJ41_3262 DJ41_231	Phenylalanine metabolism	0	0	1000	1.4.99.1
C16237[c]	Protein N6-(lipoyl)lysine		R548	glutamate 5-kinase	C00002[c] + C00025[c] -> C03734[c] + C00008[c]	DJ41_1622	DJ41_1622	Urea cycle and metabolism of amino groups	0	0	1000	2.7.2.11
C16240[c]	Apoprotein		R549	gamma-glutamyl phosphate reductase	C03734[c] + C00005[c] -> C01165[c] + C00009[c] + C00006[c]	DJ41_1146	DJ41_1146	Urea cycle and metabolism of amino groups	0	0	1000	1.2.1.41
C16391[c]	Trinitrotoluene		R571	4-aminobutyrate aminotransferase, PLP- dependent	C00099[c] + C00026[c] <=> C00025[c] + C04146[c]	DJ41_2745	DJ41_2745	beta-Alanine metabolism	1	-1000	1000	2.6.1.19
C16392[c]	4-Hydroxylamino-2,6-dinitrotoluene		R576	N6-adenine-specific methylase	C03167[c] + C06453[c] -> C05776[c] + C06452[c]	DJ41_3422 OR DJ41_2145 OR DJ41_2263 OR DJ41_2517 OR DJ41_2612	DJ41_2612 DJ41_2517 DJ41_3422 DJ41_2263 DJ41_2145	Aminophosphonate metabolism	0	0	1000	2.1.1.-
C16393[c]	2-Hydroxylamino-4,6-dinitrotoluene		R587	cysteine desulfurase 1 OR selenocysteine lyase	C05688[c] + C01352[c] <=> C00016[c] + C00041[c] + C01528[c]	DJ41_863	DJ41_863	Selenoamino acid metabolism	1	-1000	1000	4.4.1.16
C16464[c]	Citronellyl-CoA		R599	UDP-N-acetylglucosamine acyltransferase	C05761[c] + C00043[c] -> C04738[c] + C00229[c]	DJ41_250	DJ41_250	Lipopolysaccharide biosynthesis	0	0	1000	2.3.1.129
C16468[c]	(2E)-5-Methylhexa-2,4-dienoyl-CoA		R601	UDP-3-O-[3-hydroxymyristoyl] glucosamine N-acyltransferase	C06022[c] + C05761[c] -> C04652[c] + C00229[c]	DJ41_248	DJ41_248	Lipopolysaccharide biosynthesis	0	0	1000	2.3.1.-
C16470[c]	5-Methylhex-4-enoyl-CoA		R618	glutamine synthetase	C05898[c] + C00002[c] + C00014[c] -> C00009[c] + UPPMN_GN_LADGNMDDADA[c] + C00008[c]	DJ41_1747 OR DJ41_99	DJ41_1747 DJ41_99	Peptidoglycan biosynthesis	0	0	1000	6.3.1.2
C16472[c]	3-Fluorocatechol		R619	L-Alanyl-tRNA:UDP-N-acetylmuramoyl-L-alanyl-D- glutamyl-L-lysyl-D- alanyl-D-alanine N6-alanyltransferase	5 C00037[c] + UPPMN_GN_LADGNMDDADA[c] -> C05895[c]			Peptidoglycan biosynthesis	0	0	1000	2.3.2.10
C16473[c]	4-Fluorocatechol		R620	Peptidoglycan precursor biosynthesis	C05895[c] -> PPEPTIDO[c] + C04574[c]			BIOMASS	0	0	1000
C16474[c]	3-Fluoro-cis,cis-muconate		R621	D-Alanine:2-oxoglutarate aminotransferase	PPEPTIDO[c] + C00133[c] -> 0.9208 PEPTIDO[c] + 0.8 C00133_e[e]			Peptidoglycan biosynthesis	0	0	1000	2.6.1.21
C16475[c]	2-Fluoro-cis,cis-muconate		R623	thiamine biosynthesis protein ThiC	C03373[c] -> C01279[c]	DJ41_1391	DJ41_1391	Thiamine metabolism	0	0	1000	thiC
C16476[c]	4-Fluoromuconolactone		R653	L-aspartate oxidase	C00122[c] + C00049[c] -> C00042[c] + C05840[c]	DJ41_1592	DJ41_1592	Nicotinate and nicotinamide metabolism	0	0	1000	1.4.3.16
C16477[c]	5-Fluoromuconolactone		R685	biotin synthase	C00087[c] + C01909[c] -> C00120[c]	DJ41_741	DJ41_741	Biotin metabolism	0	0	1000	2.8.1.6
C16478[c]	3-Fluorocyclohexadiene-cis,cis-1,2-diol-1-carboxylate		R689	recG-like helicase	C04895[c] -> C00009[c] + C04874[c] + C00013[c]	DJ41_1299	DJ41_1299	Folate biosynthesis	0	0	1000	3.6.1.-
C16479[c]	5-Fluorocyclohexadiene-cis,cis-1,2-diol-1-carboxylate		R703	folylpolyglutamate synthase	C00002[c] + C00025[c] + C00101[c] <=> C00009[c] + C03541[c] + C00008[c]	DJ41_3413	DJ41_3413	Folate biosynthesis	1	-1000	1000	6.3.2.17
C16480[c]	4-Fluorocyclohexadiene-cis,cis-1,2-diol-1-carboxylate		R711	methylenetetrahydrofolate reductase	C00143[c] + C01352[c] -> C00016[c] + C00440[c]	DJ41_1763 OR DJ41_445	DJ41_1763 DJ41_445	One carbon pool by folate	0	0	1000	1.5.1.20
C16481[c]	6-Fluorocyclohexadiene-cis,cis-1,2-diol-1-carboxylate		R716	glutamyl-tRNA reductase	C00005[c] + C02282[c] -> C00006[c] + C03741[c]	DJ41_2733	DJ41_2733	Porphyrin and chlorophyll metabolism	0	0	1000	1.2.1.70
C16482[c]	2-Fluorocyclohexadiene-cis,cis-1,2-diol-1-carboxylate		R725	oxygen-independent coproporphyrinogen III oxidase	2 C00019[c] + C03263[c] -> 2 C00559[c] + C01079[c] + 2 C00073[c] + 2 C00011[c]	DJ41_1252	DJ41_1252	Porphyrin and chlorophyll metabolism	0	0	1000	1.3.99.22
C16487[c]	Hydrofluoric acid		R728	cob(I)alamin adenosyltransferase	C06505[c] + C00002[c] -> C00009[c] + C06506[c] + C00013[c]	DJ41_3403	DJ41_3403	Porphyrin and chlorophyll metabolism	0	0	1000	2.5.1.17
C16675[c]	7-Aminomethyl-7-carbaguanine		R744	3-demethylubiquinone-9 3-methyltransferase	C00019[c] + C05815[c] -> C00021[c] + C00399[c]	DJ41_3720	DJ41_3720	Ubiquinone biosynthesis	0	0	1000	2.1.1.64
C16739[c]	L-Arginyl-protein		R745	2-succinyl-6-hydroxy-2,4-cyclohexadiene-1- carboxylate synthase	C00885[c] + C00026[c] -> C00022[c] + C05817[c] + C00011[c]			Ubiquinone biosynthesis	0	0	1000	2.5.1.64
C17949[c]	N-Acetyldemethylphosphinothricin		R750	menaquinone biosynthesis methyltransferase	C05818[c] + C00019[c] -> C00021[c] + C05819[c]	DJ41_1294	DJ41_1294	Ubiquinone biosynthesis	0	0	1000	2.1.1.-
C17952[c]	N-Acetylphosphinothricin		R753	Protein biosynthesis	0.131 C00082[c] + 0.054 C00078[c] + 0.276 C00407[c] + 0.21 C00148[c] + 40 C00002[c] + 0.25 C00025[c] + 0.229 C00152[c] + 0.229 C00049[c] + 0.281 C00062[c] + 0.326 C00047[c] + 0.428 C00123[c] + 0.205 C00065[c] + 0.488 C00041[c] + 0.582 C00037[c] + 0.25 C00064[c] + 0.087 C00097[c] + 0.402 C00183[c] + 0.241 C00188[c] + 0.146 C00073[c] + 0.09 C00135[c] + 0.176 C00079[c] -> 40 C00009[c] + PROTEIN[c] +…			BIOMASS	0	0	1000
C17962[c]	Demethylphosphinothricin		R754	DNA biosynthesis	0.987 C00459[c] + 0.987 C00131[c] + 4.4 C00002[c] + 0.631 C00286[c] + 0.631 C00458[c] -> 4.4 C00009[c] + DNA[c] + 3.237 C00013[c] + 4.4 C00008[c]			BIOMASS	0	0	1000	2.7.7.7
C18237[c]	Molybdoenzyme molybdenum cofactor		R755	RNA biosynthesis	0.689 C00075[c] + 2.045 C00002[c] + 0.686 C00063[c] + 0.92 C00044[c] -> 1.25 C00009[c] + 3.091 C00013[c] + 1.25 C00008[c] + C00046[c]			BIOMASS	0	0	1000	2.7.7.6
C18239[c]	Precursor Z		R756	Phospholipid biosynthesis	0.302 C00344[c] + 0.548 C00350[c] + 0.168 CL[c] + 0.12 C05973[c] -> PHOSPHOLIPID[c]			BIOMASS	0	0	1000
C18240[c]	Tetrachlorocatechol		R757	Lipid biosynthesis	0.032 C04088[c] + 0.06 C171ACP[c] + 0.067 C170ACP[c] + 0.74 C16520[c] + 0.185 C05223[c] + 0.157 C120OH[c] + 0.058 C05755[c] + 0.012 C150ACP[c] + 1.082 C05764[c] + 1.443 C01203[c] + 0.013 C05761[c] -> 3.692 C00229[c] + LIPID[c]			BIOMASS	0	0	1000
C18241[c]	Tetrachloro-cis,cis-muconate		R758	LPS biosynthesis	0.009 C04088[c] + 0.018 C03319[c] + 0.071 C140OH[c] + 0.821 C00221[c] + 0.037 C05223[c] + 0.182 C01187[c] + 0.079 C120OH[c] + 0.656 C00052[c] + 0.255 C00203[c] + 0.014 C05764[c] + 0.008 C01203[c] + 0.365 C00043[c] -> 1.276 C00015[c] + LPS[c] + 0.068 C00229[c] + 0.018 C00363[c]			Biomass	0	0	1000
C18242[c]	2,3,5-Trichlorodienelactone		R759	Exopolysaccharide biosynthesis	2.794 C03319[c] + 2.117 C00221[c] + 0.265 C00096[c] -> 0.265 C00015[c] + EXOPOLYS[c] + 2.794 C00363[c]			Biomass	0	0	1000
C18243[c]	2,3,5-Trichloromaleylacetate		R760	Cofactors and vitamins biosynthesis	0.274 C00061[c] + 0.168 C00006[c] + 0.159 C00016[c] + 0.405 C00828[c] + 0.739 C00314[c] + 0.188 C00003[c] + 0.281 C00101[c] + 0.163 C00010[c] -> CAV[c]			Biomass	0	0	1000
C18304[c]	2-Chloro-5-methyl-cis-dienelactone		R761	Biomass biosynthesis	0.03 CAV[c] + 0.03 DNA[c] + 0.038 EXOPOLYS[c] + 46 C00002[c] + 0.6 PROTEIN[c] + 0.027 PEPTIDO[c] + 0.005 LPS[c] + 0.04 PHOSPHOLIPID[c] + 0.19 C00046[c] + 0.02 LIPID[c] -> 46 C00009[c] + 46 C00008[c]			Biomass	0	0	1000
C18305[c]	2-Chloro-5-methylmaleylacetate		R763	Isomaltose ABC transporter	C00252_e[e] + C00002[c] -> C00009[c] + C00252[c] + C00008[c]			IMAL transport	0	0	1000
C18309[c]	3-Chloro-2-methyldienelactone		R764	Fructose PTS system	C00074[c] + C00095_e[e] -> C00022[c] + C01094[c]	DJ41_275 AND DJ41_273	DJ41_273 DJ41_275	FRU transport	0	0	1000	2.7.1.69
C18310[c]	3-Chloro-2-methylmaleylacetate		R765	D-Glucose ABC transporter	C00002[c] + C00267_e[e] -> C00009[c] + C00267[c] + C00008[c]			GLC transport	0	0	1000
C19586[c]	Aflatoxin B1-exo-8,9-epoxide		R767	Maltose ABC transporter	C00002[c] + C00208_e[e] -> C00009[c] + C00008[c] + C00208[c]			MLT transport	0	0	1000
C19673[c]	Malonyl-[acp] methyl ester		R768	D-Mannitol ABC transporter	C00002[c] + C00392_e[e] -> C00009[c] + C00008[c] + C00392[c]			MNT transport	0	0	1000
C19692[c]	Polysulfide		R769	N-Acetyl-D-glucosamine ABC transporter	C00002[c] + C00140_e[e] -> C00009[c] + C00140[c] + C00008[c]			NAGA transport	0	0	1000
C19722[c]	[tRNA(Ile2)]-cytidine34		R770	Sucrose ABC transporter	C00089_e[e] + C00002[c] -> C00009[c] + C00008[c] + C00089[c]			SUC transport	0	0	1000
C19723[c]	[tRNA(Ile2)]-lysidine34		R771	Trehalose ABC transporter	C01083_e[e] + C00002[c] -> C00009[c] + C01083[c] + C00008[c]			TRE transport	0	0	1000
C19725[c]	UDP-2,3-diacetamido-2,3-dideoxy-alpha-D-glucuronate		R772	2-Phospho-D-glycerate ABC transporter	C00631_e[e] + C00002[c] -> C00009[c] + C00008[c] + C00631[c]			2PG transport	0	0	1000
C19771[c]	2'-(5-Triphosphoribosyl)-3'-dephospho-CoA		R773	3-Phosphoglycerate ABC transporter	C00002[c] + C00197_e[e] -> C00009[c] + C00197[c] + C00008[c]			3PG transport	0	0	1000
C19845[c]	Pimeloyl-[acyl-carrier protein]		R780	Fumarate:sodium symporter	C00122_e[e] + C01330_e[e] -> C00122[c] + C01330[c]			FUM transport	0	0	1000
C19846[c]	Pimeloyl-[acyl-carrier protein] methyl ester		R782	Isocitrate:sodium symporter	C00311_e[e] + C01330_e[e] -> C00311[c] + C01330[c]			ICIT transport	0	0	1000
C19848[c]	Adenylated molybdopterin		R784	L-Malate:sodium symporter	C01330_e[e] + C00149_e[e] -> C01330[c] + C00149[c]	DJ41_2936 OR DJ41_1647 OR DJ41_712 OR DJ41_802	DJ41_2936 DJ41_1647 DJ41_712 DJ41_802	MAL transport	0	0	1000
C19945[c]	3-Oxo-5,6-dehydrosuberyl-CoA		R788	Succinate:sodium symporter	C00042_e[e] + C01330_e[e] -> C00042[c] + C01330[c]			SUCC transport	0	0	1000
C19946[c]	3-Oxo-5,6-dehydrosuberyl-CoA semialdehyde		R792	Sodium:proton symporter	C00080_e[e] + C01330_e[e] -> C01330[c] + C00080[c]	DJ41_3016 OR DJ41_3250 OR DJ41_2600 OR DJ41_802 OR DJ41_2809 OR DJ41_2808 OR DJ41_3678	DJ41_2600 DJ41_3250 DJ41_3678 DJ41_3016 DJ41_2808 DJ41_2809 DJ41_802	Na transport	0	0	1000
C19975[c]	2-Oxepin-2(3H)-ylideneacetyl-CoA		R795	Nitrate ABC transporter	C00002[c] + C00244_e[e] -> C00009[c] + C00244[c] + C00008[c]	(DJ41_2099 AND DJ41_550 AND DJ41_205 AND DJ41_825) OR (DJ41_2101 AND DJ41_551) OR DJ41_3727 OR DJ41_3729	DJ41_3729 DJ41_3727 DJ41_205 DJ41_550 DJ41_551 DJ41_825 DJ41_2101 DJ41_2099	NO3 transport	0	0	1000
C20062[c]	2-(1,2-Epoxy-1,2-dihydrophenyl)acetyl-CoA		R800	Sulfate ABC transporter	C00059_e[e] + C00002[c] -> C00009[c] + C00059[c] + C00008[c]	DJ41_1584 AND DJ41_1585	DJ41_1584 DJ41_1585	SLF transport	0	0	1000
C20239[c]	6-Carboxy-5,6,7,8-tetrahydropterin		R804	L-Alanine:sodium symporter	C01330_e[e] + C00041_e[e] -> C01330[c] + C00041[c]			ALA transport	0	0	1000
C20246[c]	2-[(2R,5Z)-2-Carboxy-4-methylthiazol-5(2H)-ylidene]ethyl phosphate		R808	L-Asparagine:proton symporter	C00080_e[e] + C00152_e[e] -> C00152[c] + C00080[c]	DJ41_1989	DJ41_1989	ASN transport	0	0	1000
C20248[c]	7-Carboxy-7-carbaguanine		R817	D-Alanine:proton symporter	C00080_e[e] + C00133_e[e] -> C00133[c] + C00080[c]	DJ41_1989	DJ41_1989	DALA transport	0	0	1000
C20359[c]	UDP-2-acetamido-3-amino-2,3-dideoxy-alpha-D-glucuronate		R818	D-Glutamate:proton symporter	C00080_e[e] + C00217_e[e] -> C00217[c] + C00080[c]	DJ41_1989	DJ41_1989	DGLU transport	0	0	1000
C20372[c]	3-Ketoglutaryl-[acp] methyl ester		R825	L-Glutamate:sodium symporter	C00025_e[e] + C01330_e[e] -> C01330[c] + C00025[c]			GLU transport	0	0	1000
C20375[c]	Glutaryl-[acp] methyl ester		R829	Glycine:sodium symporter	C01330_e[e] + C00037_e[e] -> C01330[c] + C00037[c]			GLY transport	0	0	1000
C20376[c]	3-Ketopimeloyl-[acp] methyl ester		R834	L-Isoleucine ABC transporter	C00002[c] + C00407_e[e] -> C00009[c] + C00407[c] + C00008[c]	DJ41_869 AND DJ41_866	DJ41_866 DJ41_869	ILE transport	0	0	1000
C20395[c]	UDP-2-acetamido-2-deoxy-alpha-D-ribo-hex-3-uluronate		R837	L-Leucine ABC transporter	C00002[c] + C00123_e[e] -> C00009[c] + C00123[c] + C00008[c]	DJ41_869 AND DJ41_866	DJ41_866 DJ41_869	LEU transport	0	0	1000
C20641[c]	L-Threonylcarbamoyladenylate		R844	L-Methionine ABC transporter	C00002[c] + C00073_e[e] -> C00009[c] + C00008[c] + C00073[c]	DJ41_869 AND DJ41_866	DJ41_866 DJ41_869	MET transport	0	0	1000
C20675[c]	Short-chain acyl-CoA		R847	L-Phenylalanine ABC transporter	C00079_e[e] + C00002[c] -> C00009[c] + C00008[c] + C00079[c]	DJ41_869 AND DJ41_866	DJ41_866 DJ41_869	PHE transport	0	0	1000
C20676[c]	Short-chain trans-2,3-dehydroacyl-CoA		R850	Proline ABC transporter	C00002[c] + C00148_e[e] -> C00009[c] + C00148[c] + C00008[c]	DJ41_869 AND DJ41_866	DJ41_866 DJ41_869	PRO transport	0	0	1000
C00022_e[e]	External Pyruvate		R852	L-Proline:sodium symporter	C01330_e[e] + C00148_e[e] -> C00148[c] + C01330[c]			PRO transport	0	0	1000
C00048_e[e]	External Glyoxylate		R854	L-Serine ABC transporter	C00002[c] + C00065_e[e] -> C00009[c] + C00065[c] + C00008[c]	DJ41_869 AND DJ41_866	DJ41_866 DJ41_869	SER transport	0	0	1000
C00103_e[e]	External D-Glucose 1-phosphate		R860	L-Tryptophan ABC transporter	C00078_e[e] + C00002[c] -> C00009[c] + C00078[c] + C00008[c]	DJ41_869 AND DJ41_866	DJ41_866 DJ41_869	TRP transport	0	0	1000
C00109_e[e]	External 2-Oxobutanoate		R866	L-Valine ABC transporter	C00183_e[e] + C00002[c] -> C00009[c] + C00008[c] + C00183[c]	DJ41_869 AND DJ41_866	DJ41_866 DJ41_869	VAL transport	0	0	1000
C00116_e[e]	External Glycerol		R868	D-Serine:proton symporter	C00080_e[e] + C00740_e[e] -> C00740[c] + C00080[c]			DSER transport	0	0	1000
C00137_e[e]	External myo-Inositol		R871	L-Ornithine ABC transporter	C00002[c] + C00077_e[e] -> C00077[c] + C00009[c] + C00008[c]	DJ41_869 AND DJ41_866	DJ41_866 DJ41_869	ORN transport	0	0	1000
C00156_e[e]	External 4-Hydroxybenzoate		R876	Adenosine:proton symporter	C00080_e[e] + C00212_e[e] -> C00212[c] + C00080[c]	DJ41_2593	DJ41_2593	ADN transport	0	0	1000
C00163_e[e]	External Propanoate		R877	Cytidine:proton symporter	C00080_e[e] + C00475_e[e] -> C00475[c] + C00080[c]	DJ41_2593	DJ41_2593	CYTD transport	0	0	1000
C00164_e[e]	External Acetoacetate		R878	Deoxyadenosine:proton symporter	C00080_e[e] + C00559_e[e] -> C00559[c] + C00080[c]	DJ41_2593	DJ41_2593	DA transport	0	0	1000
C00294_e[e]	External Inosine		R879	Deoxycytidine:proton symporter	C00080_e[e] + C00881_e[e] -> C00881[c] + C00080[c]	DJ41_2593	DJ41_2593	DC transport	0	0	1000
C00329_e[e]	External D-Glucosamine		R880	Deoxyguanosine:proton symporter	C00330_e[e] + C00080_e[e] -> C00330[c] + C00080[c]	DJ41_2593	DJ41_2593	DG transport	0	0	1000
C00383_e[e]	External Malonate		R881	Thymidine:proton symporter	C00080_e[e] + C00214_e[e] -> C00214[c] + C00080[c]	DJ41_2593	DJ41_2593	DT transport	0	0	1000
C00402_e[e]	External D-Aspartate		R882	Deoxyuridine:proton symporter	C00526_e[e] + C00080_e[e] -> C00526[c] + C00080[c]	DJ41_2593	DJ41_2593	DU transport	0	0	1000
C00483_e[e]	External Tyramine		R883	Guanosine:proton symporter	C00080_e[e] + C00387_e[e] -> C00387[c] + C00080[c]	DJ41_2593	DJ41_2593	GSN transport	0	0	1000
C00497_e[e]	External (R)-Malate		R884	Uridine:proton symporter	C00080_e[e] + C00299_e[e] -> C00299[c] + C00080[c]	DJ41_2593	DJ41_2593	URI transport	0	0	1000
C00552_e[e]	External meso-Tartaric acid		R885	Cytosine:proton symporter	C00080_e[e] + C00856_e[e] -> C00856[c] + C00080[c]	DJ41_2593	DJ41_2593	CT transport	0	0	1000
C00624_e[e]	External N-Acetyl-L-glutamate		R888	Taurine ABC transporter	C00002[c] + C00245_e[e] -> C00009[c] + C00245[c] + C00008[c]	DJ41_2593	DJ41_2593	TR transport	0	0	1000
C00645_e[e]	External N-Acetyl-D-mannosamine		R889	Ethanolamine:proton symporter	C00080_e[e] + C00189_e[e] -> C00189[c] + C00080[c]	DJ41_132	DJ41_132	ETHA transport	0	0	1000
C00668_e[e]	External alpha-D-Glucose 6-phosphate		EX_C00022(e)	Exchange Reaction of Pyruvate	C00022_e[e] <=>			Exchange	1	-1000	1000
C00741_e[e]	External Diacetyl		R99998	Pyruvate:proton symporter	C00080_e[e] + C00022_e[e] -> C00022[c] + C00080[c]	DJ41_1989	DJ41_1989	Transport	0	0	1000
C00818_e[e]	External D-Glucarate		EX_C00048(e)	Exchange Reaction of Glyoxylate	C00048_e[e] <=>			Exchange	1	-1000	1000
C00879_e[e]	External D-Galactarate		R99990	Glyoxylate:proton symporter	C00048[c] + C00080[c] -> C00080_e[e] + C00048_e[e]	DJ41_1989	DJ41_1989	Transport	0	0	1000
C00898_e[e]	External (R,R)-Tartaric acid		EX_C00103(e)	Exchange Reaction of D-Glucose 1-phosphate	C00103_e[e] <=>			Exchange	1	-1000	1000
C01571_e[e]	External Decanoic acid		R99979	D-Glucose 1-phosphate:proton symporter	C00080_e[e] + C00103_e[e] -> C00103[c] + C00080[c]	DJ41_829 OR DJ41_385	DJ41_385 DJ41_829	Transport	0	0	1000
C03044_e[e]	External (R,R)-Butane-2,3-diol		EX_C00109(e)	Exchange Reaction of 2-Oxobutanoate	C00109_e[e] <=>			Exchange	1	-1000	1000
C05332_e[e]	External Phenethylamine		R99978	2-Oxobutanoate:proton symporter	C00080_e[e] + C00109_e[e] -> C00109[c] + C00080[c]	DJ41_1989	DJ41_1989	Transport	0	0	1000
C05345_e[e]	External beta-D-Fructose 6-phosphate		EX_C00116(e)	Exchange Reaction of Glycerol	C00116_e[e] <=>			Exchange	1	-1000	1000
C00070_e[e]	External Copper		R99977	Glycerol:proton symporter	C00080_e[e] + C00116_e[e] -> C00116[c] + C00080[c]	DJ41_2777	DJ41_2777	Transport	0	0	1000
C00070[c]	Copper		EX_C00137(e)	Exchange Reaction of myo-Inositol	C00137_e[e] <=>			Exchange	1	-1000	1000
C14818_e[e]	External Fe2+		R99971	myo-Inositol:proton symporter	C00080_e[e] + C00137_e[e] -> C00080[c] + C00137[c]			Transport	0	0	1000
C14818[c]	Fe2+		EX_C00156(e)	Exchange Reaction of 4-Hydroxybenzoate	C00156_e[e] <=>			Exchange	1	-1000	1000
C04634[c]	1,6-Dihydroxycyclohexa-2,4-diene-1-carboxylate		R99966	4-Hydroxybenzoate permease	C00156[c] <=> C00156_e[e]	DJ41_1326 AND DJ41_1328	DJ41_1326 DJ41_1328	Transport	1	-1000	1000
C21310[c]	(8S)-3',8-Cyclo-7,8-dihydroguanosine 5'-triphosphate		EX_C00163(e)	Exchange Reaction of Propanoate	C00163_e[e] <=>			Exchange	1	-1000	1000
C00259[c]	L-Arabinose		R99963	Propanoate:proton symporter	C00080_e[e] + C00163_e[e] -> C00163[c] + C00080[c]	DJ41_1989	DJ41_1989	Transport	0	0	1000
C00259_e[e]	External L-Arabinose		EX_C00164(e)	Exchange Reaction of Acetoacetate	C00164_e[e] <=>			Exchange	1	-1000	1000
C00532[c]	L-Arabitol		R99962	Acetoacetate:proton symporter	C00080_e[e] + C00164_e[e] -> C00164[c] + C00080[c]	DJ41_1989	DJ41_1989	Transport	0	0	1000
C00312[c]	L-Xylulose		EX_C00294(e)	Exchange Reaction of Inosine	C00294_e[e] <=>			Exchange	1	-1000	1000
C00379[c]	Xylitol		R99951	Inosine:proton symporter	C00080_e[e] + C00294_e[e] -> C00294[c] + C00080[c]	DJ41_2593	DJ41_2593	Transport	0	0	1000
C00181[c]	D-Xylose		EX_C00329(e)	Exchange Reaction of D-Glucosamine	C00329_e[e] <=>			Exchange	1	-1000	1000
C00181_e[e]	External D-Xylose		R99949	D-Glucosamine:proton symporter	C00080_e[e] + C00329_e[e] -> C00329[c] + C00080[c]	DJ41_829 OR DJ41_385	DJ41_385 DJ41_829	Transport	0	0	1000
C00310[c]	D-Xylulose		EX_C00383(e)	Exchange Reaction of Malonate	C00383_e[e] <=>			Exchange	1	-1000	1000
C00469_e[e]	External Ethanol		R99948	Malonate permease	C00383_e[e] -> C00383[c]	DJ41_838 AND DJ41_839	DJ41_838 DJ41_839	Transport	0	0	1000
C00121_e[e]	External D-Ribose		EX_C00402(e)	Exchange Reaction of D-Aspartate	C00402_e[e] <=>			Exchange	1	-1000	1000
C00121[c]	D-Ribose		R99946	D-Aspartate:proton symporter	C00080_e[e] + C00402_e[e] -> C00402[c] + C00080[c]	DJ41_1989	DJ41_1989	Transport	0	0	1000
C05984[c]	2-Hydroxybutanoate		EX_C00483(e)	Exchange Reaction of Tyramine	C00483_e[e] <=>			Exchange	1	-1000	1000
C05984_e[e]	External 2-Hydroxybutanoate		R99944	Tyramine:proton symporter	C00080_e[e] + C00483_e[e] -> C00483[c] + C00080[c]			Transport	0	0	1000
AlaGly[c]	L-Alanyl-Glycine		EX_C00497(e)	Exchange Reaction of (R)-Malate	C00497_e[e] <=>			Exchange	1	-1000	1000
AlaGly_e[e]	External L-Alanyl-Glycine		R99943	(R)-Malate:proton symporter	C00080_e[e] + C00497_e[e] -> C00497[c] + C00080[c]	DJ41_1989	DJ41_1989	Transport	0	0	1000
GlyPro[c]	Glycine-L-Proline		EX_C00552(e)	Exchange Reaction of meso-Tartaric acid	C00552_e[e] <=>			Exchange	1	-1000	1000
GlyPro_e[e]	External Glycine-L-Proline		R99942	meso-Tartaric acid:proton symporter	C00080_e[e] + C00552_e[e] -> C00552[c] + C00080[c]	DJ41_1989	DJ41_1989	Transport	0	0	1000
C00246[c]	Butyric acid		EX_C00624(e)	Exchange Reaction of N-Acetyl-L-glutamate	C00624_e[e] <=>			Exchange	1	-1000	1000
C00246_e[e]	External Butyric acid		R99941	N-Acetyl-L-glutamate:proton symporter	C00080_e[e] + C00624_e[e] -> C00624[c] + C00080[c]			Transport	0	0	1000
C01771[c]	Crotonate		EX_C00645(e)	Exchange Reaction of N-Acetyl-D-mannosamine	C00645_e[e] <=>			Exchange	1	-1000	1000
C01585[c]	Hexanoate		R99940	N-Acetyl-D-mannosamine:proton symporter	C00080_e[e] + C00645_e[e] -> C00645[c] + C00080[c]	DJ41_829 OR DJ41_385	DJ41_385 DJ41_829	Transport	0	0	1000
C01585_e[e]	Hexanoate		EX_C00668(e)	Exchange Reaction of alpha-D-Glucose 6-phosphate	C00668_e[e] <=>			Exchange	1	-1000	1000
C05268[c]	(S)-Hydroxyhexanoyl-CoA		R99939	Alpha-D-Glucose 6-phosphate:proton symporter	C00080_e[e] + C00668_e[e] -> C00668[c] + C00080[c]	DJ41_829 OR DJ41_385	DJ41_385 DJ41_829	Transport	0	0	1000
C05269[c]	3-Oxohexanoyl-CoA		EX_C00741(e)	Exchange Reaction of Diacetyl	C00741_e[e] <=>			Exchange	1	-1000	1000
C02226[c]	2-Methylmaleate		R99937	Diacetyl:proton symporter	C00080_e[e] + C00741_e[e] -> C00741[c] + C00080[c]			Transport	0	0	1000
C02226_e[e]	External 2-Methylmaleate		EX_C00818(e)	Exchange Reaction of D-Glucarate	C00818_e[e] <=>			Exchange	1	-1000	1000
C06032[c]	D-Erythro-3-Methylmalate		R99936	D-Glucarate:D-Galactarate symporter	C00818_e[e] + C00879_e[e] -> C00818[c] + C00879[c]	DJ41_2395	DJ41_2395	Transport	0	0	1000
C00815[c]	(S)-Citramalate		EX_C00879(e)	Exchange Reaction of D-Galactarate	C00879_e[e] <=>			Exchange	1	-1000	1000
C00815_e[e]	External (S)-Citramalate		EX_C00898(e)	Exchange Reaction of (R,R)-Tartaric acid	C00898_e[e] <=>			Exchange	1	-1000	1000
C06255[c]	2-Oxovaleric acid		R99934	(R,R)-Tartaric acid:proton symporter	C00080_e[e] + C00898_e[e] -> C00898[c] + C00080[c]	DJ41_1989	DJ41_1989	Transport	0	0	1000
C06255_e[e]	External 2-Oxovaleric acid		EX_C01571(e)	Exchange Reaction of Decanoic acid	C01571_e[e] <=>			Exchange	1	-1000	1000
C01879[c]	L-Pyroglutamic acid		R99932	Decanoate:proton symporter	C00080_e[e] + C01571_e[e] -> C01571[c] + C00080[c]	DJ41_538	DJ41_538	Transport	0	0	1000
C01879_e[e]	External L-Pyroglutamic acid		EX_C03044(e)	Exchange Reaction of (R,R)-Butane-2,3-diol	C03044_e[e] <=>			Exchange	1	-1000	1000
C14145[c]	(3S)-3-Hydroxyadipyl-CoA		R99931	(R,R)-Butane-2,3-diol:proton symporter	C00080_e[e] + C03044_e[e] -> C03044[c] + C00080[c]			Transport	0	0	1000
C02714[c]	N-Acetylputrescine		EX_C05332(e)	Exchange Reaction of Phenethylamine	C05332_e[e] <=>			Exchange	1	-1000	1000
C00020_e[e]	External AMP		R99930	Phenethylamine:proton symporter	C00080_e[e] + C05332_e[e] -> C05332[c] + C00080[c]			Transport	0	0	1000
C00032_e[e]	External Heme		EX_C05345(e)	Exchange Reaction of beta-D-Fructose 6-phosphate	C05345_e[e] <=>			Exchange	1	-1000	1000
C00144_e[e]	External GMP		R99929	beta-D-Fructose 6-phosphate:proton symporter	C00080_e[e] + C05345_e[e] -> C05345[c] + C00080[c]	DJ41_829 OR DJ41_385	DJ41_385 DJ41_829	Transport	0	0	1000
C00262_e[e]	External HYXN		R947	Non-growth maintenance ATPM	C00002[c] + C00001[c] -> C00009[c] + C00008[c]			Transport	0	0	1000
C01081_e[e]	External Thiamine		R951	Ferrous ion ABC transporter	C00002[c] + C14818_e[e] -> C00009[c] + C00008[c] + C14818[c]				0	0	1000
			EX_C14818(e)	Exchange Reaction of Ferrous ion	C14818_e[e] <=>				1	-1000	1000
			R957	H2O diffusion	C00001[c] <=> C00001_e[e]				1	-1000	1000
			EX_C00001(e)	Exchange Reaction of H2O	C00001_e[e] <=>				1	-1000	1000
			EX_C00259(e)	Exchange Reaction of L-Arabinose	C00259_e[e] <=>				1	-1000	1000
			R970	L-Arabinose permease	C00259_e[e] -> C00259[c]	DJ41_829 OR DJ41_385	DJ41_385 DJ41_829		0	0	1000
			R01759	L-Arabitol:NADP+ 1-oxidoreductase	C00005[c] + C00080[c] + C00259[c] <=> C00006[c] + C00532[c]	DJ41_3035 OR DJ41_1210	DJ41_1210 DJ41_3035	rn00040 Pentose and glucuronate interconversions	1	-1000	1000	1.1.1.21
			R01758	L-Arabitol:NAD+ 1-oxidoreductase	C00004[c] + C00080[c] + C00259[c] <=> C00003[c] + C00532[c]	DJ41_3035	DJ41_3035	rn00040 Pentose and glucuronate interconversions	1	-1000	1000	1.1.1.21
			R01903	L-Arabinitol 4-dehydrogenase	C00003[c] + C00532[c] -> C00004[c] + C00080[c] + C00312[c]	DJ41_2111	DJ41_2111	rn00040 Pentose and glucuronate interconversions	0	0	1000	1.1.1.12
			R01904	Xylitol:NADP+ 4-oxidoreductase (L-xylulose-forming)	C00005[c] + C00080[c] + C00312[c] -> C00006[c] + C00379[c]	DJ41_399 OR DJ41_2568 OR DJ41_2587	DJ41_2587 DJ41_2568 DJ41_399	rn00040 Pentose and glucuronate interconversions	0	0	1000	1.1.1.12
			R01431	Xylitol:NADP+ oxidoreductase	C00006[c] + C00379[c] <=> C00005[c] + C00080[c] + C00181[c]	DJ41_3035 OR DJ41_1210	DJ41_1210 DJ41_3035	rn00040 Pentose and glucuronate interconversions	1	-1000	1000	1.1.1.21
			R01896	Xylitol:NAD+ 2-oxidoreductase (D-xylulose-forming)	C00003[c] + C00379[c] <=> C00004[c] + C00080[c] + C00310[c]	DJ41_2111	DJ41_2111	rn00040 Pentose and glucuronate interconversions	1	-1000	1000	1.1.1.14
			R01639	ATP:D-xylulose 5-phosphotransferase	C00002[c] + C00310[c] -> C00231[c] + C00008[c]	DJ41_1479	DJ41_1479	rn00040 Pentose and glucuronate interconversions	0	0	1000	2.7.1.17
			R00345	Phosphate:oxaloacetate carboxy-lyase	C00288[c] + C00074[c] -> C00009[c] + C00036[c]	DJ41_3025	DJ41_3025	rn00620 Pyruvate metabolism	0	0	1000	4.1.1.31
			R971	Ethanol permease	C00469[c] <=> C00469_e[e]			ETOH transport	1	-1000	1000
			EX_C00469(e)	Exchange reaction of Ethanol	C00469_e[e] <=>			Exchange	1	-1000	1000
			R973	D-Glucarate permease	C00818_e[e] -> C00818[c]	DJ41_40	DJ41_40	GLUC transport	0	0	1000
			R974	D-Glucarate:sodium symporter	C01330_e[e] + C00818_e[e] -> C00818[c] + C01330[c]	DJ41_2936 OR DJ41_1647 OR DJ41_712	DJ41_2936 DJ41_1647 DJ41_712	GLUC transport	0	0	1000
			R00264	2,5-Dioxopentanoate:NADP+ 5-oxidoreductase	C00006[c] + C00001[c] + C00433[c] -> C00005[c] + C00026[c] + C00080[c]	DJ41_2057 OR DJ41_386 OR DJ41_425 OR DJ41_2392	DJ41_386 DJ41_425 DJ41_2392 DJ41_2057	rn00040 Pentose and glucuronate interconversions;rn00053 Ascorbate and aldarate metabolism	0	0	1000	1.2.1.26
			EX_C00181(e)	Exchange reaction of D-Xylose	C00181_e[e] <=>			Exchange	1	-1000	1000
			R975	D-Xylose:proton symporter	C00080_e[e] + C00181_e[e] -> C00080[c] + C00181[c]	DJ41_829 OR DJ41_385	DJ41_385 DJ41_829	XYL transport	0	0	1000
			EX_C00121(e)	Exchange reaction of D-Ribose	C00121_e[e] <=>			Exchange	1	-1000	1000
			R976	D-Ribose:proton symporter	C00080_e[e] + C00121_e[e] -> C00080[c] + C00121[c]	DJ41_829 OR DJ41_385	DJ41_385 DJ41_829	XYL transport	0	0	1000
			R01051	ATP:D-ribose 5-phosphotransferase	C00002[c] + C00121[c] -> C00008[c] + C00117[c]	DJ41_301	DJ41_301	rn00040 Pentose and glucuronate interconversions;	0	0	1000
			R03158	3-Hydroxypropanonyl-CoA hydrolase	C05668[c] + C00001[c] -> C00010[c] + C01013[c]	DJ41_3251 OR DJ41_681	DJ41_3251 DJ41_681	rn00280 Valine, leucine and isoleucine degradation; rn00410 beta-Alanine metabolism; rn00640 Propanoate metabolism	0	0	1000	3.1.2.4
			R01000	2-Hydroxybutyrate:NAD+ oxidoreductase	C00003[c] + C05984[c] <=> C00109[c] + C00004[c] + C00080[c]	DJ41_133	DJ41_133	rn00640 Propanoate metabolism	1	-1000	1000	1.2.1.3
			R977	2-Hydroxybutyrate:proton symporter	C00080_e[e] + C05984_e[e] -> C00080[c] + C05984[c]	DJ41_1989	DJ41_1989	Transport	0	0	1000
			EX_C05984(e)	Exchange Reaction of 2-Hydroxybutanoate	C05984_e[e] <=>			Exchange	1	-1000	1000
			R978	D-Galactarate:proton symporter	C00080_e[e] + C00879_e[e] -> C00080[c] + C00879[c]	DJ41_1989	DJ41_1989	Transport	0	0	1000
			EX_AlaGly(e)	Exchange Reaction of L-Alanyl-Glycine	AlaGly_e[e] <=>			Exchange	1	-1000	1000
			R979	L-Alanyl-Glycine ABC transporter	C00002[c] + AlaGly_e[e] -> C00009[c] + C00008[c] + AlaGly[c]	DJ41_3624 AND (DJ41_661 OR DJ41_662)	DJ41_3624 DJ41_661 DJ41_662	ABC Transport	0	0	1000
			R980	L-Alanyl-Glycine peptidase	C00001[c] + AlaGly[c] -> C00041[c] + C00037[c]	DJ41_1901	DJ41_1901	Peptide hydrolase	0	0	1000
			EX_GlyPro(e)	Exchange Reaction of Glycine-L-proline	GlyPro_e[e] <=>			Exchange	1	-1000	1000
			R981	Glycine-L-proline ABC transporter	C00002[c] + GlyPro_e[e] -> C00009[c] + C00008[c] + GlyPro[c]	DJ41_3624 AND (DJ41_661 OR DJ41_662)	DJ41_3624 DJ41_661 DJ41_662	ABC Transport	0	0	1000
			R982	Glycine-L-proline peptidase	C00001[c] + GlyPro[c] -> C00041[c] + C00037[c]	DJ41_1901	DJ41_1901	Peptide hydrolase	0	0	1000
			EX_C00334(e)	Exchange Reaction of 4-Aminobutanoate	C00334_e[e] <=>			Exchange	1	-1000	1000
			R983	4-Aminobutanoate:proton symporter	C00334_e[e] + C00080_e[e] -> C00334[c] + C00080[c]	DJ41_2890 OR DJ41_2404 OR DJ41_3518 OR DJ41_2816 OR DJ41_3065 OR DJ41_3735 OR DJ41_3259 OR DJ41_1517 OR DJ41_3073 OR DJ41_1671 OR DJ41_1940 OR DJ41_2743 OR DJ41_262 OR DJ41_3441 OR DJ41_2415	DJ41_3259 DJ41_3735 DJ41_3073 DJ41_3065 DJ41_2743 DJ41_2816 DJ41_2890 DJ41_3441 DJ41_3518 DJ41_1517 DJ41_1671 DJ41_1940 DJ41_262 DJ41_2415 DJ41_2404	GABA Transport	0	0	1000
			EX_C00246(e)	Exchange Reaction of Butyrate	C00246_e[e] <=>			Exchange	1	-1000	1000
			R984	Butanoate:proton symporter	C00080_e[e] + C00246_e[e] <=> C00080[c] + C00246[c]	DJ41_1989	DJ41_1989	BUT Transport	1	-1000	1000
			R01689	Butanoate:NAD+ delta2-oxidoreductase	C00003[c] + C00246[c] <=> C00004[c] + C00080[c] + C01771[c]	DJ41_320 OR DJ41_3613	DJ41_3613 DJ41_320	Crotonate fermentation	1	-1000	1000
			R985	Acetyl-CoA:Crotonate CoA transferase	C00024[c] + C01771[c] -> C00033[c] + C00877[c]			Crotonate fermentation	0	0	1000	2.8.3.-
			R01076	Butanoate:CoA ligase (AMP-forming)	C00002[c] + C00010[c] + C00246[c] -> C00020[c] + C00013[c] + C00136[c]	DJ41_3246 OR DJ41_1247 OR DJ41_87	DJ41_1247 DJ41_3246 DJ41_87	rn00650 Butanoate metabolism	0	0	1000	6.2.1.2
			R01179	Butanoyl-CoA:acetate CoA-transferase	C00033[c] + C00136[c] <=> C00024[c] + C00246[c]	DJ41_536	DJ41_536	rn00650 Butanoate metabolism	1	-1000	1000	2.8.3.8
			R986	Hexanoate:CoA ligase (AMP-forming)	C00002[c] + C00010[c] + C01585[c] -> C00020[c] + C00013[c] + C05270[c]	DJ41_3246 OR DJ41_1247 OR DJ41_87	DJ41_1247 DJ41_3246 DJ41_87	rn00650 Butanoate metabolism	0	0	1000	6.2.1.2
			EX_C01585(e)	Exchange Reaction of Hexanoate	C01585_e[e] <=>			Exchange	1	-1000	1000
			R987	Hexanoate:proton symporter	C00080_e[e] + C01585_e[e] <=> C00080[c] + C01585[c]	DJ41_1989	DJ41_1989	BUT Transport	1	-1000	1000
			R04749	(S)-Hydroxyhexanoyl-CoA hydro-lyase	C00001[c] + C05271[c] -> C05268[c]	DJ41_3252 OR DJ41_3426	DJ41_3252 DJ41_3426	rn00650 Butanoate metabolism	0	0	1000	4.2.1.17
			R04748	(S)-Hydroxyhexanoyl-CoA:NAD+ oxidoreductase	C00003[c] + C05268[c] -> C00004[c] + C00080[c] + C05269[c]	DJ41_3426	DJ41_3426	rn00650 Butanoate metabolism	0	0	1000	1.1.1.35
			R01177	Butanoyl-CoA:acetyl-CoA C-butanoyltransferase	C00010[c] + C05269[c] -> C00024[c] + C00136[c]	DJ41_539 OR DJ41_3436 OR DJ41_179 OR DJ41_3427	DJ41_3436 DJ41_3427 DJ41_179 DJ41_539	rn00071 Fatty acid degradationm	0	0	1000	2.3.1.9; 2.3.1.16
			R03898	2-Methylmaleate hydratase	C00001[c] + C02226[c] -> C06032[c]	DJ41_1230 AND DJ41_1229	DJ41_1229 DJ41_1230	rn00071 Fatty acid degradationm	0	0	1000	4.2.1.35
			R00994	(2R,3S)-3-Methylmalate:NAD+ oxidoreductase	C00003[c] + C06032[c] -> C00109[c] + C00004[c] + C00011[c] + C00080[c]	DJ41_1227	DJ41_1227	rn00071 Fatty acid degradationm	0	0	1000	1.1.1.85
			EX_C02226(e)	Exchange reaction of 2-Methylmaleate	C02226_e[e] <=>			Exchange	1	-1000	1000
			R988	2-Methylmaleate:proton symporter	C00080_e[e] + C02226_e[e] -> C00080[c] + C02226[c]	DJ41_1989	DJ41_1989	Transport	0	0	1000
			R989	Citramalate synthase	C00815[c] -> C00022[c] + C00033[c]	DJ41_1979	DJ41_1979	rn00620 pyruvate metabolism	0	0	1000	4.1.3.22
			EX_C00815(e)	Exchange reaction of Citramalate	C00815_e[e] <=>			Exchange	1	-1000	1000
			R990	Citramalate:proton symporter	C00080_e[e] + C00815_e[e] -> C00080[c] + C00815[c]	DJ41_1989	DJ41_1989	Transport	0	0	1000
			R00829	Succinyl-CoA:acetyl-CoA C-acyltransferase	C00024[c] + C00091[c] <=> C00010[c] + C02232[c]	DJ41_1686 OR DJ41_1696 OR DJ41_334 OR DJ41_2045 OR DJ41_1994 OR DJ41_539 OR DJ41_374	DJ41_1686 DJ41_1696 DJ41_334 DJ41_374 DJ41_539 DJ41_2045 DJ41_1994	rn00360 Phenylalanine metabolism	1	-1000	1000	2.3.1.174
			EX_C01089(e)	Exchange reaction of 3-Hydroxy Butyric Acid	C01089_e[e] <=>			Exchange	1	-1000	1000
			R991	(R)-3-Hydroxy Butyric Acid:proton symporter	C00080_e[e] + C01089_e[e] <=> C01089[c] + C00080[c]	DJ41_1989	DJ41_1989	Exchange	1	-1000	1000
			EX_C06255(e)	Exchange reaction of 2-Oxovalerate	C06255_e[e] <=>			Exchange	1	-1000	1000
			R992	2-Oxovalerate:proton symporter	C00080_e[e] + C06255_e[e] <=> C00080[c] + C06255[c]	DJ41_1989	DJ41_1989	Transport	1	-1000	1000
			R993	Ornithine aminotransferase	C00077[c] + C06255[c] <=> C01165[c] + C00123[c]	DJ41_2407 OR DJ41_2892 OR DJ41_285	DJ41_2892 DJ41_285 DJ41_2407	rn00330 Arginine and proline metabolism	1	-1000	1000
			EX_C00296(e)	Exchange reaction of Quinic Acid	C00296_e[e] <=>			Exchange	1	-1000	1000
			R994	Quinate:proton symporter	C00080_e[e] + C00296_e[e] <=> C00296[c] + C00080[c]	DJ41_1989	DJ41_1989	Transport	1	-1000	1000
			R00524	Formamidase	C00488[c] + C00001[c] -> C00058[c] + C00014[c]	DJ41_2102	DJ41_2102	rn00460 Cyanoamino acid metabolism	0	0	1000	3.5.1.49
			EX_C01157(e)	Exchange reaction of Hydroxy-L-Proline	C01157_e[e] <=>			Exchange	1	-1000	1000
			R995	Hydroxy-L-Proline:proton symporter	C00080_e[e] + C01157_e[e] -> C01157[c] + C00080[c]	DJ41_1989	DJ41_1989	Transport	0	0	1000
			R09837	2-(1,2-Epoxy-1,2-dihydrophenyl)acetyl-CoA isomerase	C20062[c] -> C19975[c]	DJ41_2047	DJ41_2047	Exchange	0	0	1000	5.3.3.18
			EX_C01879(e)	Exchange reaction of L-Pyroglutamic Acid	C01879_e[e] <=>			Exchange	1	-1000	1000
			R996	L-Pyroglutamic Acid:proton symporter	C00080_e[e] + C01879_e[e] -> C00080[c] + C01879[c]	DJ41_1989	DJ41_1989	Transport	0	0	1000
			R09839	2,3-Didehydroadipoyl-CoA:acetyl-CoA C-didehydroadipoyltransferase (double bond migration)	C00010[c] + C19945[c] -> C00024[c] + C14144[c]	DJ41_2045	DJ41_2045	rn00360 Phenylalanine metabolism	0	0	1000	2.3.1.223
			R06492	(3S)-3-Hydroxyacyl-CoA hydro-lyase	C00001[c] + C14144[c] -> C14145[c]	DJ41_3252 OR DJ41_3426	DJ41_3252 DJ41_3426	rn00360 Phenylalanine metabolism	0	0	1000	4.2.1.17
			R06491	(S)-3-hHydroxyacyl-CoA:NAD+ oxidoreductasee	C00003[c] + C14145[c] -> C00004[c] + C00080[c] + C02232[c]	DJ41_2046 OR DJ41_1993	DJ41_2046 DJ41_1993	rn00360 Phenylalanine metabolism	0	0	1000	1.1.1.157
			R00251	5-Oxo-L-proline amidohydrolase (ATP-hydrolysing)	C00002[c] + 2 C00001[c] + C01879[c] -> C00009[c] + C00025[c] + C00008[c]			rn00480 Glutathione metabolism	0	0	1000	3.5.2.9
			R01154	Acetyl-CoA:putrescine N-acetyltransferase	C00134[c] + C00024[c] -> C00010[c] + C02714[c]			rn00330 Arginine and proline metabolism	0	0	1000	2.3.1.57
			R04025	N-Acetylputrescine:oxygen oxidoreductase(deaminating)(flavin-containing)	C00007[c] + C00001[c] + C02714[c] -> C00027[c] + C05936[c] + C00014[c]			rn00330 Arginine and proline metabolism	0	0	1000	1.4.3.4
			R01987	4-Acetamidobutyrate deacetylase	C02946[c] + C00001[c] -> C00334[c] + C00033[c]			rn00330 Arginine and proline metabolism	0	0	1000	3.5.1.63
			R09524	Acetyl-CoA:acetoin O-acetyltransferase	C00003[c] + C00810[c] + C00010[c] -> C00024[c] + C00004[c] + C00084[c] + C00080[c]	DJ41_570 AND DJ41_571 AND DJ41_569 AND (DJ41_3575 OR DJ41_568)	DJ41_3575 DJ41_568 DJ41_569 DJ41_570 DJ41_571		0	0	1000	2.3.1.190
			EX_C00020(e)	Exchange Reaction of AMP	C00020_e[e] <=>			Exchange	1	0	1000
			R997	AMP transporter	C00020_e[e] -> C00020[c]	DJ41_2593	DJ41_2593	Transport	0	0	1000
			R998	AMP:cytosine symporter	C00856_e[e] + C00020_e[e] -> C00856[c] + C00020[c]	DJ41_752 OR DJ41_2017	DJ41_752 DJ41_2017	Transport	0	0	1000
			EX_C00032(e)	Exchange Reaction of Heme	C00032_e[e] <=>			Exchange	1	0	1000
			R999	Heme ABC exporter	C00002[c] + C00032[c] -> C00009[c] + C00008[c] + C00032_e[e]	DJ41_3214	DJ41_3214	Transport	0	0	1000
			EX_C00144(e)	Exchange Reaction of GMP	C00144_e[e] <=>			Exchange	1	0	1000
			R1000	GMP transporter	C00144_e[e] -> C00144[c]	DJ41_2593	DJ41_2593	Transport	0	0	1000
			R1001	GMP:cytosine symporter	C00856_e[e] + C00144_e[e] -> C00856[c] + C00144[c]	DJ41_752 OR DJ41_2017	DJ41_752 DJ41_2017	Transport	0	0	1000
			EX_C00262(e)	Exchange Reaction of HYXN	C00262_e[e] <=>			Exchange	1	0	1000
			R1002	HYXN transporter	C00262_e[e] -> C00262[c]	DJ41_2593	DJ41_2593	Transport	0	0	1000
			R1003	HYXN:cytosine symporter	C00856_e[e] + C00262_e[e] -> C00262[c] + C00856[c]	DJ41_752 OR DJ41_2017	DJ41_752 DJ41_2017	Transport	0	0	1000
			EX_C01081(e)	Exchange Reaction of Thiamine	C01081_e[e] <=>			Exchange	1	0	1000
			R1004	Thiamine:proton symporter	C00080_e[e] + C01081_e[e] -> C01081[c] + C00080[c]	DJ41_822	DJ41_822	Transport	0	0	1000

## Sheet: B
Data set S1B	Gene contents in models iATCC19606 and iLP844.
Index	Locus tag (GCA_000162295.1)	Locus tag (GCA_000737145.1)	In iLP844?	In iATCC19606?		iLP844 specific loci	COG class	COG Abbr		iATCC19606 specific loci	Locus in hmpref	COG class	COG Abbr
1	HMPREF0010_02995	DJ41_3816	FALSE	FALSE		HMPREF0010_02948	Coenzyme metabolism	H		DJ41_3625	HMPREF0010_02962	Cell envelope biogenesis, outer membrane	M
2	HMPREF0010_02994	DJ41_3817	FALSE	FALSE		HMPREF0010_02951	Inorganic ion transport and metabolism	P		DJ41_3624	HMPREF0010_02963	Amino acid transport and metabolism	E
3	HMPREF0010_02940	DJ41_3648	FALSE	FALSE		HMPREF0010_02965	General function prediction only	R		DJ41_3613	HMPREF0010_02973	Energy production and conversion	C
4	HMPREF0010_02941	DJ41_3647	FALSE	FALSE		HMPREF0010_01336	DNA replication, recombination, and repair	L		DJ41_2684	HMPREF0010_01384	General function prediction only	R
5	HMPREF0010_02942	DJ41_3646	FALSE	FALSE		HMPREF0010_01338	Translation, ribosomal structure and biogenesis	J		DJ41_2622	HMPREF0010_01447	Amino acid transport and metabolism	E
6	HMPREF0010_02943	DJ41_3644	FALSE	FALSE		HMPREF0010_01486	Carbohydrate transport and metabolism	G		DJ41_2590	HMPREF0010_01480	General function prediction only	R
7	HMPREF0010_02944	DJ41_3643	FALSE	FALSE		HMPREF0010_01489	General function prediction only	R		DJ41_2587	HMPREF0010_01483	General function prediction only	R
8	HMPREF0010_02945	DJ41_3642	FALSE	FALSE		HMPREF0010_01494	#N/A	#N/A		DJ41_2585	HMPREF0010_01485	Energy production and conversion	C
9	HMPREF0010_02946	DJ41_3641	FALSE	FALSE		HMPREF0010_01520	Inorganic ion transport and metabolism	P		DJ41_2580	HMPREF0010_01490	General function prediction only	R
10	HMPREF0010_02947	DJ41_3640	TRUE	TRUE		HMPREF0010_01521	Amino acid transport and metabolism	E		DJ41_2578	HMPREF0010_01492	acetolactate synthase	I
11	HMPREF0010_02948	DJ41_3639	TRUE	FALSE		HMPREF0010_01548	Posttranslational modification, protein turnover, chaperones	O		DJ41_2558	HMPREF0010_01513	Inorganic ion transport and metabolism	P
12	HMPREF0010_02949	DJ41_3638	FALSE	FALSE		HMPREF0010_01552	Posttranslational modification, protein turnover, chaperones	O		DJ41_2553	HMPREF0010_01519	General function prediction only	R
13	HMPREF0010_02950	DJ41_3637	FALSE	FALSE		HMPREF0010_01553	Posttranslational modification, protein turnover, chaperones	O		DJ41_2542	HMPREF0010_01530	Energy production and conversion	C
14	HMPREF0010_02951	DJ41_3636	TRUE	FALSE		HMPREF0010_01554	Posttranslational modification, protein turnover, chaperones	O		DJ41_2538	HMPREF0010_01534	Translation, ribosomal structure and biogenesis	J
15	HMPREF0010_02952	DJ41_3635	TRUE	TRUE		HMPREF0010_01557	Cell envelope biogenesis, outer membrane	M		DJ41_2517	HMPREF0010_01556	DNA replication, recombination, and repair	L
16	HMPREF0010_02953	DJ41_3634	FALSE	FALSE		HMPREF0010_01609	#N/A	#N/A		DJ41_902	HMPREF0010_01310	General function prediction only	R
17	HMPREF0010_02954	DJ41_3633	FALSE	FALSE		HMPREF0010_01314	Replication, recombination, and repair	L		DJ41_905	HMPREF0010_01307	General function prediction only	R
18	HMPREF0010_02955	DJ41_3632	FALSE	FALSE		HMPREF0010_01313	DNA replication, recombination, and repair	L		DJ41_915	HMPREF0010_01297	Coenzyme metabolism	H
19	HMPREF0010_02956	DJ41_3631	FALSE	FALSE		HMPREF0010_01312	Translation, ribosomal structure and biogenesis	J		DJ41_926	HMPREF0010_01286	Amino acid transport and metabolism	E
20	HMPREF0010_02957	DJ41_3630	FALSE	FALSE		HMPREF0010_01302	DNA replication, recombination, and repair	L		DJ41_931	HMPREF0010_01281	Translation, ribosomal structure and biogenesis	J
21	HMPREF0010_02958	DJ41_3629	FALSE	FALSE		HMPREF0010_01300	Cell division and chromosome partitioning	D		DJ41_933	HMPREF0010_01279	Amino acid transport and metabolism	E
22	HMPREF0010_02959	DJ41_3628	TRUE	TRUE		HMPREF0010_01228	Inorganic ion transport and metabolism	P		DJ41_977	HMPREF0010_01235	General function prediction only	R
23	HMPREF0010_02960	DJ41_3627	FALSE	FALSE		HMPREF0010_01226	Energy production and conversion	C		DJ41_981	HMPREF0010_01231	Amino acid transport and metabolism	E
24	HMPREF0010_02961	DJ41_3626	FALSE	FALSE		HMPREF0010_01225	Energy production and conversion	C		DJ41_992	HMPREF0010_01220	Lipid metabolism	I
25	HMPREF0010_02962	DJ41_3625	FALSE	TRUE		HMPREF0010_01210	Secondary metabolites biosynthesis	Q		DJ41_1051	HMPREF0010_01644	Cell cycle control, cell division, chromosome partitioning	D
26	HMPREF0010_02963	DJ41_3624	FALSE	TRUE		HMPREF0010_01196	Lipid metabolism	I		DJ41_1058	HMPREF0010_01651	Translation, ribosomal structure and biogenesis	J
27	HMPREF0010_02964	DJ41_3623	FALSE	FALSE		HMPREF0010_01639	Cell envelope biogenesis, outer membrane	M		DJ41_1059	HMPREF0010_01652	Translation, ribosomal structure and biogenesis	J
28	HMPREF0010_02965	DJ41_3622	TRUE	FALSE		HMPREF0010_01647	Posttranslational modification, protein turnover, chaperones	O		DJ41_1067	HMPREF0010_01661	Posttranslational modification, protein turnover, chaperones	O
29	HMPREF0010_02966	DJ41_3621	FALSE	FALSE		HMPREF0010_01659	#N/A	#N/A		DJ41_1069	HMPREF0010_01663	Translation, ribosomal structure and biogenesis	J
30	HMPREF0010_02967	DJ41_3620	FALSE	FALSE		HMPREF0010_01665	Function unknown	S		DJ41_1087	HMPREF0010_01681	Lipid metabolism	I
31	HMPREF0010_02968	DJ41_3619	FALSE	FALSE		HMPREF0010_01711	DNA replication, recombination, and repair	L		DJ41_1116	HMPREF0010_01709	Translation, ribosomal structure and biogenesis	J
32	HMPREF0010_02969	DJ41_3617	FALSE	FALSE		HMPREF0010_01718	General function prediction only	R		DJ41_1133	HMPREF0010_01726	Translation, ribosomal structure and biogenesis	J
33	HMPREF0010_02970	DJ41_3616	TRUE	TRUE		HMPREF0010_01720	Posttranslational modification, protein turnover, chaperones	O		DJ41_1147	HMPREF0010_01740	Energy production and conversion	C
34	HMPREF0010_02971	DJ41_3615	FALSE	FALSE		HMPREF0010_01742	Amino acid transport and metabolism	E		DJ41_1187	HMPREF0010_01780	Nucleotide transport and metabolism	F
35	HMPREF0010_02972	DJ41_3614	TRUE	TRUE		HMPREF0010_01764	General function prediction only	R		DJ41_1188	HMPREF0010_01781	Coenzyme metabolism	H
36	HMPREF0010_02973	DJ41_3613	FALSE	TRUE		HMPREF0010_01800	DNA replication, recombination, and repair	L		DJ41_1194	HMPREF0010_01787	Nucleotide transport and metabolism	F
37	HMPREF0010_02974	DJ41_3611	FALSE	FALSE		HMPREF0010_01808	Cell envelope biogenesis, outer membrane	M		DJ41_1210	HMPREF0010_01803	Energy production and conversion	C
38	HMPREF0010_02975	DJ41_3610	FALSE	FALSE		HMPREF0010_01815	Translation, ribosomal structure and biogenesis	J		DJ41_1229	HMPREF0010_01822	Amino acid transport and metabolism	E
39	HMPREF0010_02976	DJ41_3609	FALSE	FALSE		HMPREF0010_01828	Amino acid transport and metabolism	E		DJ41_1238	HMPREF0010_01831	Inorganic ion transport and metabolism	P
40	HMPREF0010_02977	PROKKA_00043	FALSE	FALSE		HMPREF0010_01871	DNA replication, recombination, and repair	L		DJ41_1242	HMPREF0010_01835	Posttranslational modification, protein turnover, chaperones	O
41	HMPREF0010_02978	DJ41_3607	FALSE	FALSE		HMPREF0010_01872	#N/A	#N/A		DJ41_1244	HMPREF0010_01837	General function prediction only	R
42	HMPREF0010_02979	DJ41_3606	FALSE	FALSE		HMPREF0010_01877	Inorganic ion transport and metabolism	P		DJ41_1247	HMPREF0010_01842	Lipid metabolism	I
43	HMPREF0010_02980	DJ41_3604	FALSE	FALSE		HMPREF0010_01902	Transcription	K		DJ41_1251	HMPREF0010_01844	General function prediction only	R
44	HMPREF0010_02982	DJ41_3602	FALSE	FALSE		HMPREF0010_01946	Transcription	K		DJ41_1252	HMPREF0010_01845	Coenzyme metabolism	H
45	HMPREF0010_02983	DJ41_3601	FALSE	FALSE		HMPREF0010_01947	0	0		DJ41_1266	HMPREF0010_01859	Coenzyme metabolism	H
46	HMPREF0010_02984	DJ41_3600	FALSE	FALSE		HMPREF0010_01972	0	0		DJ41_1268	HMPREF0010_01861	Cell envelope biogenesis, outer membrane	M
47	HMPREF0010_02985	DJ41_3598	FALSE	FALSE		HMPREF0010_01984	Inorganic ion transport and metabolism	P		DJ41_1298	HMPREF0010_01891	Amino acid transport and metabolism	E
48	HMPREF0010_02986	DJ41_3597	FALSE	FALSE		HMPREF0010_01987	Posttranslational modification, protein turnover, chaperones	O		DJ41_1299	HMPREF0010_01892	DNA replication, recombination, and repair	L
49	HMPREF0010_02987	DJ41_3596	FALSE	FALSE		HMPREF0010_01990	Cell envelope biogenesis, outer membrane	M		DJ41_1326	HMPREF0010_01917	Defense mechanisms	V
50	HMPREF0010_02988	DJ41_3595	FALSE	FALSE		HMPREF0010_02006	Inorganic ion transport and metabolism	P		DJ41_1328	HMPREF0010_01919	Function unknown	S
51	HMPREF0010_02989	DJ41_3594	FALSE	FALSE		HMPREF0010_02010	Amino acid transport and metabolism	E		DJ41_1426	HMPREF0010_02012	Amino acid transport and metabolism	E
52	HMPREF0010_02990	DJ41_3593	FALSE	FALSE		HMPREF0010_02020	0	0		DJ41_1451	HMPREF0010_02038	0	0
53	HMPREF0010_02991	DJ41_3592	FALSE	FALSE		HMPREF0010_02032	Function unknown	S		DJ41_3196	HMPREF0010_03176	Translation, ribosomal structure and biogenesis	J
54	HMPREF0010_02938	DJ41_3813	FALSE	FALSE		HMPREF0010_03179	Carbohydrate transport and metabolism	G		DJ41_3211	HMPREF0010_03191	Energy production and conversion	C
55	HMPREF0010_02937	DJ41_3814	FALSE	FALSE		HMPREF0010_03192	Inorganic ion transport and metabolism	P		DJ41_3219	HMPREF0010_03199	Translation, ribosomal structure and biogenesis	J
56	HMPREF0010_02936	DJ41_3815	FALSE	FALSE		HMPREF0010_03195	Inorganic ion transport and metabolism	P		DJ41_3221	HMPREF0010_03201	Posttranslational modification, protein turnover, chaperones	O
57	HMPREF0010_01333	DJ41_2736	FALSE	FALSE		HMPREF0010_03220	Secondary metabolites biosynthesis	Q		DJ41_3231	HMPREF0010_03211	Amino acid transport and metabolism	E
58	HMPREF0010_01334	DJ41_2735	FALSE	FALSE		HMPREF0010_03222	Lipid metabolism	I		DJ41_3239	HMPREF0010_03216	Coenzyme metabolism	H
59	HMPREF0010_01335	DJ41_2733	TRUE	TRUE		HMPREF0010_03245	Translation, ribosomal structure and biogenesis	J		DJ41_3240	HMPREF0010_03217	General function prediction only	R
60	HMPREF0010_01336	DJ41_2734	TRUE	FALSE		HMPREF0010_03294	Cell envelope biogenesis, outer membrane	M		DJ41_3246	HMPREF0010_03223	Lipid metabolism	I
61	HMPREF0010_01337	DJ41_2732	FALSE	FALSE		HMPREF0010_03362	Inorganic ion transport and metabolism	P		DJ41_3254	HMPREF0010_03231	Lipid metabolism	I
62	HMPREF0010_01338	DJ41_2731	TRUE	FALSE		HMPREF0010_03358	Inorganic ion transport and metabolism	P		DJ41_3255	HMPREF0010_03232	Lipid metabolism	I
63	HMPREF0010_01340	DJ41_2729	FALSE	FALSE		HMPREF0010_03351	Posttranslational modification, protein turnover, chaperones	O		DJ41_3256	HMPREF0010_03233	Energy production and conversion	C
64	HMPREF0010_01341	DJ41_2728	FALSE	FALSE		HMPREF0010_03668	Cell envelope biogenesis, outer membrane	M		DJ41_3259	HMPREF0010_03236	Amino acid transport and metabolism	E
65	HMPREF0010_01342	DJ41_2727	TRUE	TRUE		HMPREF0010_03670	Lipid metabolism	I		DJ41_3261	HMPREF0010_03238	Cell envelope biogenesis, outer membrane	M
66	HMPREF0010_01343	DJ41_2726	FALSE	FALSE		HMPREF0010_03685	Translation, ribosomal structure and biogenesis	J		DJ41_3262	HMPREF0010_03239	Amino acid transport and metabolism	E
67	HMPREF0010_01344	DJ41_2724	FALSE	FALSE		HMPREF0010_03687	DNA replication, recombination, and repair	L		DJ41_3309	HMPREF0010_03285	Amino acid transport and metabolism	E
68	HMPREF0010_01345	DJ41_2723	FALSE	FALSE		HMPREF0010_03688	DNA replication, recombination, and repair	L		DJ41_3310	HMPREF0010_03286	General function prediction only	R
69	HMPREF0010_01346	DJ41_2722	TRUE	TRUE		HMPREF0010_03690	DNA replication, recombination, and repair	L		DJ41_3343	HMPREF0010_03319	Coenzyme metabolism	H
70	HMPREF0010_01347	DJ41_2721	TRUE	TRUE		HMPREF0010_03699	Posttranslational modification, protein turnover, chaperones	O		DJ41_3344	HMPREF0010_03320	Carbohydrate transport and metabolism	G
71	HMPREF0010_01348	DJ41_2720	FALSE	FALSE		HMPREF0010_03547	#N/A	#N/A		DJ41_3735	HMPREF0010_03368	#N/A	#N/A
72	HMPREF0010_01349	DJ41_2719	FALSE	FALSE		HMPREF0010_03526	Secondary metabolites biosynthesis	Q		DJ41_3721	HMPREF0010_03353	General function prediction only	R
73	HMPREF0010_01350	DJ41_2718	TRUE	TRUE		HMPREF0010_03523	Cell envelope biogenesis, outer membrane	M		DJ41_3698	HMPREF0010_03700	Translation, ribosomal structure and biogenesis	J
74	HMPREF0010_01351	DJ41_2717	FALSE	FALSE		HMPREF0010_03486	Energy production and conversion	C		DJ41_3184	HMPREF0010_03544	Transcription	K
75	HMPREF0010_01352	DJ41_2715	FALSE	FALSE		HMPREF0010_03473	0	0		DJ41_3173	HMPREF0010_03533	Function unknown	S
76	HMPREF0010_01353	DJ41_2714	TRUE	TRUE		HMPREF0010_03467	Posttranslational modification, protein turnover, chaperones	O		DJ41_3172	HMPREF0010_03532	Amino acid transport and metabolism	E
77	HMPREF0010_01354	DJ41_2713	FALSE	FALSE		HMPREF0010_03462	Amino acid transport and metabolism	E		DJ41_3168	HMPREF0010_03528	Energy production and conversion	C
78	HMPREF0010_01355	DJ41_2712	FALSE	FALSE		HMPREF0010_03418	Function unknown	S		DJ41_3123	HMPREF0010_03482	Carbohydrate transport and metabolism	G
79	HMPREF0010_01356	DJ41_2711	FALSE	FALSE		HMPREF0010_03409	DNA replication, recombination, and repair	L		DJ41_3122	HMPREF0010_03481	Function unknown	S
80	HMPREF0010_01357	DJ41_2710	TRUE	TRUE		HMPREF0010_03408	Carbohydrate transport and metabolism	G		DJ41_3121	HMPREF0010_03480	General function prediction only	R
81	HMPREF0010_01358	DJ41_2709	FALSE	FALSE		HMPREF0010_03398	Amino acid transport and metabolism	E		DJ41_3100	HMPREF0010_03460	General function prediction only	R
82	HMPREF0010_01359	DJ41_2708	FALSE	FALSE		HMPREF0010_03383	Nucleotide transport and metabolism	F		DJ41_3077	HMPREF0010_03437	General function prediction only	R
83	HMPREF0010_01360	DJ41_2707	FALSE	FALSE		HMPREF0010_02464	Amino acid transport and metabolism	E		DJ41_3073	HMPREF0010_03433	Amino acid transport and metabolism	E
84	HMPREF0010_01361	DJ41_2706	FALSE	FALSE		HMPREF0010_02497	Inorganic ion transport and metabolism	P		DJ41_3064	HMPREF0010_03423	Secondary metabolites biosynthesis	Q
85	HMPREF0010_01363	DJ41_2704	FALSE	FALSE		HMPREF0010_02507	Cell envelope biogenesis, outer membrane	M		DJ41_3063	HMPREF0010_03422	#N/A	#N/A
86	HMPREF0010_01364	DJ41_2703	FALSE	FALSE		HMPREF0010_02513	Cell envelope biogenesis, outer membrane	M		DJ41_3019	HMPREF0010_03378	Translation, ribosomal structure and biogenesis	J
87	HMPREF0010_01365	DJ41_2702	FALSE	FALSE		HMPREF0010_02547	Translation, ribosomal structure and biogenesis	J		DJ41_3016	HMPREF0010_03375	General function prediction only	R
88	HMPREF0010_01366	DJ41_2701	FALSE	FALSE		HMPREF0010_02551	Translation, ribosomal structure and biogenesis	J		DJ41_3014	HMPREF0010_03373	Posttranslational modification, protein turnover, chaperones	O
89	HMPREF0010_01367	DJ41_2700	FALSE	FALSE		HMPREF0010_02555	Amino acid transport and metabolism	E		DJ41_2740	HMPREF0010_02431	#N/A	#N/A
90	HMPREF0010_01368	DJ41_2699	TRUE	TRUE		HMPREF0010_02559	Function unknown	S		DJ41_2743	HMPREF0010_02434	Amino acid transport and metabolism	E
91	HMPREF0010_01370	DJ41_2698	FALSE	FALSE		HMPREF0010_02560	General function prediction only	R		DJ41_2746	HMPREF0010_02437	Energy production and conversion	C
92	HMPREF0010_01371	DJ41_2697	TRUE	TRUE		HMPREF0010_02562	0	0		DJ41_2787	HMPREF0010_02476	Amino acid transport and metabolism	E
93	HMPREF0010_01372	DJ41_2696	FALSE	FALSE		HMPREF0010_02609	Inorganic ion transport and metabolism	P		DJ41_2790	HMPREF0010_02479	Amino acid transport and metabolism	E
94	HMPREF0010_01373	DJ41_2695	FALSE	FALSE		HMPREF0010_02611	Nucleotide transport and metabolism	F		DJ41_2791	HMPREF0010_02480	Amino acid transport and metabolism	E
95	HMPREF0010_01374	DJ41_2694	FALSE	FALSE		HMPREF0010_02617	Lipid metabolism	I		DJ41_2796	HMPREF0010_02483	Energy production and conversion	C
96	HMPREF0010_01375	DJ41_2693	FALSE	FALSE		HMPREF0010_02622	Energy production and conversion	C		DJ41_2802	HMPREF0010_02489	Amino acid transport and metabolism	E
97	HMPREF0010_01376	DJ41_2692	FALSE	FALSE		HMPREF0010_02652	Transcription	K		DJ41_2808	HMPREF0010_02495	Cell envelope biogenesis, outer membrane	M
98	HMPREF0010_01377	DJ41_2691	FALSE	FALSE		HMPREF0010_02665	Amino acid transport and metabolism	E		DJ41_2809	HMPREF0010_02496	Inorganic ion transport and metabolism	P
99	HMPREF0010_01378	DJ41_2690	FALSE	FALSE		HMPREF0010_02671	Amino acid transport and metabolism	E		DJ41_2819	HMPREF0010_02502	Translation, ribosomal structure and biogenesis	J
100	HMPREF0010_01379	DJ41_2689	FALSE	FALSE		HMPREF0010_02681	Cell envelope biogenesis, outer membrane	M		DJ41_2867	HMPREF0010_02549	General function prediction only	R
101	HMPREF0010_01380	DJ41_2688	TRUE	TRUE		HMPREF0010_03706	Lipid metabolism	I		DJ41_2890	HMPREF0010_02572	Amino acid transport and metabolism	E
102	HMPREF0010_01381	DJ41_2687	TRUE	TRUE		HMPREF0010_02775	Carbohydrate transport and metabolism	G		DJ41_2893	HMPREF0010_02575	Amino acid transport and metabolism	E
103	HMPREF0010_01382	DJ41_2686	TRUE	TRUE		HMPREF0010_02747	Coenzyme metabolism	H		DJ41_2905	HMPREF0010_02587	Translation, ribosomal structure and biogenesis	J
104	HMPREF0010_01383	DJ41_2685	FALSE	FALSE		HMPREF0010_02722	Cell envelope biogenesis, outer membrane	M		DJ41_2906	HMPREF0010_02588	Translation, ribosomal structure and biogenesis	J
105	HMPREF0010_01384	DJ41_2684	FALSE	TRUE		HMPREF0010_02699	Function unknown	S		DJ41_2913	HMPREF0010_02595	Lipid metabolism	I
106	HMPREF0010_01385	DJ41_2683	FALSE	FALSE		HMPREF0010_02694	Posttranslational modification, protein turnover, chaperones	O		DJ41_2936	HMPREF0010_02618	Energy production and conversion	C
107	HMPREF0010_01386	DJ41_2682	FALSE	FALSE		HMPREF0010_02827	Amino acid transport and metabolism	E		DJ41_2972	HMPREF0010_02654	Inorganic ion transport and metabolism	P
108	HMPREF0010_01387	DJ41_2681	FALSE	FALSE		HMPREF0010_02869	Inorganic ion transport and metabolism	P		DJ41_3746	HMPREF0010_03724	General function prediction only	R
109	HMPREF0010_01388	DJ41_2680	FALSE	FALSE		HMPREF0010_02881	0	0		DJ41_3747	HMPREF0010_03723	Lipid metabolism	I
110	HMPREF0010_01389	DJ41_2679	FALSE	FALSE		HMPREF0010_02882	0	0		DJ41_3749	HMPREF0010_03721	Lipid metabolism	I
111	HMPREF0010_01390	DJ41_2678	FALSE	FALSE		HMPREF0010_02900	Transcription	K		DJ41_3750	HMPREF0010_03720	Lipid metabolism	I
112	HMPREF0010_01391	DJ41_2677	FALSE	FALSE		HMPREF0010_02921	#N/A	#N/A		DJ41_3458	HMPREF0010_02802	Inorganic ion transport and metabolism	P
113	HMPREF0010_01392	DJ41_2676	FALSE	FALSE		HMPREF0010_02039	#N/A	#N/A		DJ41_3423	HMPREF0010_02766	General function prediction only	R
114	HMPREF0010_01393	DJ41_2675	FALSE	FALSE		HMPREF0010_02077	Cell envelope biogenesis, outer membrane	M		DJ41_3422	HMPREF0010_02765	#N/A	#N/A
115	HMPREF0010_01394	DJ41_2674	FALSE	FALSE		HMPREF0010_02086	Energy production and conversion	C		DJ41_3417	HMPREF0010_02760	Posttranslational modification, protein turnover, chaperones	O
116	HMPREF0010_01395	DJ41_2673	FALSE	FALSE		HMPREF0010_02092	Energy production and conversion	C		DJ41_3403	HMPREF0010_02746	Coenzyme transport and metabolism	H
117	HMPREF0010_01396	DJ41_2672	FALSE	FALSE		HMPREF0010_02109	0	0		DJ41_3400	HMPREF0010_02743	Lipid metabolism	I
118	HMPREF0010_01397	DJ41_2671	FALSE	FALSE		HMPREF0010_02110	Cell envelope biogenesis, outer membrane	M		DJ41_3395	HMPREF0010_02738	Lipid metabolism	I
119	HMPREF0010_01398	DJ41_2669	FALSE	FALSE		HMPREF0010_02148	General function prediction only	R		DJ41_3392	HMPREF0010_02735	Posttranslational modification, protein turnover, chaperones	O
120	HMPREF0010_01399	DJ41_2670	TRUE	TRUE		HMPREF0010_02168	Inorganic ion transport and metabolism	P		DJ41_3385	HMPREF0010_02728	Translation, ribosomal structure and biogenesis	J
121	HMPREF0010_01400	DJ41_2668	TRUE	TRUE		HMPREF0010_02172	Inorganic ion transport and metabolism	P		DJ41_3496	HMPREF0010_02835	Translation, ribosomal structure and biogenesis	J
122	HMPREF0010_01401	DJ41_2667	FALSE	FALSE		HMPREF0010_02207	Amino acid transport and metabolism	E		DJ41_3497	HMPREF0010_02836	Translation, ribosomal structure and biogenesis	J
123	HMPREF0010_01402	DJ41_2666	FALSE	FALSE		HMPREF0010_02225	Translation, ribosomal structure and biogenesis	J		DJ41_3498	HMPREF0010_02837	Translation, ribosomal structure and biogenesis	J
124	HMPREF0010_01403	DJ41_2665	FALSE	FALSE		HMPREF0010_02236	Function unknown	S		DJ41_3505	HMPREF0010_02844	#N/A	#N/A
125	HMPREF0010_01404	DJ41_2664	TRUE	TRUE		HMPREF0010_02241	Translation, ribosomal structure and biogenesis	J		DJ41_3509	HMPREF0010_02848	General function prediction only	R
126	HMPREF0010_01405	DJ41_2663	FALSE	FALSE		HMPREF0010_02256	Inorganic ion transport and metabolism	P		DJ41_3516	HMPREF0010_02855	General function prediction only	R
127	HMPREF0010_01406	DJ41_2662	FALSE	FALSE		HMPREF0010_02266	Nucleotide transport and metabolism	F		DJ41_3537	HMPREF0010_02874	Translation, ribosomal structure and biogenesis	J
128	HMPREF0010_01407	DJ41_2661	FALSE	FALSE		HMPREF0010_02268	Cell envelope biogenesis, outer membrane	M		DJ41_3553	HMPREF0010_02890	Translation, ribosomal structure and biogenesis	J
129	HMPREF0010_01408	DJ41_2660	FALSE	FALSE		HMPREF0010_02275	#N/A	#N/A		DJ41_3558	HMPREF0010_02895	Amino acid transport and metabolism	E
130	HMPREF0010_01409	DJ41_2659	FALSE	FALSE		HMPREF0010_02281	Amino acid transport and metabolism	E		DJ41_3561	HMPREF0010_02898	Coenzyme metabolism	H
131	HMPREF0010_01410	DJ41_2658	FALSE	FALSE		HMPREF0010_02297	Inorganic ion transport and metabolism	P		DJ41_3578	HMPREF0010_02917	Translation, ribosomal structure and biogenesis	J
132	HMPREF0010_01411	DJ41_2656	FALSE	FALSE		HMPREF0010_02300	Inorganic ion transport and metabolism	P		DJ41_1472	HMPREF0010_02057	Inorganic ion transport and metabolism	P
133	HMPREF0010_01412	DJ41_2655	FALSE	FALSE		HMPREF0010_02304	Secondary metabolites biosynthesis	Q		DJ41_1502	HMPREF0010_02081	#N/A	#N/A
134	HMPREF0010_01413	DJ41_2654	FALSE	FALSE		HMPREF0010_02326	Amino acid transport and metabolism	E		DJ41_1514	HMPREF0010_02095	Translation, ribosomal structure and biogenesis	J
135	HMPREF0010_01414	DJ41_2653	FALSE	FALSE		HMPREF0010_02329	Amino acid transport and metabolism	E		DJ41_1523	HMPREF0010_02105	Amino acid transport and metabolism	E
136	HMPREF0010_01415	DJ41_2652	FALSE	FALSE		HMPREF0010_02333	Amino acid transport and metabolism	E		DJ41_1543	HMPREF0010_02127	Cell envelope biogenesis, outer membrane	M
137	HMPREF0010_01416	DJ41_2651	FALSE	FALSE		HMPREF0010_02341	Signal transduction mechanisms	T		DJ41_1578	HMPREF0010_02163	General function prediction only	R
138	HMPREF0010_01417	DJ41_2650	FALSE	FALSE		HMPREF0010_02351	Inorganic ion transport and metabolism	P		DJ41_1579	HMPREF0010_02164	Posttranslational modification, protein turnover, chaperones	O
139	HMPREF0010_01418	DJ41_2648	FALSE	FALSE		HMPREF0010_02353	Translation, ribosomal structure and biogenesis	J		DJ41_1602	HMPREF0010_02187	Coenzyme metabolism	H
140	HMPREF0010_01419	DJ41_2647	FALSE	FALSE		HMPREF0010_02363	Cell envelope biogenesis, outer membrane	M		DJ41_1604	HMPREF0010_02189	General function prediction only	R
141	HMPREF0010_01420	DJ41_2646	FALSE	FALSE		HMPREF0010_00020	Amino acid transport and metabolism	E		DJ41_1626	HMPREF0010_02210	General function prediction only	R
142	HMPREF0010_01427	DJ41_2641	FALSE	FALSE		HMPREF0010_00028	Amino acid transport and metabolism	E		DJ41_1647	HMPREF0010_02231	General function prediction only	R
143	HMPREF0010_01428	DJ41_2640	FALSE	FALSE		HMPREF0010_00029	Amino acid transport and metabolism	E		DJ41_1666	HMPREF0010_02250	Amino acid transport and metabolism	E
144	HMPREF0010_01429	DJ41_2639	FALSE	FALSE		HMPREF0010_00030	Amino acid transport and metabolism	E		DJ41_1667	HMPREF0010_02251	Amino acid transport and metabolism	E
145	HMPREF0010_01430	DJ41_2638	FALSE	FALSE		HMPREF0010_00031	Amino acid transport and metabolism	E		DJ41_1686	HMPREF0010_02270	#N/A	#N/A
146	HMPREF0010_01431	DJ41_2637	FALSE	FALSE		HMPREF0010_00063	Coenzyme metabolism	H		DJ41_1696	HMPREF0010_02280	#N/A	#N/A
147	HMPREF0010_01432	DJ41_2636	FALSE	FALSE		HMPREF0010_00116	Carbohydrate transport and metabolism	G		DJ41_1708	HMPREF0010_02291	Amino acid transport and metabolism	E
148	HMPREF0010_01434	DJ41_2635	FALSE	FALSE		HMPREF0010_00143	Amino acid transport and metabolism	E		DJ41_1718	HMPREF0010_02302	Secondary metabolites biosynthesis	Q
149	HMPREF0010_01435	DJ41_2634	FALSE	FALSE		HMPREF0010_00151	Inorganic ion transport and metabolism	P		DJ41_1722	HMPREF0010_02306	Amino acid transport and metabolism	E
150	HMPREF0010_01436	DJ41_2633	FALSE	FALSE		HMPREF0010_00153	Inorganic ion transport and metabolism	P		DJ41_1725	HMPREF0010_02309	Defense mechanisms	V
151	HMPREF0010_01437	DJ41_2632	FALSE	FALSE		HMPREF0010_00200	Inorganic ion transport and metabolism	P		DJ41_1727	HMPREF0010_02311	Secondary metabolites biosynthesis	Q
152	HMPREF0010_01438	DJ41_2631	FALSE	FALSE		HMPREF0010_00201	Inorganic ion transport and metabolism	P		DJ41_1734	HMPREF0010_02318	0	0
153	HMPREF0010_01439	DJ41_2630	FALSE	FALSE		HMPREF0010_00202	Inorganic ion transport and metabolism	P		DJ41_1768	HMPREF0010_02348	Coenzyme metabolism	H
154	HMPREF0010_01440	DJ41_2629	FALSE	FALSE		HMPREF0010_00208	#N/A	#N/A		DJ41_1780	HMPREF0010_02359	Function unknown	S
155	HMPREF0010_01441	DJ41_2628	FALSE	FALSE		HMPREF0010_00241	Lipid metabolism	I		DJ41_1786	HMPREF0010_02366	General function prediction only	R
156	HMPREF0010_01442	DJ41_2627	FALSE	FALSE		HMPREF0010_00279	Inorganic ion transport and metabolism	P		DJ41_1931	HMPREF0010_00087	General function prediction only	R
157	HMPREF0010_01443	DJ41_2626	FALSE	FALSE		HMPREF0010_00293	DNA replication, recombination, and repair	L		DJ41_18	HMPREF0010_00126	General function prediction only	R
158	HMPREF0010_01444	DJ41_2625	FALSE	FALSE		HMPREF0010_00297	Carbohydrate transport and metabolism	G		DJ41_23	HMPREF0010_00131	Lipid metabolism	I
159	HMPREF0010_01445	DJ41_2624	FALSE	FALSE		HMPREF0010_00301	Lipid metabolism	I		DJ41_34	HMPREF0010_00142	Cell envelope biogenesis, outer membrane	M
160	HMPREF0010_01446	DJ41_2623	FALSE	FALSE		HMPREF0010_00306	#N/A	#N/A		DJ41_36	HMPREF0010_00144	Carbohydrate transport and metabolism	G
161	HMPREF0010_01447	DJ41_2622	FALSE	TRUE		HMPREF0010_00372	Inorganic ion transport and metabolism	P		DJ41_84	HMPREF0010_00192	General function prediction only	R
162	HMPREF0010_01448	DJ41_2621	FALSE	FALSE		HMPREF0010_00388	Translation, ribosomal structure and biogenesis	J		DJ41_101	HMPREF0010_00207	Coenzyme metabolism	H
163	HMPREF0010_01449	DJ41_2620	FALSE	FALSE		HMPREF0010_00393	General function prediction only	R		DJ41_118	HMPREF0010_00224	Translation, ribosomal structure and biogenesis	J
164	HMPREF0010_01450	DJ41_2619	FALSE	FALSE		HMPREF0010_00412	Inorganic ion transport and metabolism	P		DJ41_129	HMPREF0010_00235	Nucleotide transport and metabolism	F
165	HMPREF0010_01451	DJ41_2618	FALSE	FALSE		HMPREF0010_00413	Inorganic ion transport and metabolism	P		DJ41_132	HMPREF0010_00238	Amino acid transport and metabolism	E
166	HMPREF0010_01452	DJ41_2617	FALSE	FALSE		HMPREF0010_00444	Carbohydrate transport and metabolism	G		DJ41_147	HMPREF0010_00253	Posttranslational modification, protein turnover, chaperones	O
167	HMPREF0010_01453	DJ41_2616	FALSE	FALSE		HMPREF0010_00458	Lipid metabolism	I		DJ41_205	HMPREF0010_00312	Inorganic ion transport and metabolism	P
168	HMPREF0010_01454	DJ41_2615	FALSE	FALSE		HMPREF0010_00491	Carbohydrate transport and metabolism	G		DJ41_214	HMPREF0010_00321	Coenzyme metabolism	H
169	HMPREF0010_01455	DJ41_2614	FALSE	FALSE		HMPREF0010_00521	#N/A	#N/A		DJ41_215	HMPREF0010_00322	#N/A	#N/A
170	HMPREF0010_01456	DJ41_2613	TRUE	TRUE		HMPREF0010_00538	Carbohydrate transport and metabolism	G		DJ41_216	HMPREF0010_00323	Coenzyme metabolism	H
171	HMPREF0010_01457	DJ41_2612	TRUE	TRUE		HMPREF0010_00543	General function prediction only	R		DJ41_217	HMPREF0010_00324	Coenzyme metabolism	H
172	HMPREF0010_01458	DJ41_2611	FALSE	FALSE		HMPREF0010_00545	Inorganic ion transport and metabolism	P		DJ41_218	HMPREF0010_00325	Coenzyme metabolism	H
173	HMPREF0010_01459	DJ41_2610	TRUE	TRUE		HMPREF0010_00546	Inorganic ion transport and metabolism	P		DJ41_273	HMPREF0010_00380	Carbohydrate transport and metabolism	G
174	HMPREF0010_01460	DJ41_2609	TRUE	TRUE		HMPREF0010_00547	Coenzyme metabolism	H		DJ41_320	HMPREF0010_00427	Energy production and conversion	C
175	HMPREF0010_01461	DJ41_2608	TRUE	TRUE		HMPREF0010_00604	Inorganic ion transport and metabolism	P		DJ41_332	HMPREF0010_00439	#N/A	#N/A
176	HMPREF0010_01462	DJ41_2607	FALSE	FALSE		HMPREF0010_00607	Lipid metabolism	I		DJ41_363	HMPREF0010_00471	Secondary metabolites biosynthesis	Q
177	HMPREF0010_01463	DJ41_2606	TRUE	TRUE		HMPREF0010_00621	Inorganic ion transport and metabolism	P		DJ41_371	HMPREF0010_00479	#N/A	#N/A
178	HMPREF0010_01464	DJ41_2605	TRUE	TRUE		HMPREF0010_00622	Inorganic ion transport and metabolism	P		DJ41_376	HMPREF0010_00483	#N/A	#N/A
179	HMPREF0010_01465	DJ41_2604	FALSE	FALSE		HMPREF0010_00623	Inorganic ion transport and metabolism	P		DJ41_385	HMPREF0010_00492	Function unknown	S
180	HMPREF0010_01466	DJ41_2603	FALSE	FALSE		HMPREF0010_00627	Coenzyme metabolism	H		DJ41_399	HMPREF0010_00506	General function prediction only	R
181	HMPREF0010_01467	DJ41_2602	FALSE	FALSE		HMPREF0010_00659	Energy production and conversion	C		DJ41_403	HMPREF0010_00510	Lipid metabolism	I
182	HMPREF0010_01468	DJ41_2601	FALSE	FALSE		HMPREF0010_00660	Energy production and conversion	C		DJ41_405	HMPREF0010_00512	Lipid metabolism	I
183	HMPREF0010_01469	DJ41_2600	TRUE	TRUE		HMPREF0010_00697	Carbohydrate transport and metabolism	G		DJ41_425	HMPREF0010_00533	Energy production and conversion	C
184	HMPREF0010_01470	DJ41_2599	FALSE	FALSE		HMPREF0010_00753	Signal transduction mechanisms	T		DJ41_429	HMPREF0010_00537	Carbohydrate transport and metabolism	G
185	HMPREF0010_01471	DJ41_2598	FALSE	FALSE		HMPREF0010_00767	Amino acid transport and metabolism	E		DJ41_454	HMPREF0010_00562	DNA replication, recombination, and repair	L
186	HMPREF0010_01472	DJ41_2597	FALSE	FALSE		HMPREF0010_00800	DNA replication, recombination, and repair	L		DJ41_473	HMPREF0010_00581	General function prediction only	R
187	HMPREF0010_01474	DJ41_2596	FALSE	FALSE		HMPREF0010_00803	Defense mechanisms	V		DJ41_504	HMPREF0010_00612	General function prediction only	R
188	HMPREF0010_01475	DJ41_2595	FALSE	FALSE		HMPREF0010_00809	Cell envelope biogenesis, outer membrane	M		DJ41_511	HMPREF0010_00619	Secondary metabolites biosynthesis	Q
189	HMPREF0010_01476	DJ41_2594	TRUE	TRUE		HMPREF0010_00884	Amino acid transport and metabolism	E		DJ41_525	HMPREF0010_00633	Secondary metabolites biosynthesis	Q
190	HMPREF0010_01477	DJ41_2593	TRUE	TRUE		HMPREF0010_00885	Amino acid transport and metabolism	E		DJ41_528	HMPREF0010_00636	General function prediction only	R
191	HMPREF0010_01478	DJ41_2592	FALSE	FALSE		HMPREF0010_00892	Inorganic ion transport and metabolism	P		DJ41_550	HMPREF0010_00657	Inorganic ion transport and metabolism	P
192	HMPREF0010_01479	DJ41_2591	FALSE	FALSE		HMPREF0010_00893	Inorganic ion transport and metabolism	P		DJ41_551	HMPREF0010_00658	Inorganic ion transport and metabolism	P
193	HMPREF0010_01480	DJ41_2590	FALSE	TRUE		HMPREF0010_00895	Inorganic ion transport and metabolism	P		DJ41_563	HMPREF0010_00670	General function prediction only	R
194	HMPREF0010_01481	DJ41_2589	FALSE	FALSE		HMPREF0010_00901	Amino acid transport and metabolism	E		DJ41_572	HMPREF0010_00679	Coenzyme metabolism	H
195	HMPREF0010_01482	DJ41_2588	FALSE	FALSE		HMPREF0010_00902	#N/A	#N/A		DJ41_624	HMPREF0010_00733	Secondary metabolites biosynthesis	Q
196	HMPREF0010_01483	DJ41_2587	FALSE	TRUE		HMPREF0010_00910	Posttranslational modification, protein turnover, chaperones	O		DJ41_638	HMPREF0010_00747	Amino acid transport and metabolism	E
197	HMPREF0010_01484	DJ41_2586	FALSE	FALSE		HMPREF0010_00914	DNA replication, recombination, and repair	L		DJ41_683	HMPREF0010_00792	Coenzyme metabolism	H
198	HMPREF0010_01485	DJ41_2585	FALSE	TRUE		HMPREF0010_00934	Inorganic ion transport and metabolism	P		DJ41_736	HMPREF0010_00845	Cell envelope biogenesis, outer membrane	M
199	HMPREF0010_01486	DJ41_2584	TRUE	FALSE		HMPREF0010_00935	Inorganic ion transport and metabolism	P		DJ41_770	HMPREF0010_00880	Lipid metabolism	I
200	HMPREF0010_01487	DJ41_2583	FALSE	FALSE		HMPREF0010_00951	#N/A	#N/A		DJ41_778	HMPREF0010_00888	Posttranslational modification, protein turnover, chaperones	O
201	HMPREF0010_01488	DJ41_2582	FALSE	FALSE		HMPREF0010_00952	Lipid metabolism	I		DJ41_797	HMPREF0010_00907	Amino acid transport and metabolism	E
202	HMPREF0010_01489	DJ41_2581	TRUE	FALSE		HMPREF0010_00953	#N/A	#N/A		DJ41_829	HMPREF0010_00937	Carbohydrate transport and metabolism	G
203	HMPREF0010_01490	DJ41_2580	FALSE	TRUE		HMPREF0010_00959	Translation, ribosomal structure and biogenesis	J		DJ41_841	HMPREF0010_00950	#N/A	#N/A
204	HMPREF0010_01491	DJ41_2579	TRUE	TRUE		HMPREF0010_00961	Amino acid transport and metabolism	E		DJ41_864	HMPREF0010_00973	Amino acid transport and metabolism	E
205	HMPREF0010_01492	DJ41_2578	FALSE	TRUE		HMPREF0010_00969	Inorganic ion transport and metabolism	P		DJ41_869	HMPREF0010_00978	Amino acid transport and metabolism	E
206	HMPREF0010_01493	DJ41_2577	FALSE	FALSE		HMPREF0010_00985	Amino acid transport and metabolism	E		DJ41_2415	HMPREF0010_03016	Amino acid transport and metabolism	E
207	HMPREF0010_01494	DJ41_2576	TRUE	FALSE		HMPREF0010_03007	Function unknown	S		DJ41_2413	HMPREF0010_03018	Amino acid transport and metabolism	E
208	HMPREF0010_01495	DJ41_2575	FALSE	FALSE		HMPREF0010_03008	Inorganic ion transport and metabolism	P		DJ41_2409	HMPREF0010_03022	Energy production and conversion	C
209	HMPREF0010_01496	DJ41_2573	TRUE	TRUE		HMPREF0010_03553	Cell envelope biogenesis, outer membrane	M		DJ41_2407	HMPREF0010_03024	Amino acid transport and metabolism	E
210	HMPREF0010_01497	DJ41_2574	FALSE	FALSE		HMPREF0010_01157	General function prediction only	R		DJ41_2404	HMPREF0010_03026	Amino acid transport and metabolism	E
211	HMPREF0010_01498	DJ41_2572	FALSE	FALSE		HMPREF0010_01148	Inorganic ion transport and metabolism	P		DJ41_2396	HMPREF0010_03034	Carbohydrate transport and metabolism	G
212	HMPREF0010_01499	DJ41_2571	TRUE	TRUE		HMPREF0010_01094	Amino acid transport and metabolism	E		DJ41_2395	HMPREF0010_03035	Carbohydrate transport and metabolism	G
213	HMPREF0010_01500	DJ41_2570	FALSE	FALSE		HMPREF0010_01005	Lipid metabolism	I		DJ41_2394	HMPREF0010_03036	Cell envelope biogenesis, outer membrane	M
214	HMPREF0010_01501	DJ41_2569	FALSE	FALSE		HMPREF0010_00440	#N/A	#N/A		DJ41_2393	HMPREF0010_03037	Amino acid transport and metabolism	E
215	HMPREF0010_01502	DJ41_2568	TRUE	TRUE		HMPREF0010_00482	#N/A	#N/A		DJ41_2392	HMPREF0010_03038	Energy production and conversion	C
216	HMPREF0010_01503	DJ41_2567	FALSE	FALSE		HMPREF0010_02098	#N/A	#N/A		DJ41_2386	HMPREF0010_03044	Lipid metabolism	I
217	HMPREF0010_01504	DJ41_2566	TRUE	TRUE		HMPREF0010_03475	#N/A	#N/A		DJ41_2385	HMPREF0010_03045	Lipid metabolism	I
218	HMPREF0010_01505	DJ41_2565	TRUE	TRUE						DJ41_2383	HMPREF0010_03047	Lipid metabolism	I
219	HMPREF0010_01506	DJ41_2564	TRUE	TRUE						DJ41_2382	HMPREF0010_03048	Carbohydrate transport and metabolism	G
220	HMPREF0010_01508	DJ41_2563	TRUE	TRUE						DJ41_2375	HMPREF0010_03055	Amino acid transport and metabolism	E
221	HMPREF0010_01509	DJ41_2562	TRUE	TRUE						DJ41_2373	HMPREF0010_03057	General function prediction only	R
222	HMPREF0010_01510	DJ41_2561	FALSE	FALSE						DJ41_2369	HMPREF0010_03061	Inorganic ion transport and metabolism	P
223	HMPREF0010_01511	DJ41_2560	FALSE	FALSE						DJ41_2368	HMPREF0010_03062	General function prediction only	R
224	HMPREF0010_01512	DJ41_2559	FALSE	FALSE						DJ41_2363	HMPREF0010_03067	General function prediction only	R
225	HMPREF0010_01513	DJ41_2558	FALSE	TRUE						DJ41_2362	HMPREF0010_03068	Inorganic ion transport and metabolism	P
226	HMPREF0010_01515	DJ41_2557	FALSE	FALSE						DJ41_2339	HMPREF0010_03092	DNA replication, recombination, and repair	L
227	HMPREF0010_01516	DJ41_2556	FALSE	FALSE						DJ41_2293	HMPREF0010_03139	Translation, ribosomal structure and biogenesis	J
228	HMPREF0010_01517	DJ41_2555	FALSE	FALSE						DJ41_2287	HMPREF0010_03146	Energy production and conversion	C
229	HMPREF0010_01518	DJ41_2554	FALSE	FALSE						DJ41_2281	HMPREF0010_03152	General function prediction only	R
230	HMPREF0010_01519	DJ41_2553	FALSE	TRUE						DJ41_2273	HMPREF0010_03160	Posttranslational modification, protein turnover, chaperones	O
231	HMPREF0010_01520	DJ41_2552	TRUE	FALSE						DJ41_2267	HMPREF0010_03166	Posttranslational modification, protein turnover, chaperones	O
232	HMPREF0010_01521	DJ41_2551	TRUE	FALSE						DJ41_2263	HMPREF0010_03649	General function prediction only	R
233	HMPREF0010_01522	DJ41_2550	FALSE	FALSE						DJ41_2254	HMPREF0010_03640	Coenzyme metabolism	H
234	HMPREF0010_01523	DJ41_2549	FALSE	FALSE						DJ41_2244	HMPREF0010_03630	Amino acid transport and metabolism	E
235	HMPREF0010_01524	DJ41_2548	FALSE	FALSE						DJ41_2166	HMPREF0010_03554	Translation, ribosomal structure and biogenesis	J
236	HMPREF0010_01525	DJ41_2547	FALSE	FALSE						DJ41_2161	HMPREF0010_03549	General function prediction only	R
237	HMPREF0010_01526	DJ41_2546	TRUE	TRUE						DJ41_2145	HMPREF0010_01178	General function prediction only	R
238	HMPREF0010_01527	DJ41_2545	FALSE	FALSE						DJ41_2128	HMPREF0010_01158	#N/A	#N/A
239	HMPREF0010_01528	DJ41_2544	FALSE	FALSE						DJ41_2111	HMPREF0010_01140	Amino acid transport and metabolism	E
240	HMPREF0010_01529	DJ41_2543	FALSE	FALSE						DJ41_2108	HMPREF0010_01137	Lipid metabolism	I
241	HMPREF0010_01530	DJ41_2542	FALSE	TRUE						DJ41_2101	HMPREF0010_01130	Inorganic ion transport and metabolism	P
242	HMPREF0010_01531	DJ41_2541	FALSE	FALSE						DJ41_2099	HMPREF0010_01128	Inorganic ion transport and metabolism	P
243	HMPREF0010_01532	DJ41_2540	FALSE	FALSE						DJ41_2077	HMPREF0010_01106	Nucleotide transport and metabolism	F
244	HMPREF0010_01533	DJ41_2539	FALSE	FALSE						DJ41_2046	HMPREF0010_01078	Lipid metabolism	I
245	HMPREF0010_01534	DJ41_2538	FALSE	TRUE						DJ41_2041	HMPREF0010_01073	Secondary metabolites biosynthesis	Q
246	HMPREF0010_01535	DJ41_2537	FALSE	FALSE						DJ41_2028	HMPREF0010_01061	Amino acid transport and metabolism	E
247	HMPREF0010_01536	DJ41_2536	FALSE	FALSE						DJ41_2015	HMPREF0010_01047	Energy production and conversion	C
248	HMPREF0010_01537	DJ41_2535	TRUE	TRUE						DJ41_1997	HMPREF0010_01029	General function prediction only	R
249	HMPREF0010_01538	DJ41_2534	TRUE	TRUE						DJ41_1991	HMPREF0010_01023	Lipid metabolism	I
250	HMPREF0010_01539	DJ41_2533	FALSE	FALSE						DJ41_1989	HMPREF0010_01021	Carbohydrate transport and metabolism	G
251	HMPREF0010_01540	DJ41_2532	FALSE	FALSE						DJ41_1983	HMPREF0010_01015	Lipid metabolism	I
252	HMPREF0010_01541	DJ41_2531	FALSE	FALSE						DJ41_1092	0	#N/A	#N/A
253	HMPREF0010_01542	DJ41_2530	FALSE	FALSE						DJ41_3116	0	#N/A	#N/A
254	HMPREF0010_01543	DJ41_2529	FALSE	FALSE						DJ41_333	0	#N/A	#N/A
255	HMPREF0010_01544	DJ41_2528	TRUE	TRUE						DJ41_372	0	#N/A	#N/A
256	HMPREF0010_01545	DJ41_2527	FALSE	FALSE						DJ41_375	0	#N/A	#N/A
257	HMPREF0010_01546	DJ41_2526	FALSE	FALSE						DJ41_537	0	#N/A	#N/A
258	HMPREF0010_01548	DJ41_2525	TRUE	FALSE						DJ41_2405	0	#N/A	#N/A
259	HMPREF0010_01549	DJ41_2524	TRUE	TRUE
260	HMPREF0010_01550	DJ41_2523	TRUE	TRUE
261	HMPREF0010_01551	DJ41_2522	TRUE	TRUE
262	HMPREF0010_01552	DJ41_2521	TRUE	FALSE
263	HMPREF0010_01553	DJ41_2520	TRUE	FALSE
264	HMPREF0010_01554	DJ41_2519	TRUE	FALSE
265	HMPREF0010_01555	DJ41_2518	FALSE	FALSE
266	HMPREF0010_01556	DJ41_2517	FALSE	TRUE
267	HMPREF0010_01557	DJ41_2516	TRUE	FALSE
268	HMPREF0010_01558	DJ41_2515	FALSE	FALSE
269	HMPREF0010_01559	DJ41_2514	FALSE	FALSE
270	HMPREF0010_01560	DJ41_2513	TRUE	TRUE
271	HMPREF0010_01562	DJ41_2512	FALSE	FALSE
272	HMPREF0010_01563	DJ41_2511	FALSE	FALSE
273	HMPREF0010_01564	DJ41_2510	TRUE	TRUE
274	HMPREF0010_01565	DJ41_2509	FALSE	FALSE
275	HMPREF0010_01566	DJ41_2508	FALSE	FALSE
276	HMPREF0010_01567	DJ41_2507	FALSE	FALSE
277	HMPREF0010_01570	DJ41_2505	FALSE	FALSE
278	HMPREF0010_01571	DJ41_2504	FALSE	FALSE
279	HMPREF0010_01572	DJ41_2503	TRUE	TRUE
280	HMPREF0010_01574	DJ41_2500	FALSE	FALSE
281	HMPREF0010_01575	DJ41_2499	FALSE	FALSE
282	HMPREF0010_01576	DJ41_2498	FALSE	FALSE
283	HMPREF0010_01577	DJ41_2497	FALSE	FALSE
284	HMPREF0010_01578	DJ41_2496	FALSE	FALSE
285	HMPREF0010_01579	DJ41_2495	FALSE	FALSE
286	HMPREF0010_01582	DJ41_2493	FALSE	FALSE
287	HMPREF0010_01583	DJ41_2492	FALSE	FALSE
288	HMPREF0010_01584	DJ41_2491	FALSE	FALSE
289	HMPREF0010_01585	DJ41_2490	FALSE	FALSE
290	HMPREF0010_01586	DJ41_2489	FALSE	FALSE
291	HMPREF0010_01587	DJ41_2488	FALSE	FALSE
292	HMPREF0010_01588	DJ41_2487	FALSE	FALSE
293	HMPREF0010_01589	DJ41_2486	FALSE	FALSE
294	HMPREF0010_01590	DJ41_2485	FALSE	FALSE
295	HMPREF0010_01592	DJ41_2484	FALSE	FALSE
296	HMPREF0010_01593	DJ41_2483	FALSE	FALSE
297	HMPREF0010_01594	DJ41_2482	FALSE	FALSE
298	HMPREF0010_01595	DJ41_2481	FALSE	FALSE
299	HMPREF0010_01596	DJ41_2480	FALSE	FALSE
300	HMPREF0010_01597	DJ41_2479	FALSE	FALSE
301	HMPREF0010_01599	DJ41_2477	FALSE	FALSE
302	HMPREF0010_01600	DJ41_2476	FALSE	FALSE
303	HMPREF0010_01601	DJ41_2475	FALSE	FALSE
304	HMPREF0010_01602	DJ41_2474	FALSE	FALSE
305	HMPREF0010_01603	DJ41_2473	FALSE	FALSE
306	HMPREF0010_01604	DJ41_2472	FALSE	FALSE
307	HMPREF0010_01605	DJ41_2470	FALSE	FALSE
308	HMPREF0010_01606	DJ41_2469	FALSE	FALSE
309	HMPREF0010_01607	DJ41_2468	FALSE	FALSE
310	HMPREF0010_01608	DJ41_2467	FALSE	FALSE
311	HMPREF0010_01609	DJ41_2466	TRUE	FALSE
312	HMPREF0010_01610	DJ41_2465	FALSE	FALSE
313	HMPREF0010_01611	DJ41_2464	FALSE	FALSE
314	HMPREF0010_01612	DJ41_2463	FALSE	FALSE
315	HMPREF0010_01613	DJ41_2462	FALSE	FALSE
316	HMPREF0010_01614	DJ41_2461	FALSE	FALSE
317	HMPREF0010_01615	DJ41_2460	FALSE	FALSE
318	HMPREF0010_01616	DJ41_2459	FALSE	FALSE
319	HMPREF0010_01617	DJ41_2458	FALSE	FALSE
320	HMPREF0010_01618	DJ41_2457	FALSE	FALSE
321	HMPREF0010_01619	DJ41_2456	FALSE	FALSE
322	HMPREF0010_01620	DJ41_2455	FALSE	FALSE
323	HMPREF0010_01621	DJ41_2454	FALSE	FALSE
324	HMPREF0010_01622	DJ41_2453	FALSE	FALSE
325	HMPREF0010_01623	DJ41_2452	FALSE	FALSE
326	HMPREF0010_01624	DJ41_2451	FALSE	FALSE
327	HMPREF0010_01625	DJ41_2450	FALSE	FALSE
328	HMPREF0010_01626	DJ41_2449	FALSE	FALSE
329	HMPREF0010_01627	DJ41_2448	FALSE	FALSE
330	HMPREF0010_01628	DJ41_2447	FALSE	FALSE
331	HMPREF0010_01629	DJ41_2446	FALSE	FALSE
332	HMPREF0010_02924	DJ41_2443	FALSE	FALSE
333	HMPREF0010_02926	DJ41_2442	FALSE	FALSE
334	HMPREF0010_02927	DJ41_2441	FALSE	FALSE
335	HMPREF0010_02928	DJ41_2440	FALSE	FALSE
336	HMPREF0010_02929	DJ41_2439	FALSE	FALSE
337	HMPREF0010_02930	DJ41_2438	FALSE	FALSE
338	HMPREF0010_02931	DJ41_2437	FALSE	FALSE
339	HMPREF0010_02932	DJ41_2436	FALSE	FALSE
340	HMPREF0010_02933	DJ41_2435	FALSE	FALSE
341	HMPREF0010_02934	DJ41_2434	FALSE	FALSE
342	HMPREF0010_01331	DJ41_881	TRUE	TRUE
343	HMPREF0010_01330	DJ41_882	FALSE	FALSE
344	HMPREF0010_01329	DJ41_883	FALSE	FALSE
345	HMPREF0010_01328	DJ41_884	TRUE	TRUE
346	HMPREF0010_01327	DJ41_885	FALSE	FALSE
347	HMPREF0010_01326	DJ41_886	FALSE	FALSE
348	HMPREF0010_01325	DJ41_887	TRUE	TRUE
349	HMPREF0010_01324	DJ41_888	TRUE	TRUE
350	HMPREF0010_01323	DJ41_889	TRUE	TRUE
351	HMPREF0010_01322	DJ41_890	FALSE	FALSE
352	HMPREF0010_01320	DJ41_892	TRUE	TRUE
353	HMPREF0010_01319	DJ41_893	TRUE	TRUE
354	HMPREF0010_01318	DJ41_894	FALSE	FALSE
355	HMPREF0010_01317	DJ41_895	FALSE	FALSE
356	HMPREF0010_01316	DJ41_896	FALSE	FALSE
357	HMPREF0010_01315	DJ41_897	FALSE	FALSE
358	HMPREF0010_01314	DJ41_898	TRUE	FALSE
359	HMPREF0010_01313	DJ41_899	TRUE	FALSE
360	HMPREF0010_01312	DJ41_900	TRUE	FALSE
361	HMPREF0010_01311	DJ41_901	TRUE	TRUE
362	HMPREF0010_01310	DJ41_902	FALSE	TRUE
363	HMPREF0010_01309	DJ41_903	TRUE	TRUE
364	HMPREF0010_01308	DJ41_904	TRUE	TRUE
365	HMPREF0010_01307	DJ41_905	FALSE	TRUE
366	HMPREF0010_01306	DJ41_906	TRUE	TRUE
367	HMPREF0010_01305	DJ41_907	TRUE	TRUE
368	HMPREF0010_01304	DJ41_908	FALSE	FALSE
369	HMPREF0010_01303	DJ41_909	FALSE	FALSE
370	HMPREF0010_01302	DJ41_910	TRUE	FALSE
371	HMPREF0010_01301	DJ41_911	FALSE	FALSE
372	HMPREF0010_01300	DJ41_912	TRUE	FALSE
373	HMPREF0010_01299	DJ41_913	FALSE	FALSE
374	HMPREF0010_01298	DJ41_914	FALSE	FALSE
375	HMPREF0010_01297	DJ41_915	FALSE	TRUE
376	HMPREF0010_01296	DJ41_916	TRUE	TRUE
377	HMPREF0010_01295	DJ41_917	FALSE	FALSE
378	HMPREF0010_01294	DJ41_918	FALSE	FALSE
379	HMPREF0010_01293	DJ41_919	FALSE	FALSE
380	HMPREF0010_01292	DJ41_920	FALSE	FALSE
381	HMPREF0010_01291	DJ41_921	FALSE	FALSE
382	HMPREF0010_01290	DJ41_922	FALSE	FALSE
383	HMPREF0010_01289	DJ41_923	FALSE	FALSE
384	HMPREF0010_01288	DJ41_924	FALSE	FALSE
385	HMPREF0010_01287	DJ41_925	TRUE	TRUE
386	HMPREF0010_01286	DJ41_926	FALSE	TRUE
387	HMPREF0010_01285	DJ41_927	FALSE	FALSE
388	HMPREF0010_01284	DJ41_928	TRUE	TRUE
389	HMPREF0010_01283	DJ41_929	FALSE	FALSE
390	HMPREF0010_01282	DJ41_930	FALSE	FALSE
391	HMPREF0010_01281	DJ41_931	FALSE	TRUE
392	HMPREF0010_01280	DJ41_932	FALSE	FALSE
393	HMPREF0010_01279	DJ41_933	FALSE	TRUE
394	HMPREF0010_01278	DJ41_934	FALSE	FALSE
395	HMPREF0010_01277	DJ41_935	FALSE	FALSE
396	HMPREF0010_01276	DJ41_936	FALSE	FALSE
397	HMPREF0010_01275	DJ41_937	TRUE	TRUE
398	HMPREF0010_01274	DJ41_938	FALSE	FALSE
399	HMPREF0010_01273	DJ41_939	FALSE	FALSE
400	HMPREF0010_01272	DJ41_940	FALSE	FALSE
401	HMPREF0010_01271	DJ41_941	FALSE	FALSE
402	HMPREF0010_01270	DJ41_942	FALSE	FALSE
403	HMPREF0010_01269	DJ41_943	TRUE	TRUE
404	HMPREF0010_01268	DJ41_944	FALSE	FALSE
405	HMPREF0010_01267	DJ41_945	FALSE	FALSE
406	HMPREF0010_01266	DJ41_946	TRUE	TRUE
407	HMPREF0010_01265	DJ41_947	TRUE	TRUE
408	HMPREF0010_01264	DJ41_948	TRUE	TRUE
409	HMPREF0010_01263	DJ41_949	TRUE	TRUE
410	HMPREF0010_01262	DJ41_950	TRUE	TRUE
411	HMPREF0010_01261	DJ41_951	TRUE	TRUE
412	HMPREF0010_01260	DJ41_952	TRUE	TRUE
413	HMPREF0010_01259	DJ41_953	TRUE	TRUE
414	HMPREF0010_01258	DJ41_954	TRUE	TRUE
415	HMPREF0010_01257	DJ41_955	TRUE	TRUE
416	HMPREF0010_01256	DJ41_956	TRUE	TRUE
417	HMPREF0010_01255	DJ41_957	TRUE	TRUE
418	HMPREF0010_01254	DJ41_958	TRUE	TRUE
419	HMPREF0010_01253	DJ41_959	TRUE	TRUE
420	HMPREF0010_01252	DJ41_960	FALSE	FALSE
421	HMPREF0010_01251	DJ41_961	FALSE	FALSE
422	HMPREF0010_01250	DJ41_962	FALSE	FALSE
423	HMPREF0010_01249	DJ41_963	FALSE	FALSE
424	HMPREF0010_01248	DJ41_964	TRUE	TRUE
425	HMPREF0010_01247	DJ41_965	FALSE	FALSE
426	HMPREF0010_01246	DJ41_966	TRUE	TRUE
427	HMPREF0010_01245	DJ41_967	FALSE	FALSE
428	HMPREF0010_01244	DJ41_968	FALSE	FALSE
429	HMPREF0010_01242	DJ41_970	FALSE	FALSE
430	HMPREF0010_01241	DJ41_971	FALSE	FALSE
431	HMPREF0010_01240	DJ41_972	FALSE	FALSE
432	HMPREF0010_01239	DJ41_974	FALSE	FALSE
433	HMPREF0010_01238	DJ41_973	FALSE	FALSE
434	HMPREF0010_01237	DJ41_975	FALSE	FALSE
435	HMPREF0010_01236	DJ41_976	FALSE	FALSE
436	HMPREF0010_01235	DJ41_977	FALSE	TRUE
437	HMPREF0010_01234	DJ41_978	TRUE	TRUE
438	HMPREF0010_01233	DJ41_979	FALSE	FALSE
439	HMPREF0010_01232	DJ41_980	FALSE	FALSE
440	HMPREF0010_01231	DJ41_981	FALSE	TRUE
441	HMPREF0010_01230	DJ41_982	FALSE	FALSE
442	HMPREF0010_01229	DJ41_983	FALSE	FALSE
443	HMPREF0010_01228	DJ41_984	TRUE	FALSE
444	HMPREF0010_01227	DJ41_985	FALSE	FALSE
445	HMPREF0010_01226	DJ41_986	TRUE	FALSE
446	HMPREF0010_01225	DJ41_987	TRUE	FALSE
447	HMPREF0010_01224	DJ41_988	FALSE	FALSE
448	HMPREF0010_01223	DJ41_989	FALSE	FALSE
449	HMPREF0010_01222	DJ41_990	FALSE	FALSE
450	HMPREF0010_01221	DJ41_991	FALSE	FALSE
451	HMPREF0010_01220	DJ41_992	FALSE	TRUE
452	HMPREF0010_01219	DJ41_993	FALSE	FALSE
453	HMPREF0010_01218	DJ41_994	FALSE	FALSE
454	HMPREF0010_01217	DJ41_995	TRUE	TRUE
455	HMPREF0010_01216	DJ41_1000	TRUE	TRUE
456	HMPREF0010_01215	DJ41_1001	TRUE	TRUE
457	HMPREF0010_01214	DJ41_1002	FALSE	FALSE
458	HMPREF0010_01213	DJ41_1003	FALSE	FALSE
459	HMPREF0010_01212	DJ41_1004	FALSE	FALSE
460	HMPREF0010_01211	DJ41_1005	FALSE	FALSE
461	HMPREF0010_01210	DJ41_1006	TRUE	FALSE
462	HMPREF0010_01209	DJ41_1007	FALSE	FALSE
463	HMPREF0010_01208	DJ41_1008	TRUE	TRUE
464	HMPREF0010_01207	DJ41_1009	TRUE	TRUE
465	HMPREF0010_01206	DJ41_1010	FALSE	FALSE
466	HMPREF0010_01205	DJ41_1011	TRUE	TRUE
467	HMPREF0010_01204	DJ41_1012	FALSE	FALSE
468	HMPREF0010_01203	DJ41_1013	FALSE	FALSE
469	HMPREF0010_01202	DJ41_1014	FALSE	FALSE
470	HMPREF0010_01201	DJ41_1015	FALSE	FALSE
471	HMPREF0010_01200	DJ41_1016	FALSE	FALSE
472	HMPREF0010_01199	DJ41_1017	FALSE	FALSE
473	HMPREF0010_01198	DJ41_1018	FALSE	FALSE
474	HMPREF0010_01197	DJ41_1019	FALSE	FALSE
475	HMPREF0010_01196	DJ41_1020	TRUE	FALSE
476	HMPREF0010_01195	DJ41_1021	FALSE	FALSE
477	HMPREF0010_01194	DJ41_1022	FALSE	FALSE
478	HMPREF0010_01193	DJ41_1023	FALSE	FALSE
479	HMPREF0010_01192	DJ41_1024	TRUE	TRUE
480	HMPREF0010_01191	DJ41_1025	TRUE	TRUE
481	HMPREF0010_01190	DJ41_1026	TRUE	TRUE
482	HMPREF0010_01189	DJ41_1027	TRUE	TRUE
483	HMPREF0010_01188	DJ41_1028	TRUE	TRUE
484	HMPREF0010_01187	DJ41_1029	FALSE	FALSE
485	HMPREF0010_01186	DJ41_1030	FALSE	FALSE
486	HMPREF0010_01185	DJ41_1031	FALSE	FALSE
487	HMPREF0010_01630	DJ41_1037	FALSE	FALSE
488	HMPREF0010_01631	DJ41_1038	FALSE	FALSE
489	HMPREF0010_01632	DJ41_1039	FALSE	FALSE
490	HMPREF0010_01633	DJ41_1040	FALSE	FALSE
491	HMPREF0010_01634	DJ41_1041	FALSE	FALSE
492	HMPREF0010_01635	DJ41_1042	FALSE	FALSE
493	HMPREF0010_01636	DJ41_1043	FALSE	FALSE
494	HMPREF0010_01637	DJ41_1044	FALSE	FALSE
495	HMPREF0010_01638	DJ41_1045	FALSE	FALSE
496	HMPREF0010_01639	DJ41_1047	TRUE	FALSE
497	HMPREF0010_01640	DJ41_1046	FALSE	FALSE
498	HMPREF0010_01641	DJ41_1048	FALSE	FALSE
499	HMPREF0010_01642	DJ41_1049	FALSE	FALSE
500	HMPREF0010_01643	DJ41_1050	TRUE	TRUE
501	HMPREF0010_01644	DJ41_1051	FALSE	TRUE
502	HMPREF0010_01645	DJ41_1052	TRUE	TRUE
503	HMPREF0010_01646	DJ41_1053	TRUE	TRUE
504	HMPREF0010_01647	DJ41_1054	TRUE	FALSE
505	HMPREF0010_01648	DJ41_1055	FALSE	FALSE
506	HMPREF0010_01649	DJ41_1056	FALSE	FALSE
507	HMPREF0010_01650	DJ41_1057	FALSE	FALSE
508	HMPREF0010_01651	DJ41_1058	FALSE	TRUE
509	HMPREF0010_01652	DJ41_1059	FALSE	TRUE
510	HMPREF0010_01653	DJ41_1060	FALSE	FALSE
511	HMPREF0010_01654	DJ41_1061	FALSE	FALSE
512	HMPREF0010_01655	DJ41_1062	FALSE	FALSE
513	HMPREF0010_01656	DJ41_1063	FALSE	FALSE
514	HMPREF0010_01657	DJ41_1064	FALSE	FALSE
515	HMPREF0010_01659	DJ41_1065	TRUE	FALSE
516	HMPREF0010_01660	DJ41_1066	FALSE	FALSE
517	HMPREF0010_01661	DJ41_1067	FALSE	TRUE
518	HMPREF0010_01662	DJ41_1068	FALSE	FALSE
519	HMPREF0010_01663	DJ41_1069	FALSE	TRUE
520	HMPREF0010_01664	DJ41_1070	FALSE	FALSE
521	HMPREF0010_01665	DJ41_1071	TRUE	FALSE
522	HMPREF0010_01666	DJ41_1072	FALSE	FALSE
523	HMPREF0010_01667	DJ41_1073	FALSE	FALSE
524	HMPREF0010_01668	DJ41_1074	TRUE	TRUE
525	HMPREF0010_01669	DJ41_1075	TRUE	TRUE
526	HMPREF0010_01670	DJ41_1076	TRUE	TRUE
527	HMPREF0010_01671	DJ41_1077	FALSE	FALSE
528	HMPREF0010_01672	DJ41_1078	FALSE	FALSE
529	HMPREF0010_01673	DJ41_1079	TRUE	TRUE
530	HMPREF0010_01674	DJ41_1080	FALSE	FALSE
531	HMPREF0010_01675	DJ41_1081	TRUE	TRUE
532	HMPREF0010_01676	DJ41_1082	FALSE	FALSE
533	HMPREF0010_01677	DJ41_1083	FALSE	FALSE
534	HMPREF0010_01678	DJ41_1084	TRUE	TRUE
535	HMPREF0010_01679	DJ41_1085	FALSE	FALSE
536	HMPREF0010_01680	DJ41_1086	TRUE	TRUE
537	HMPREF0010_01681	DJ41_1087	FALSE	TRUE
538	HMPREF0010_01682	DJ41_1088	TRUE	TRUE
539	HMPREF0010_01683	DJ41_1089	FALSE	FALSE
540	HMPREF0010_01684	DJ41_1090	FALSE	FALSE
541	HMPREF0010_01685	DJ41_1091	TRUE	TRUE
542	HMPREF0010_01686	DJ41_1093	TRUE	TRUE
543	HMPREF0010_01687	DJ41_1094	FALSE	FALSE
544	HMPREF0010_01688	DJ41_1095	FALSE	FALSE
545	HMPREF0010_01689	DJ41_1096	FALSE	FALSE
546	HMPREF0010_01690	DJ41_1097	FALSE	FALSE
547	HMPREF0010_01691	DJ41_1098	FALSE	FALSE
548	HMPREF0010_01692	DJ41_1099	FALSE	FALSE
549	HMPREF0010_01694	DJ41_1101	FALSE	FALSE
550	HMPREF0010_01695	DJ41_1102	FALSE	FALSE
551	HMPREF0010_01696	DJ41_1103	TRUE	TRUE
552	HMPREF0010_01697	DJ41_1104	FALSE	FALSE
553	HMPREF0010_01698	DJ41_1105	FALSE	FALSE
554	HMPREF0010_01699	DJ41_1106	FALSE	FALSE
555	HMPREF0010_01700	DJ41_1107	FALSE	FALSE
556	HMPREF0010_01701	DJ41_1108	FALSE	FALSE
557	HMPREF0010_01702	DJ41_1109	FALSE	FALSE
558	HMPREF0010_01703	DJ41_1110	FALSE	FALSE
559	HMPREF0010_01704	DJ41_1111	FALSE	FALSE
560	HMPREF0010_01705	DJ41_1112	TRUE	TRUE
561	HMPREF0010_01706	DJ41_1113	TRUE	TRUE
562	HMPREF0010_01707	DJ41_1114	TRUE	TRUE
563	HMPREF0010_01708	DJ41_1115	FALSE	FALSE
564	HMPREF0010_01709	DJ41_1116	FALSE	TRUE
565	HMPREF0010_01710	DJ41_1117	FALSE	FALSE
566	HMPREF0010_01711	DJ41_1118	TRUE	FALSE
567	HMPREF0010_01712	DJ41_1119	FALSE	FALSE
568	HMPREF0010_01713	DJ41_1120	FALSE	FALSE
569	HMPREF0010_01714	DJ41_1121	FALSE	FALSE
570	HMPREF0010_01715	DJ41_1122	TRUE	TRUE
571	HMPREF0010_01716	DJ41_1123	FALSE	FALSE
572	HMPREF0010_01718	DJ41_1125	TRUE	FALSE
573	HMPREF0010_01719	DJ41_1126	FALSE	FALSE
574	HMPREF0010_01720	DJ41_1127	TRUE	FALSE
575	HMPREF0010_01721	DJ41_1128	FALSE	FALSE
576	HMPREF0010_01722	DJ41_1129	TRUE	TRUE
577	HMPREF0010_01723	DJ41_1130	FALSE	FALSE
578	HMPREF0010_01724	DJ41_1131	FALSE	FALSE
579	HMPREF0010_01725	DJ41_1132	FALSE	FALSE
580	HMPREF0010_01726	DJ41_1133	FALSE	TRUE
581	HMPREF0010_01727	DJ41_1134	TRUE	TRUE
582	HMPREF0010_01728	DJ41_1135	FALSE	FALSE
583	HMPREF0010_01729	DJ41_1136	FALSE	FALSE
584	HMPREF0010_01730	DJ41_1137	FALSE	FALSE
585	HMPREF0010_01731	DJ41_1138	TRUE	TRUE
586	HMPREF0010_01732	DJ41_1139	FALSE	FALSE
587	HMPREF0010_01733	DJ41_1140	TRUE	TRUE
588	HMPREF0010_01734	DJ41_1141	FALSE	FALSE
589	HMPREF0010_01735	DJ41_1142	FALSE	FALSE
590	HMPREF0010_01736	DJ41_1143	TRUE	TRUE
591	HMPREF0010_01737	DJ41_1144	FALSE	FALSE
592	HMPREF0010_01738	DJ41_1145	FALSE	FALSE
593	HMPREF0010_01739	DJ41_1146	TRUE	TRUE
594	HMPREF0010_01740	DJ41_1147	FALSE	TRUE
595	HMPREF0010_01741	DJ41_1148	TRUE	TRUE
596	HMPREF0010_01742	DJ41_1149	TRUE	FALSE
597	HMPREF0010_01743	DJ41_1150	TRUE	TRUE
598	HMPREF0010_01744	DJ41_1151	TRUE	TRUE
599	HMPREF0010_01745	DJ41_1152	TRUE	TRUE
600	HMPREF0010_01746	DJ41_1153	TRUE	TRUE
601	HMPREF0010_01747	DJ41_1154	TRUE	TRUE
602	HMPREF0010_01748	DJ41_1155	FALSE	FALSE
603	HMPREF0010_01749	DJ41_1156	FALSE	FALSE
604	HMPREF0010_01750	DJ41_1157	FALSE	FALSE
605	HMPREF0010_01751	DJ41_1158	FALSE	FALSE
606	HMPREF0010_01752	DJ41_1159	FALSE	FALSE
607	HMPREF0010_01753	DJ41_1160	FALSE	FALSE
608	HMPREF0010_01754	DJ41_1161	FALSE	FALSE
609	HMPREF0010_01755	DJ41_1162	TRUE	TRUE
610	HMPREF0010_01756	DJ41_1163	TRUE	TRUE
611	HMPREF0010_01757	DJ41_1164	FALSE	FALSE
612	HMPREF0010_01758	DJ41_1165	FALSE	FALSE
613	HMPREF0010_01759	DJ41_1166	TRUE	TRUE
614	HMPREF0010_01760	DJ41_1167	FALSE	FALSE
615	HMPREF0010_01761	DJ41_1168	FALSE	FALSE
616	HMPREF0010_01762	DJ41_1169	FALSE	FALSE
617	HMPREF0010_01763	DJ41_1170	FALSE	FALSE
618	HMPREF0010_01764	DJ41_1171	TRUE	FALSE
619	HMPREF0010_01765	DJ41_1172	FALSE	FALSE
620	HMPREF0010_01766	DJ41_1173	FALSE	FALSE
621	HMPREF0010_01767	DJ41_1174	FALSE	FALSE
622	HMPREF0010_01768	DJ41_1175	FALSE	FALSE
623	HMPREF0010_01769	DJ41_1176	FALSE	FALSE
624	HMPREF0010_01770	DJ41_1177	FALSE	FALSE
625	HMPREF0010_01771	DJ41_1178	FALSE	FALSE
626	HMPREF0010_01772	DJ41_1179	FALSE	FALSE
627	HMPREF0010_01773	DJ41_1180	FALSE	FALSE
628	HMPREF0010_01774	DJ41_1181	FALSE	FALSE
629	HMPREF0010_01775	DJ41_1182	FALSE	FALSE
630	HMPREF0010_01776	DJ41_1183	FALSE	FALSE
631	HMPREF0010_01777	DJ41_1184	FALSE	FALSE
632	HMPREF0010_01778	DJ41_1185	FALSE	FALSE
633	HMPREF0010_01779	DJ41_1186	FALSE	FALSE
634	HMPREF0010_01780	DJ41_1187	FALSE	TRUE
635	HMPREF0010_01781	DJ41_1188	FALSE	TRUE
636	HMPREF0010_01782	DJ41_1189	FALSE	FALSE
637	HMPREF0010_01783	DJ41_1190	FALSE	FALSE
638	HMPREF0010_01784	DJ41_1191	FALSE	FALSE
639	HMPREF0010_01785	DJ41_1192	FALSE	FALSE
640	HMPREF0010_01786	DJ41_1193	FALSE	FALSE
641	HMPREF0010_01787	DJ41_1194	FALSE	TRUE
642	HMPREF0010_01788	DJ41_1195	FALSE	FALSE
643	HMPREF0010_01789	DJ41_1196	FALSE	FALSE
644	HMPREF0010_01790	DJ41_1197	FALSE	FALSE
645	HMPREF0010_01791	DJ41_1198	FALSE	FALSE
646	HMPREF0010_01792	DJ41_1199	FALSE	FALSE
647	HMPREF0010_01793	DJ41_1200	FALSE	FALSE
648	HMPREF0010_01794	DJ41_1201	FALSE	FALSE
649	HMPREF0010_01795	DJ41_1202	FALSE	FALSE
650	HMPREF0010_01796	DJ41_1203	FALSE	FALSE
651	HMPREF0010_01797	DJ41_1204	FALSE	FALSE
652	HMPREF0010_01798	DJ41_1205	FALSE	FALSE
653	HMPREF0010_01799	DJ41_1206	FALSE	FALSE
654	HMPREF0010_01800	DJ41_1207	TRUE	FALSE
655	HMPREF0010_01801	DJ41_1208	FALSE	FALSE
656	HMPREF0010_01802	DJ41_1209	FALSE	FALSE
657	HMPREF0010_01803	DJ41_1210	FALSE	TRUE
658	HMPREF0010_01804	DJ41_1211	FALSE	FALSE
659	HMPREF0010_01805	DJ41_1212	FALSE	FALSE
660	HMPREF0010_01806	DJ41_1213	FALSE	FALSE
661	HMPREF0010_01807	DJ41_1214	TRUE	TRUE
662	HMPREF0010_01808	DJ41_1215	TRUE	FALSE
663	HMPREF0010_01809	DJ41_1216	TRUE	TRUE
664	HMPREF0010_01810	DJ41_1217	FALSE	FALSE
665	HMPREF0010_01811	DJ41_1218	TRUE	TRUE
666	HMPREF0010_01812	DJ41_1219	FALSE	FALSE
667	HMPREF0010_01813	DJ41_1220	FALSE	FALSE
668	HMPREF0010_01814	DJ41_1221	TRUE	TRUE
669	HMPREF0010_01815	DJ41_1222	TRUE	FALSE
670	HMPREF0010_01816	DJ41_1223	FALSE	FALSE
671	HMPREF0010_01817	DJ41_1224	FALSE	FALSE
672	HMPREF0010_01818	DJ41_1225	FALSE	FALSE
673	HMPREF0010_01819	DJ41_1226	FALSE	FALSE
674	HMPREF0010_01820	DJ41_1227	TRUE	TRUE
675	HMPREF0010_01821	DJ41_1228	FALSE	FALSE
676	HMPREF0010_01822	DJ41_1229	FALSE	TRUE
677	HMPREF0010_01823	DJ41_1230	TRUE	TRUE
678	HMPREF0010_01824	DJ41_1231	FALSE	FALSE
679	HMPREF0010_01825	DJ41_1232	FALSE	FALSE
680	HMPREF0010_01826	DJ41_1233	FALSE	FALSE
681	HMPREF0010_01827	DJ41_1234	FALSE	FALSE
682	HMPREF0010_01828	DJ41_1235	TRUE	FALSE
[truncated: 3,167 more rows]

## Sheet: C
Data set S1C	Prediction of growth on various carbon sources.
[truncated: 193 more rows]

[truncated: 10 more sheets: D, E, F, G, H, I, J, K, L, M]
