# Supplementary material for: Metabolic Responses to Polymyxin Treatment in Acinetobacter baumannii ATCC 19606: Integrating Transcriptomics and Metabolomics with Genome-Scale Metabolic Modeling
Source: mSystems. 2019 Feb 5;4(1):e00157-18. doi: 10.1128/mSystems.00157-18 (PMC6365644; doi:10.1128/mSystems.00157-18)
Supplement: DATA SET S2 [file mSystems.00157-18-sd002.txt]

<?xml version="1.0" encoding="UTF-8"?>
<sbml xmlns="http://www.sbml.org/sbml/level2" level="2" version="1">
	<model name="iATCC19606">
		<listOfUnitDefinitions>
			<unitDefinition id="mmol_per_gDW_per_hr">
				<listOfUnits>
					<unit kind="mole" exponent="1" scale="-3" multiplier="1" offset="0"/>
					<unit kind="gram" exponent="-1" scale="0" multiplier="1" offset="0"/>
					<unit kind="second" exponent="-1" scale="0" multiplier="0.000277777777777778" offset="0"/>
				</listOfUnits>
			</unitDefinition>
		</listOfUnitDefinitions>
		<listOfCompartments>
			<compartment name="Cytoplasm" id="c" spatialDimensions="3" constant="false" outside="e"/>
			<compartment name="Extracellular" id="e" spatialDimensions="3" constant="false" outside=""/>
		</listOfCompartments>
		<listOfSpecies>
			<species name="Octadecanoyl-[acyl-carrier protein]" compartment="c" boundaryCondition="false" id="C04088"/>
			<species name="Dimethylbenzimidazole" compartment="c" boundaryCondition="false" id="C03114"/>
			<species name="Mercaptopyruvate" compartment="c" boundaryCondition="false" id="C00957"/>
			<species name="2-Demethylmenaquinone" compartment="c" boundaryCondition="false" id="C05818"/>
			<species name="CMP" compartment="c" boundaryCondition="false" id="C00055"/>
			<species name="tRNA(Ser)" compartment="c" boundaryCondition="false" id="C01650"/>
			<species name="Glutathione" compartment="c" boundaryCondition="false" id="C00051"/>
			<species name="External L-Valine" compartment="e" boundaryCondition="false" id="C00183_e"/>
			<species name="L-Glutamate 5-semialdehyde" compartment="c" boundaryCondition="false" id="C01165"/>
			<species name="Succinate" compartment="c" boundaryCondition="false" id="C00042"/>
			<species name="5'-Methylthioadenosine" compartment="c" boundaryCondition="false" id="C00170"/>
			<species name="L-Ornithine" compartment="c" boundaryCondition="false" id="C00077"/>
			<species name="N-Methyltyramine" compartment="c" boundaryCondition="false" id="C02442"/>
			<species name="Heptadecenoyl-[acyl-carrier protein]" compartment="c" boundaryCondition="false" id="C171ACP"/>
			<species name="(R)-S-Lactoylglutathione" compartment="c" boundaryCondition="false" id="C03451"/>
			<species name="Fumarate" compartment="c" boundaryCondition="false" id="C00122"/>
			<species name="External alpha,alpha-Trehalose" compartment="e" boundaryCondition="false" id="C01083_e"/>
			<species name="Phenylacetic acid" compartment="c" boundaryCondition="false" id="C07086"/>
			<species name="Homogentisate" compartment="c" boundaryCondition="false" id="C00544"/>
			<species name="cis,cis-3,6-Dodecadienoyl-CoA" compartment="c" boundaryCondition="false" id="C05280"/>
			<species name="N-Acetyl-D-glucosamine 1-phosphate" compartment="c" boundaryCondition="false" id="C04256"/>
			<species name="gamma-L-Glutamyl-L-cysteine" compartment="c" boundaryCondition="false" id="C00669"/>
			<species name="6,7-Dimethyl-8-(D-ribityl)lumazine" compartment="c" boundaryCondition="false" id="C04332"/>
			<species name="Precorrin 2" compartment="c" boundaryCondition="false" id="C02463"/>
			<species name="D-Xylulose 5-phosphate" compartment="c" boundaryCondition="false" id="C00231"/>
			<species name="S-Adenosyl-L-homocysteine" compartment="c" boundaryCondition="false" id="C00021"/>
			<species name="Sirohydrochlorin" compartment="c" boundaryCondition="false" id="C05778"/>
			<species name="2-Dehydropantoate" compartment="c" boundaryCondition="false" id="C00966"/>
			<species name="Adenosine-GDP-cobinamide" compartment="c" boundaryCondition="false" id="C06510"/>
			<species name="Cob(I)alamin" compartment="c" boundaryCondition="false" id="C00853"/>
			<species name="DNA 5-methylcytosine" compartment="c" boundaryCondition="false" id="C02967"/>
			<species name="(R)-4'-Phosphopantothenoyl-L-cysteine" compartment="c" boundaryCondition="false" id="C04352"/>
			<species name="tRNA(Leu)" compartment="c" boundaryCondition="false" id="C01645"/>
			<species name="Hypoxanthine" compartment="c" boundaryCondition="false" id="C00262"/>
			<species name="D-Glyceraldehyde 3-phosphate" compartment="c" boundaryCondition="false" id="C00118"/>
			<species name="UMP" compartment="c" boundaryCondition="false" id="C00105"/>
			<species name="ADP-ribose" compartment="c" boundaryCondition="false" id="C00301"/>
			<species name="Adenylylselenate" compartment="c" boundaryCondition="false" id="C05686"/>
			<species name="Adenylyl sulfate" compartment="c" boundaryCondition="false" id="C00224"/>
			<species name="Iminoglycine" compartment="c" boundaryCondition="false" id="C15809"/>
			<species name="Lauroyl-KDO2-lipid IV(A)" compartment="c" boundaryCondition="false" id="C06251"/>
			<species name="Propanoyl phosphate" compartment="c" boundaryCondition="false" id="C02876"/>
			<species name="L-Tyrosyl-tRNA(Tyr)" compartment="c" boundaryCondition="false" id="C02839"/>
			<species name="2-Octaprenyl-6-methoxy-1,4-benzoquinone" compartment="c" boundaryCondition="false" id="C05813"/>
			<species name="Indolepyruvate" compartment="c" boundaryCondition="false" id="C00331"/>
			<species name="Shikimate 3-phosphate" compartment="c" boundaryCondition="false" id="C03175"/>
			<species name="1-(5'-Phosphoribosyl)-5-amino-4-imidazolecarboxamide" compartment="c" boundaryCondition="false" id="C04677"/>
			<species name="External Succinate" compartment="e" boundaryCondition="false" id="C00042_e"/>
			<species name="dTDP-L-rhamnose" compartment="c" boundaryCondition="false" id="C03319"/>
			<species name="Carbamoyl phosphate" compartment="c" boundaryCondition="false" id="C00169"/>
			<species name="3-Sulfinylpyruvate" compartment="c" boundaryCondition="false" id="C05527"/>
			<species name="Heptadecanoyl-[acyl-carrier protein]" compartment="c" boundaryCondition="false" id="C170ACP"/>
			<species name="(S)-Dihydroorotate" compartment="c" boundaryCondition="false" id="C00337"/>
			<species name="Cofactors and vitamins" compartment="c" boundaryCondition="false" id="CAV"/>
			<species name="External Nitrite" compartment="e" boundaryCondition="false" id="C00088_e"/>
			<species name="L-Tyrosine" compartment="c" boundaryCondition="false" id="C00082"/>
			<species name="CMP-3-deoxy-D-manno-octulosonate" compartment="c" boundaryCondition="false" id="C04121"/>
			<species name="Phenylpyruvate" compartment="c" boundaryCondition="false" id="C00166"/>
			<species name="3-(4-Hydroxyphenyl)pyruvate" compartment="c" boundaryCondition="false" id="C01179"/>
			<species name="Hydroxypyruvate" compartment="c" boundaryCondition="false" id="C00168"/>
			<species name="tRNA(Met)" compartment="c" boundaryCondition="false" id="C01647"/>
			<species name="D-Glucose 1-phosphate" compartment="c" boundaryCondition="false" id="C00103"/>
			<species name="(S)-Methylmalonyl-CoA" compartment="c" boundaryCondition="false" id="C00683"/>
			<species name="Phosphatidylglycerophosphate" compartment="c" boundaryCondition="false" id="C03892"/>
			<species name="External Sulfate" compartment="e" boundaryCondition="false" id="C00059_e"/>
			<species name="CDP" compartment="c" boundaryCondition="false" id="C00112"/>
			<species name="Putrescine" compartment="c" boundaryCondition="false" id="C00134"/>
			<species name="4-Hydroxyphenylacetate" compartment="c" boundaryCondition="false" id="C00642"/>
			<species name="3-Oxopropanoate" compartment="c" boundaryCondition="false" id="C00222"/>
			<species name="L-Asparaginyl-tRNA(Asn)" compartment="c" boundaryCondition="false" id="C03402"/>
			<species name="4-Aminobutanoate" compartment="c" boundaryCondition="false" id="C00334"/>
			<species name="External 4-Aminobutanoate" compartment="e" boundaryCondition="false" id="C00334_e"/>
			<species name="4-Hydroxyphenylacetaldehyde" compartment="c" boundaryCondition="false" id="C03765"/>
			<species name="Tyramine" compartment="c" boundaryCondition="false" id="C00483"/>
			<species name="IDP" compartment="c" boundaryCondition="false" id="C00104"/>
			<species name="Orthophosphate" compartment="c" boundaryCondition="false" id="C00009"/>
			<species name="Pyridoxal" compartment="c" boundaryCondition="false" id="C00250"/>
			<species name="1-(5'-Phosphoribosyl)-5-amino-4-(N-succinocarboxamide)-imidazole" compartment="c" boundaryCondition="false" id="C04823"/>
			<species name="5-O-(1-Carboxyvinyl)-3-phosphoshikimate" compartment="c" boundaryCondition="false" id="C01269"/>
			<species name="Phosphatidylcholine" compartment="c" boundaryCondition="false" id="C00157"/>
			<species name="beta-hydroxy tetradecanoic acid" compartment="c" boundaryCondition="false" id="C140OH"/>
			<species name="Phosphatidate" compartment="c" boundaryCondition="false" id="C00416"/>
			<species name="Phosphatidylglycerol" compartment="c" boundaryCondition="false" id="C00344"/>
			<species name="Phosphatidylethanolamine" compartment="c" boundaryCondition="false" id="C00350"/>
			<species name="2-Phenylacetamide" compartment="c" boundaryCondition="false" id="C02505"/>
			<species name="Pyridoxamine phosphate" compartment="c" boundaryCondition="false" id="C00647"/>
			<species name="(S)-3-Hydroxyisobutyrate" compartment="c" boundaryCondition="false" id="C06001"/>
			<species name="O-Phospho-L-serine" compartment="c" boundaryCondition="false" id="C01005"/>
			<species name="Phosphatidylserine" compartment="c" boundaryCondition="false" id="C02737"/>
			<species name="Phylloquinone" compartment="c" boundaryCondition="false" id="C02059"/>
			<species name="Adenosine 3',5'-bisphosphate" compartment="c" boundaryCondition="false" id="C00054"/>
			<species name="2-Phosphoglycolate" compartment="c" boundaryCondition="false" id="C00988"/>
			<species name="alpha-D-Glutamyl phosphate" compartment="c" boundaryCondition="false" id="C03734"/>
			<species name="Undecaprenyl-diphospho-N-acetylmuramoyl-(N-acetylglucosamine)-L-alanyl-D-glutamyl-meso-2,6-diaminopimeloyl-D-alanyl-D-alanine" compartment="c" boundaryCondition="false" id="C05898"/>
			<species name="2,3,2'3'-Tetrakis(3-hydroxytetradecanoyl)-D-glucosaminyl-1,6-beta-D-glucosamine 1,4'-bisphosphate" compartment="c" boundaryCondition="false" id="C04919"/>
			<species name="2-Oxobutanoate" compartment="c" boundaryCondition="false" id="C00109"/>
			<species name="dUMP" compartment="c" boundaryCondition="false" id="C00365"/>
			<species name="Cobinamide" compartment="c" boundaryCondition="false" id="C05774"/>
			<species name="Isocitrate" compartment="c" boundaryCondition="false" id="C00311"/>
			<species name="4-Hydroxyphenylacetyl-CoA" compartment="c" boundaryCondition="false" id="C05338"/>
			<species name="Glutathione disulfide" compartment="c" boundaryCondition="false" id="C00127"/>
			<species name="Alkane" compartment="c" boundaryCondition="false" id="C01371"/>
			<species name="External Deoxyuridine" compartment="e" boundaryCondition="false" id="C00526_e"/>
			<species name="L-Tryptophan" compartment="c" boundaryCondition="false" id="C00078"/>
			<species name="Hexadecenoyl-[acyl-carrier protein]" compartment="c" boundaryCondition="false" id="C16520"/>
			<species name="External Xanthine" compartment="e" boundaryCondition="false" id="C00385_e"/>
			<species name="UDP" compartment="c" boundaryCondition="false" id="C00015"/>
			<species name="External Betaine" compartment="e" boundaryCondition="false" id="C00719_e"/>
			<species name="Se-Methyl-L-selenocysteine" compartment="c" boundaryCondition="false" id="C05689"/>
			<species name="3-Dehydroshikimate" compartment="c" boundaryCondition="false" id="C02637"/>
			<species name="External Deoxyguanosine" compartment="e" boundaryCondition="false" id="C00330_e"/>
			<species name="Acetyl-CoA" compartment="c" boundaryCondition="false" id="C00024"/>
			<species name="Aminoacetone" compartment="c" boundaryCondition="false" id="C01888"/>
			<species name="dTTP" compartment="c" boundaryCondition="false" id="C00459"/>
			<species name="Uroporphyrinogen III" compartment="c" boundaryCondition="false" id="C01051"/>
			<species name="External L-Glutamine" compartment="e" boundaryCondition="false" id="C00064_e"/>
			<species name="2,6-Dihydroxyphenylacetate" compartment="c" boundaryCondition="false" id="C06207"/>
			<species name="HCO3-" compartment="c" boundaryCondition="false" id="C00288"/>
			<species name="beta-Alanine" compartment="c" boundaryCondition="false" id="C00099"/>
			<species name="3-Aminopropanal" compartment="c" boundaryCondition="false" id="C05665"/>
			<species name="alpha,alpha'-Trehalose 6-phosphate" compartment="c" boundaryCondition="false" id="C00689"/>
			<species name="Dihydropteroate" compartment="c" boundaryCondition="false" id="C00921"/>
			<species name="tRNA(Ile)" compartment="c" boundaryCondition="false" id="C01644"/>
			<species name="External Benzoate" compartment="e" boundaryCondition="false" id="C00180_e"/>
			<species name="External Sucrose" compartment="e" boundaryCondition="false" id="C00089_e"/>
			<species name="Thymine" compartment="c" boundaryCondition="false" id="C00178"/>
			<species name="FMN" compartment="c" boundaryCondition="false" id="C00061"/>
			<species name="1-(2-Carboxyphenylamino)-1-deoxy-D-ribulose 5-phosphate" compartment="c" boundaryCondition="false" id="C01302"/>
			<species name="Indole" compartment="c" boundaryCondition="false" id="C00463"/>
			<species name="N-Succinyl-LL-2,6-diaminoheptanedioate" compartment="c" boundaryCondition="false" id="C04421"/>
			<species name="L-Fuculose 1-phosphate" compartment="c" boundaryCondition="false" id="C01099"/>
			<species name="Siroheme" compartment="c" boundaryCondition="false" id="C00748"/>
			<species name="gamma-Glutamyl-beta-cyanoalanine" compartment="c" boundaryCondition="false" id="C05711"/>
			<species name="5-Carboxymethyl-2-hydroxymuconate" compartment="c" boundaryCondition="false" id="C04186"/>
			<species name="Phenethylamine" compartment="c" boundaryCondition="false" id="C05332"/>
			<species name="Hydrogen peroxide" compartment="c" boundaryCondition="false" id="C00027"/>
			<species name="CMP-2-aminoethylphosphonate" compartment="c" boundaryCondition="false" id="C05673"/>
			<species name="Taurine" compartment="c" boundaryCondition="false" id="C00245"/>
			<species name="dATP" compartment="c" boundaryCondition="false" id="C00131"/>
			<species name="Di[3-deoxy-D-manno-octulosonyl]-lipid A" compartment="c" boundaryCondition="false" id="C06026"/>
			<species name="External L-Arginine" compartment="e" boundaryCondition="false" id="C00062_e"/>
			<species name="Phosphoenolpyruvate" compartment="c" boundaryCondition="false" id="C00074"/>
			<species name="Quinolinate" compartment="c" boundaryCondition="false" id="C03722"/>
			<species name="External L-Homoserine" compartment="e" boundaryCondition="false" id="C00263_e"/>
			<species name="Homocarnosine" compartment="c" boundaryCondition="false" id="C00884"/>
			<species name="DNA (biomass component)" compartment="c" boundaryCondition="false" id="DNA"/>
			<species name="(2R,3S)-3-Isopropylmalate" compartment="c" boundaryCondition="false" id="C04411"/>
			<species name="5-Methyltetrahydropteroyltri-L-glutamate" compartment="c" boundaryCondition="false" id="C04489"/>
			<species name="Catechol" compartment="c" boundaryCondition="false" id="C00090"/>
			<species name="D-Glyceraldehyde" compartment="c" boundaryCondition="false" id="C00577"/>
			<species name="D-Alanyl-D-alanine" compartment="c" boundaryCondition="false" id="C00993"/>
			<species name="Malonyl-CoA" compartment="c" boundaryCondition="false" id="C00083"/>
			<species name="3-Methyl-2-oxobutanoic acid" compartment="c" boundaryCondition="false" id="C00141"/>
			<species name="N-Acetyl-D-glucosamine" compartment="c" boundaryCondition="false" id="C00140"/>
			<species name="(S)-Methylmalonate semialdehyde" compartment="c" boundaryCondition="false" id="C06002"/>
			<species name="Cob(I)yrinate a,c diamide" compartment="c" boundaryCondition="false" id="C06505"/>
			<species name="4-Trimethylammoniobutanoate" compartment="c" boundaryCondition="false" id="C01181"/>
			<species name="4-Amino-2-methyl-5-phosphomethylpyrimidine" compartment="c" boundaryCondition="false" id="C04556"/>
			<species name="L-Aspartyl-tRNA(Asn)" compartment="c" boundaryCondition="false" id="C06113"/>
			<species name="2-Aminoethylphosphonate" compartment="c" boundaryCondition="false" id="C03557"/>
			<species name="beta-D-Glucose" compartment="c" boundaryCondition="false" id="C00221"/>
			<species name="Dopamine" compartment="c" boundaryCondition="false" id="C03758"/>
			<species name="D-Glucarate" compartment="c" boundaryCondition="false" id="C00818"/>
			<species name="External H+" compartment="e" boundaryCondition="false" id="C00080_e"/>
			<species name="Sulfite" compartment="c" boundaryCondition="false" id="C00094"/>
			<species name="Formate" compartment="c" boundaryCondition="false" id="C00058"/>
			<species name="Acetone" compartment="c" boundaryCondition="false" id="C00207"/>
			<species name="L-Methionyl-tRNA" compartment="c" boundaryCondition="false" id="C02430"/>
			<species name="N6-(1,2-Dicarboxyethyl)-AMP" compartment="c" boundaryCondition="false" id="C03794"/>
			<species name="External L-Threonine" compartment="e" boundaryCondition="false" id="C00188_e"/>
			<species name="Urea" compartment="c" boundaryCondition="false" id="C00086"/>
			<species name="D-Arabinose 5-phosphate" compartment="c" boundaryCondition="false" id="C01112"/>
			<species name="External Isomaltose" compartment="e" boundaryCondition="false" id="C00252_e"/>
			<species name="Demethylmenaquinol" compartment="c" boundaryCondition="false" id="C19847"/>
			<species name="Pyruvate" compartment="c" boundaryCondition="false" id="C00022"/>
			<species name="External L-Histidine" compartment="e" boundaryCondition="false" id="C00135_e"/>
			<species name="Se-Adenosyl-L-selenohomocysteine" compartment="c" boundaryCondition="false" id="C05692"/>
			<species name="L-Isoleucine" compartment="c" boundaryCondition="false" id="C00407"/>
			<species name="N-Acetyl-L-glutamate" compartment="c" boundaryCondition="false" id="C00624"/>
			<species name="alpha-Ribazole" compartment="c" boundaryCondition="false" id="C05775"/>
			<species name="3,4-Dihydroxybenzoate" compartment="c" boundaryCondition="false" id="C00230"/>
			<species name="Sedoheptulose 7-phosphate" compartment="c" boundaryCondition="false" id="C05382"/>
			<species name="5-Aminoimidazole" compartment="c" boundaryCondition="false" id="C05239"/>
			<species name="NADP+" compartment="c" boundaryCondition="false" id="C00006"/>
			<species name="3-Dehydroquinate" compartment="c" boundaryCondition="false" id="C00944"/>
			<species name="GDP-mannose" compartment="c" boundaryCondition="false" id="C00096"/>
			<species name="D-erythro-1-(Imidazol-4-yl)glycerol 3-phosphate" compartment="c" boundaryCondition="false" id="C04666"/>
			<species name="Urocanate" compartment="c" boundaryCondition="false" id="C00785"/>
			<species name="NADH" compartment="c" boundaryCondition="false" id="C00004"/>
			<species name="NADPH" compartment="c" boundaryCondition="false" id="C00005"/>
			<species name="L-Kynurenine" compartment="c" boundaryCondition="false" id="C00328"/>
			<species name="Sorbitol 6-phosphate" compartment="c" boundaryCondition="false" id="C01096"/>
			<species name="External D-Fructose" compartment="e" boundaryCondition="false" id="C00095_e"/>
			<species name="Ubiquinone" compartment="c" boundaryCondition="false" id="C00399"/>
			<species name="L-Proline" compartment="c" boundaryCondition="false" id="C00148"/>
			<species name="Propynoate" compartment="c" boundaryCondition="false" id="C00804"/>
			<species name="Inosine" compartment="c" boundaryCondition="false" id="C00294"/>
			<species name="Guanosine 3'-diphosphate 5'-triphosphate" compartment="c" boundaryCondition="false" id="C04494"/>
			<species name="Nicotinate D-ribonucleoside" compartment="c" boundaryCondition="false" id="C05841"/>
			<species name="L-Aspartate 4-semialdehyde" compartment="c" boundaryCondition="false" id="C00441"/>
			<species name="D-Serine" compartment="c" boundaryCondition="false" id="C00740"/>
			<species name="Nicotinate D-ribonucleotide" compartment="c" boundaryCondition="false" id="C01185"/>
			<species name="L-Seryl-tRNA(Ser)" compartment="c" boundaryCondition="false" id="C02553"/>
			<species name="Dodecanoyl-[acyl-carrier protein]" compartment="c" boundaryCondition="false" id="C05223"/>
			<species name="dUDP" compartment="c" boundaryCondition="false" id="C01346"/>
			<species name="3,4-Dihydroxyphenylacetate" compartment="c" boundaryCondition="false" id="C01161"/>
			<species name="Oxidized rubredoxin" compartment="c" boundaryCondition="false" id="C00435"/>
			<species name="Exopolysaccharide" compartment="c" boundaryCondition="false" id="EXOPOLYS"/>
			<species name="D-Glucosamine" compartment="c" boundaryCondition="false" id="C00329"/>
			<species name="tRNA(Lys)" compartment="c" boundaryCondition="false" id="C01646"/>
			<species name="IMP" compartment="c" boundaryCondition="false" id="C00130"/>
			<species name="Ethanolamine phosphate" compartment="c" boundaryCondition="false" id="C00346"/>
			<species name="Oxaloacetate" compartment="c" boundaryCondition="false" id="C00036"/>
			<species name="L-Leucyl-tRNA" compartment="c" boundaryCondition="false" id="C02047"/>
			<species name="Vitamin B12" compartment="c" boundaryCondition="false" id="C05776"/>
			<species name="L-Selenomethionine" compartment="c" boundaryCondition="false" id="C05335"/>
			<species name="tRNA(Val)" compartment="c" boundaryCondition="false" id="C01653"/>
			<species name="Orotidine 5'-phosphate" compartment="c" boundaryCondition="false" id="C01103"/>
			<species name="L-Glutamyl-tRNA(Gln)" compartment="c" boundaryCondition="false" id="C06112"/>
			<species name="3-Methylcrotonyl-CoA" compartment="c" boundaryCondition="false" id="C03069"/>
			<species name="UDP-2,3-bis(3-hydroxytetradecanoyl)glucosamine" compartment="c" boundaryCondition="false" id="C04652"/>
			<species name="tRNA(Gly)" compartment="c" boundaryCondition="false" id="C01642"/>
			<species name="Deamino-NAD+" compartment="c" boundaryCondition="false" id="C00857"/>
			<species name="L-Glutamyl-tRNA(Glu)" compartment="c" boundaryCondition="false" id="C02987"/>
			<species name="Holo-[carboxylase]" compartment="c" boundaryCondition="false" id="C06250"/>
			<species name="Triphosphate" compartment="c" boundaryCondition="false" id="C00536"/>
			<species name="Peptidoglycan precursor" compartment="c" boundaryCondition="false" id="PPEPTIDO"/>
			<species name="tRNA(Glu)" compartment="c" boundaryCondition="false" id="C01641"/>
			<species name="Geranylgeranyl diphosphate" compartment="c" boundaryCondition="false" id="C00353"/>
			<species name="Thiosulfate" compartment="c" boundaryCondition="false" id="C00320"/>
			<species name="tRNA(Gln)" compartment="c" boundaryCondition="false" id="C01640"/>
			<species name="External L-Cysteine" compartment="e" boundaryCondition="false" id="C00097_e"/>
			<species name="Serotonin" compartment="c" boundaryCondition="false" id="C00780"/>
			<species name="tRNA(Arg)" compartment="c" boundaryCondition="false" id="C01636"/>
			<species name="all-trans-Pentaprenyl diphosphate" compartment="c" boundaryCondition="false" id="C04217"/>
			<species name="Glycolaldehyde" compartment="c" boundaryCondition="false" id="C00266"/>
			<species name="L-Histidinol" compartment="c" boundaryCondition="false" id="C00860"/>
			<species name="Apo-[carboxylase]" compartment="c" boundaryCondition="false" id="C06249"/>
			<species name="External Deoxycytidine" compartment="e" boundaryCondition="false" id="C00881_e"/>
			<species name="Sodium cation" compartment="c" boundaryCondition="false" id="C01330"/>
			<species name="L-Alanyl-tRNA" compartment="c" boundaryCondition="false" id="C00886"/>
			<species name="2-Oxo-3-hydroxy-4-phosphobutanoate" compartment="c" boundaryCondition="false" id="C06054"/>
			<species name="D-Glycerate" compartment="c" boundaryCondition="false" id="C00258"/>
			<species name="L-Aspartyl-tRNA(Asp)" compartment="c" boundaryCondition="false" id="C02984"/>
			<species name="Quinate" compartment="c" boundaryCondition="false" id="C00296"/>
			<species name="External Quinate" compartment="e" boundaryCondition="false" id="C00296_e"/>
			<species name="(2S,3S)-3-Hydroxy-2-methylbutanoyl-CoA" compartment="c" boundaryCondition="false" id="C04405"/>
			<species name="External Thymidine" compartment="e" boundaryCondition="false" id="C00214_e"/>
			<species name="4-(Cytidine 5'-diphospho)-2-C-methyl-D-erythritol" compartment="c" boundaryCondition="false" id="C11435"/>
			<species name="Oxygen" compartment="c" boundaryCondition="false" id="C00007"/>
			<species name="2-C-Methyl-D-erythritol 4-phosphate" compartment="c" boundaryCondition="false" id="C11434"/>
			<species name="N(pi)-Methyl-L-histidine" compartment="c" boundaryCondition="false" id="C01152"/>
			<species name="1,2-Diacyl-sn-glycerol" compartment="c" boundaryCondition="false" id="C00641"/>
			<species name="Pseudouridine 5'-phosphate" compartment="c" boundaryCondition="false" id="C01168"/>
			<species name="External Spermidine" compartment="e" boundaryCondition="false" id="C00315_e"/>
			<species name="UDP-N-acetyl-D-mannosaminouronate" compartment="c" boundaryCondition="false" id="C06240"/>
			<species name="UDP-N-acetylmuramoyl-L-alanyl-D-glutamate" compartment="c" boundaryCondition="false" id="C00692"/>
			<species name="External Fumarate" compartment="e" boundaryCondition="false" id="C00122_e"/>
			<species name="External L-Tryptophan" compartment="e" boundaryCondition="false" id="C00078_e"/>
			<species name="2-Amino-4-hydroxy-6-(D-erythro-1,2,3-trihydroxypropyl)-7,8-dihydropteridine" compartment="c" boundaryCondition="false" id="C04874"/>
			<species name="External Isocitrate" compartment="e" boundaryCondition="false" id="C00311_e"/>
			<species name="DNA cytosine" compartment="c" boundaryCondition="false" id="C00856"/>
			<species name="2-Hydroxy-3-oxopropanoate" compartment="c" boundaryCondition="false" id="C01146"/>
			<species name="D-Aspartate" compartment="c" boundaryCondition="false" id="C00402"/>
			<species name="Dihydrofolate" compartment="c" boundaryCondition="false" id="C00415"/>
			<species name="Cardiolipin (biomass component)" compartment="c" boundaryCondition="false" id="CL"/>
			<species name="External Acetate" compartment="e" boundaryCondition="false" id="C00033_e"/>
			<species name="Sorbose 1-phosphate" compartment="c" boundaryCondition="false" id="C02888"/>
			<species name="Formylanthranilate" compartment="c" boundaryCondition="false" id="C05653"/>
			<species name="2-Methyl-4-amino-5-hydroxymethylpyrimidine diphosphate" compartment="c" boundaryCondition="false" id="C04752"/>
			<species name="1,4-Dihydroxy-2-naphthoate" compartment="c" boundaryCondition="false" id="C03657"/>
			<species name="3-Hydroxy-L-kynurenine" compartment="c" boundaryCondition="false" id="C03227"/>
			<species name="tRNA(Cys)" compartment="c" boundaryCondition="false" id="C01639"/>
			<species name="FAD" compartment="c" boundaryCondition="false" id="C00016"/>
			<species name="External L-Phenylalanine" compartment="e" boundaryCondition="false" id="C00079_e"/>
			<species name="5,6-Dihydroxyindole" compartment="c" boundaryCondition="false" id="C05578"/>
			<species name="Propionyladenylate" compartment="c" boundaryCondition="false" id="C05983"/>
			<species name="(-)-Ureidoglycolate" compartment="c" boundaryCondition="false" id="C00603"/>
			<species name="2-Succinylbenzoyl-CoA" compartment="c" boundaryCondition="false" id="C03160"/>
			<species name="External 2-Phospho-D-glycerate" compartment="e" boundaryCondition="false" id="C00631_e"/>
			<species name="PQQ" compartment="c" boundaryCondition="false" id="C00113"/>
			<species name="P1,P4-Bis(5'-adenosyl)tetraphosphate" compartment="c" boundaryCondition="false" id="C01260"/>
			<species name="External Ethanolamine" compartment="e" boundaryCondition="false" id="C00189_e"/>
			<species name="L-Selenocystathionine" compartment="c" boundaryCondition="false" id="C05699"/>
			<species name="Nicotinamide-beta-riboside" compartment="c" boundaryCondition="false" id="C03150"/>
			<species name="Deoxyinosine" compartment="c" boundaryCondition="false" id="C05512"/>
			<species name="6-Pyruvoyltetrahydropterin" compartment="c" boundaryCondition="false" id="C03684"/>
			<species name="5-Carboxy-2-oxohept-3-enedioate" compartment="c" boundaryCondition="false" id="C04052"/>
			<species name="CDP-diacylglycerol" compartment="c" boundaryCondition="false" id="C00269"/>
			<species name="2-Methylpropanoyl-CoA" compartment="c" boundaryCondition="false" id="C00630"/>
			<species name="Methylmalonate" compartment="c" boundaryCondition="false" id="C02170"/>
			<species name="Protoporphyrin" compartment="c" boundaryCondition="false" id="C02191"/>
			<species name="Menaquinone" compartment="c" boundaryCondition="false" id="C00828"/>
			<species name="D-Glucuronolactone" compartment="c" boundaryCondition="false" id="C02670"/>
			<species name="UTP" compartment="c" boundaryCondition="false" id="C00075"/>
			<species name="Benzoate" compartment="c" boundaryCondition="false" id="C00180"/>
			<species name="UDP-glucose" compartment="c" boundaryCondition="false" id="C00029"/>
			<species name="D-Alanine" compartment="c" boundaryCondition="false" id="C00133"/>
			<species name="Biotin" compartment="c" boundaryCondition="false" id="C00120"/>
			<species name="dTDP-4-dehydro-beta-L-rhamnose" compartment="c" boundaryCondition="false" id="C00688"/>
			<species name="4-Methyl-2-oxopentanoate" compartment="c" boundaryCondition="false" id="C00233"/>
			<species name="(S)-2-Hydroxypropylphosphonate" compartment="c" boundaryCondition="false" id="C06452"/>
			<species name="2-Hydroxy-3-oxosuccinate" compartment="c" boundaryCondition="false" id="C03459"/>
			<species name="2-Hydroxyphenylacetate" compartment="c" boundaryCondition="false" id="C05852"/>
			<species name="External Uridine" compartment="e" boundaryCondition="false" id="C00299_e"/>
			<species name="3-Deoxy-D-manno-octulosonate" compartment="c" boundaryCondition="false" id="C01187"/>
			<species name="Ethanol" compartment="c" boundaryCondition="false" id="C00469"/>
			<species name="Glycerol" compartment="c" boundaryCondition="false" id="C00116"/>
			<species name="Pantetheine" compartment="c" boundaryCondition="false" id="C00831"/>
			<species name="D-Glucosaminide" compartment="c" boundaryCondition="false" id="C06023"/>
			<species name="ATP" compartment="c" boundaryCondition="false" id="C00002"/>
			<species name="Heme" compartment="c" boundaryCondition="false" id="C00032"/>
			<species name="p-Hydroxyphenylacetylglycine" compartment="c" boundaryCondition="false" id="C05596"/>
			<species name="Undecanoyl-[acyl-carrier protein]" compartment="c" boundaryCondition="false" id="C110ACP"/>
			<species name="2-Hexaprenyl-3-methyl-5-hydroxy-6-methoxy-1,4-benzoquinone" compartment="c" boundaryCondition="false" id="C05805"/>
			<species name="L-Prolyl-tRNA(Pro)" compartment="c" boundaryCondition="false" id="C02702"/>
			<species name="Thymidine" compartment="c" boundaryCondition="false" id="C00214"/>
			<species name="L-Cysteate" compartment="c" boundaryCondition="false" id="C00506"/>
			<species name="External (S)-Lactate" compartment="e" boundaryCondition="false" id="C00186_e"/>
			<species name="Proteins" compartment="c" boundaryCondition="false" id="PROTEIN"/>
			<species name="Adenosyl cobinamide phosphate" compartment="c" boundaryCondition="false" id="C06509"/>
			<species name="(R)-2,3-Dihydroxy-3-methylpentanoate" compartment="c" boundaryCondition="false" id="C06007"/>
			<species name="Deoxyguanosine" compartment="c" boundaryCondition="false" id="C00330"/>
			<species name="Deoxycytidine" compartment="c" boundaryCondition="false" id="C00881"/>
			<species name="External D-Gluconic acid" compartment="e" boundaryCondition="false" id="C00257_e"/>
			<species name="Deoxyadenosine" compartment="c" boundaryCondition="false" id="C00559"/>
			<species name="2-Oxoadipate" compartment="c" boundaryCondition="false" id="C00322"/>
			<species name="External L-Ornithine" compartment="e" boundaryCondition="false" id="C00077_e"/>
			<species name="Uroporphyrinogen I" compartment="c" boundaryCondition="false" id="C05766"/>
			<species name="Protoporphyrinogen IX" compartment="c" boundaryCondition="false" id="C01079"/>
			<species name="sn-Glycerol 3-phosphate" compartment="c" boundaryCondition="false" id="C00093"/>
			<species name="Acetaldehyde" compartment="c" boundaryCondition="false" id="C00084"/>
			<species name="External Citrate" compartment="e" boundaryCondition="false" id="C00158_e"/>
			<species name="Anthranilate" compartment="c" boundaryCondition="false" id="C00108"/>
			<species name="3-Hydroxyanthranilate" compartment="c" boundaryCondition="false" id="C00632"/>
			<species name="3,4-Dihydroxyphenylethyleneglycol" compartment="c" boundaryCondition="false" id="C05576"/>
			<species name="Acetate" compartment="c" boundaryCondition="false" id="C00033"/>
			<species name="Dephospho-CoA" compartment="c" boundaryCondition="false" id="C00882"/>
			<species name="L-Arogenate" compartment="c" boundaryCondition="false" id="C00826"/>
			<species name="Choline phosphate" compartment="c" boundaryCondition="false" id="C00588"/>
			<species name="Adenine" compartment="c" boundaryCondition="false" id="C00147"/>
			<species name="3-Hydroxypropionyl-CoA" compartment="c" boundaryCondition="false" id="C05668"/>
			<species name="Spermidine" compartment="c" boundaryCondition="false" id="C00315"/>
			<species name="Peptide" compartment="c" boundaryCondition="false" id="C00012"/>
			<species name="L-Selenocysteine" compartment="c" boundaryCondition="false" id="C05688"/>
			<species name="Peptidoglycan (biomass component)" compartment="c" boundaryCondition="false" id="PEPTIDO"/>
			<species name="beta-hydroxy dodecanoic acid" compartment="c" boundaryCondition="false" id="C120OH"/>
			<species name="Folate" compartment="c" boundaryCondition="false" id="C00504"/>
			<species name="UDP-N-acetyl-D-mannosamine" compartment="c" boundaryCondition="false" id="C01170"/>
			<species name="Thiocysteine" compartment="c" boundaryCondition="false" id="C01962"/>
			<species name="Geranyl diphosphate" compartment="c" boundaryCondition="false" id="C00341"/>
			<species name="Reduced rubredoxin" compartment="c" boundaryCondition="false" id="C00340"/>
			<species name="Propanoate" compartment="c" boundaryCondition="false" id="C00163"/>
			<species name="Formamide" compartment="c" boundaryCondition="false" id="C00488"/>
			<species name="(5-L-Glutamyl)-peptide" compartment="c" boundaryCondition="false" id="C03193"/>
			<species name="Cys-Gly" compartment="c" boundaryCondition="false" id="C01419"/>
			<species name="2-Phospho-4-(cytidine 5'-diphospho)-2-C-methyl-D-erythritol" compartment="c" boundaryCondition="false" id="C11436"/>
			<species name="1-Butanol" compartment="c" boundaryCondition="false" id="C06142"/>
			<species name="N-Formylmethionyl-tRNA" compartment="c" boundaryCondition="false" id="C03294"/>
			<species name="Acyl-CoA" compartment="c" boundaryCondition="false" id="C00040"/>
			<species name="(R)-Pantoate" compartment="c" boundaryCondition="false" id="C00522"/>
			<species name="Menaquinol" compartment="c" boundaryCondition="false" id="C05819"/>
			<species name="Acetyl-[acyl-carrier protein]" compartment="c" boundaryCondition="false" id="C03939"/>
			<species name="External Nitrate" compartment="e" boundaryCondition="false" id="C00244_e"/>
			<species name="Pentadecenoyl-[acyl-carrier protein]" compartment="c" boundaryCondition="false" id="C151ACP"/>
			<species name="2-Methylprop-2-enoyl-CoA" compartment="c" boundaryCondition="false" id="C03460"/>
			<species name="Urate" compartment="c" boundaryCondition="false" id="C00366"/>
			<species name="3-Sulfopyruvate" compartment="c" boundaryCondition="false" id="C05528"/>
			<species name="2-Deoxy-D-ribose 5-phosphate" compartment="c" boundaryCondition="false" id="C00673"/>
			<species name="Uridine" compartment="c" boundaryCondition="false" id="C00299"/>
			<species name="D-Gluconic acid" compartment="c" boundaryCondition="false" id="C00257"/>
			<species name="Uracil" compartment="c" boundaryCondition="false" id="C00106"/>
			<species name="Adenosyl cobyrinate a,c diamide" compartment="c" boundaryCondition="false" id="C06506"/>
			<species name="3-Phosphonooxypyruvate" compartment="c" boundaryCondition="false" id="C03232"/>
			<species name="O-Phospho-4-hydroxy-L-threonine" compartment="c" boundaryCondition="false" id="C06055"/>
			<species name="Biotinyl-5'-AMP" compartment="c" boundaryCondition="false" id="C05921"/>
			<species name="Pyridoxine" compartment="c" boundaryCondition="false" id="C00314"/>
			<species name="External L-Serine" compartment="e" boundaryCondition="false" id="C00065_e"/>
			<species name="Sarcosine" compartment="c" boundaryCondition="false" id="C00213"/>
			<species name="Diacetyl" compartment="c" boundaryCondition="false" id="C00741"/>
			<species name="Guanosine 3',5'-bis(diphosphate)" compartment="c" boundaryCondition="false" id="C01228"/>
			<species name="UDP-alpha-D-galactose" compartment="c" boundaryCondition="false" id="C00052"/>
			<species name="L-3,4-Dihydroxybutan-2-one 4-phosphate" compartment="c" boundaryCondition="false" id="C15556"/>
			<species name="L-Dopachrome" compartment="c" boundaryCondition="false" id="C01693"/>
			<species name="External Taurine" compartment="e" boundaryCondition="false" id="C00245_e"/>
			<species name="Betaine aldehyde" compartment="c" boundaryCondition="false" id="C00576"/>
			<species name="Histamine" compartment="c" boundaryCondition="false" id="C00388"/>
			<species name="1-(5-Phospho-D-ribosyl)-ATP" compartment="c" boundaryCondition="false" id="C02739"/>
			<species name="Aldehyde" compartment="c" boundaryCondition="false" id="C00071"/>
			<species name="L-Glutamate" compartment="c" boundaryCondition="false" id="C00025"/>
			<species name="dADP" compartment="c" boundaryCondition="false" id="C00206"/>
			<species name="(1R,6R)-6-Hydroxy-2-succinylcyclohexa-2,4-diene-1-carboxylate" compartment="c" boundaryCondition="false" id="C05817"/>
			<species name="Phosphonoacetaldehyde" compartment="c" boundaryCondition="false" id="C03167"/>
			<species name="trans,cis-Lauro-2,6-dienoyl-CoA" compartment="c" boundaryCondition="false" id="C05279"/>
			<species name="3-Hydroxyisovaleryl-CoA" compartment="c" boundaryCondition="false" id="C05998"/>
			<species name="Porphobilinogen" compartment="c" boundaryCondition="false" id="C00931"/>
			<species name="Chorismate" compartment="c" boundaryCondition="false" id="C00251"/>
			<species name="4-Fumarylacetoacetate" compartment="c" boundaryCondition="false" id="C01061"/>
			<species name="4-Aminobenzoate" compartment="c" boundaryCondition="false" id="C00568"/>
			<species name="UDP-N-acetyl-3-(1-carboxyvinyl)-D-glucosamine" compartment="c" boundaryCondition="false" id="C04631"/>
			<species name="L-3-Amino-isobutanoate" compartment="c" boundaryCondition="false" id="C03284"/>
			<species name="4-Trimethylammoniobutanal" compartment="c" boundaryCondition="false" id="C01149"/>
			<species name="3,4-Dihydroxyphenylacetaldehyde" compartment="c" boundaryCondition="false" id="C04043"/>
			<species name="UDP-3-O-(3-hydroxytetradecanoyl)-N-acetylglucosamine" compartment="c" boundaryCondition="false" id="C04738"/>
			<species name="Lippolysaccharide" compartment="c" boundaryCondition="false" id="LPS"/>
			<species name="3-Phospho-D-glycerate" compartment="c" boundaryCondition="false" id="C00197"/>
			<species name="(S)-2-Aceto-2-hydroxybutanoate" compartment="c" boundaryCondition="false" id="C06006"/>
			<species name="L-1-Pyrroline-3-hydroxy-5-carboxylate" compartment="c" boundaryCondition="false" id="C04281"/>
			<species name="Heme O" compartment="c" boundaryCondition="false" id="C15672"/>
			<species name="Selenate" compartment="c" boundaryCondition="false" id="C05697"/>
			<species name="LL-2,6-Diaminoheptanedioate" compartment="c" boundaryCondition="false" id="C00666"/>
			<species name="3-Amino-2-oxopropyl phosphate" compartment="c" boundaryCondition="false" id="C11638"/>
			<species name="2-Hydroxyethylenedicarboxylate" compartment="c" boundaryCondition="false" id="C03981"/>
			<species name="beta-D-Glucose 6-phosphate" compartment="c" boundaryCondition="false" id="C01172"/>
			<species name="meso-2,6-Diaminoheptanedioate" compartment="c" boundaryCondition="false" id="C00680"/>
			<species name="2-Deoxy-D-ribose 1-phosphate" compartment="c" boundaryCondition="false" id="C00672"/>
			<species name="External CO2" compartment="e" boundaryCondition="false" id="C00011_e"/>
			<species name="4-Maleylacetoacetate" compartment="c" boundaryCondition="false" id="C01036"/>
			<species name="(S)-3-Hydroxybutanoyl-CoA" compartment="c" boundaryCondition="false" id="C01144"/>
			<species name="UDP-glucuronate" compartment="c" boundaryCondition="false" id="C00167"/>
			<species name="7,8-Diaminononanoate" compartment="c" boundaryCondition="false" id="C01037"/>
			<species name="Acetoacetyl-CoA" compartment="c" boundaryCondition="false" id="C00332"/>
			<species name="3-Octaprenyl-4-hydroxybenzoate" compartment="c" boundaryCondition="false" id="C05809"/>
			<species name="(S)-3-Hydroxyisobutyryl-CoA" compartment="c" boundaryCondition="false" id="C06000"/>
			<species name="N2-Succinyl-L-arginine" compartment="c" boundaryCondition="false" id="C03296"/>
			<species name="Isomaltose" compartment="c" boundaryCondition="false" id="C00252"/>
			<species name="2-Methylcitrate" compartment="c" boundaryCondition="false" id="C02225"/>
			<species name="External L-Aspartate" compartment="e" boundaryCondition="false" id="C00049_e"/>
			<species name="1-(5'-Phosphoribosyl)-5-formamido-4-imidazolecarboxamide" compartment="c" boundaryCondition="false" id="C04734"/>
			<species name="dITP" compartment="c" boundaryCondition="false" id="C01345"/>
			<species name="dTDP-glucose" compartment="c" boundaryCondition="false" id="C00842"/>
			<species name="L-Homoserine" compartment="c" boundaryCondition="false" id="C00263"/>
			<species name="2-Acetolactate" compartment="c" boundaryCondition="false" id="C00900"/>
			<species name="Undecaprenyl-diphospho-N-acetylmuramoyl-(N-acetylglucosamine)-L-alanyl-D-isoglutaminyl-L-lysyl-(glycyl)5-D-alanyl-D-alanine" compartment="c" boundaryCondition="false" id="C05895"/>
			<species name="Selenomethionyl-tRNA(Met)" compartment="c" boundaryCondition="false" id="C05336"/>
			<species name="2-Acyl-sn-glycero-3-phosphoethanolamine" compartment="c" boundaryCondition="false" id="C05973"/>
			<species name="Sulfate" compartment="c" boundaryCondition="false" id="C00059"/>
			<species name="L-Asparagine" compartment="c" boundaryCondition="false" id="C00152"/>
			<species name="3-Methylbutanoyl-CoA" compartment="c" boundaryCondition="false" id="C02939"/>
			<species name="2-Acyl-sn-glycero-3-phosphocholine" compartment="c" boundaryCondition="false" id="C04233"/>
			<species name="tRNA(Thr)" compartment="c" boundaryCondition="false" id="C01651"/>
			<species name="1-(5-Phospho-D-ribosyl)-5-amino-4-imidazolecarboxylate" compartment="c" boundaryCondition="false" id="C04751"/>
			<species name="Glutaryl-CoA" compartment="c" boundaryCondition="false" id="C00527"/>
			<species name="D-Mannose 6-phosphate" compartment="c" boundaryCondition="false" id="C00275"/>
			<species name="(R)-2,3-Dihydroxy-3-methylbutanoate" compartment="c" boundaryCondition="false" id="C04272"/>
			<species name="Phenylacetaldehyde" compartment="c" boundaryCondition="false" id="C00601"/>
			<species name="L-Aspartate" compartment="c" boundaryCondition="false" id="C00049"/>
			<species name="2-Acyl-sn-glycero-3-phosphoserine" compartment="c" boundaryCondition="false" id="C05974"/>
			<species name="D-Phenylalanine" compartment="c" boundaryCondition="false" id="C02265"/>
			<species name="Adenosyl cobinamide" compartment="c" boundaryCondition="false" id="C06508"/>
			<species name="6-Phospho-D-gluconate" compartment="c" boundaryCondition="false" id="C00345"/>
			<species name="Nonadecenoyl-[acyl-carrier protein]" compartment="c" boundaryCondition="false" id="C191ACP"/>
			<species name="N-Succinyl-L-glutamate 5-semialdehyde" compartment="c" boundaryCondition="false" id="C05932"/>
			<species name="Betaine" compartment="c" boundaryCondition="false" id="C00719"/>
			<species name="tRNA(Trp)" compartment="c" boundaryCondition="false" id="C01652"/>
			<species name="N4-Acetylaminobutanal" compartment="c" boundaryCondition="false" id="C05936"/>
			<species name="10-Formyltetrahydrofolate" compartment="c" boundaryCondition="false" id="C00234"/>
			<species name="Isochorismate" compartment="c" boundaryCondition="false" id="C00885"/>
			<species name="5-Phospho-alpha-D-ribose 1-diphosphate" compartment="c" boundaryCondition="false" id="C00119"/>
			<species name="Phosphoribosyl-AMP" compartment="c" boundaryCondition="false" id="C02741"/>
			<species name="Thioredoxin disulfide" compartment="c" boundaryCondition="false" id="C00343"/>
			<species name="CTP" compartment="c" boundaryCondition="false" id="C00063"/>
			<species name="Crotonoyl-CoA" compartment="c" boundaryCondition="false" id="C00877"/>
			<species name="all-trans-Heptaprenyl diphosphate" compartment="c" boundaryCondition="false" id="C04216"/>
			<species name="Lipid A disaccharide" compartment="c" boundaryCondition="false" id="C04932"/>
			<species name="D-Mannose 1-phosphate" compartment="c" boundaryCondition="false" id="C00636"/>
			<species name="L-erythro-4-Hydroxyglutamate" compartment="c" boundaryCondition="false" id="C05947"/>
			<species name="Xanthosine 5'-phosphate" compartment="c" boundaryCondition="false" id="C00655"/>
			<species name="External Urea" compartment="e" boundaryCondition="false" id="C00086_e"/>
			<species name="External L-Tyrosine" compartment="e" boundaryCondition="false" id="C00082_e"/>
			<species name="4-Amino-4-deoxychorismate" compartment="c" boundaryCondition="false" id="C11355"/>
			<species name="Shikimate" compartment="c" boundaryCondition="false" id="C00493"/>
			<species name="3-Aminopropiononitrile" compartment="c" boundaryCondition="false" id="C05670"/>
			<species name="N1-(5-Phospho-alpha-D-ribosyl)-5,6-dimethylbenzimidazole" compartment="c" boundaryCondition="false" id="C04778"/>
			<species name="Dehydroalanine" compartment="c" boundaryCondition="false" id="C02218"/>
			<species name="1-Acyl-sn-glycerol 3-phosphate" compartment="c" boundaryCondition="false" id="C00681"/>
			<species name="(R)-Malate" compartment="c" boundaryCondition="false" id="C00497"/>
			<species name="1-Hydroxy-2-methyl-2-butenyl 4-diphosphate" compartment="c" boundaryCondition="false" id="C11811"/>
			<species name="Xanthosine" compartment="c" boundaryCondition="false" id="C01762"/>
			<species name="3-Cyano-L-alanine" compartment="c" boundaryCondition="false" id="C02512"/>
			<species name="N-(L-Arginino)succinate" compartment="c" boundaryCondition="false" id="C03406"/>
			<species name="2-Acyl-sn-glycerol 3-phosphate" compartment="c" boundaryCondition="false" id="C03974"/>
			<species name="dUTP" compartment="c" boundaryCondition="false" id="C00460"/>
			<species name="L-2,3-Dihydrodipicolinate" compartment="c" boundaryCondition="false" id="C03340"/>
			<species name="Dihydrolipoylprotein" compartment="c" boundaryCondition="false" id="C02972"/>
			<species name="Lipoylprotein" compartment="c" boundaryCondition="false" id="C02051"/>
			<species name="2-Octaprenyl-6-hydroxyphenol" compartment="c" boundaryCondition="false" id="C05811"/>
			<species name="D-Glucosamine 6-phosphate" compartment="c" boundaryCondition="false" id="C00352"/>
			<species name="External Glycolate" compartment="e" boundaryCondition="false" id="C00160_e"/>
			<species name="External L-Asparagine" compartment="e" boundaryCondition="false" id="C00152_e"/>
			<species name="N-Acylsphingosine" compartment="c" boundaryCondition="false" id="C00195"/>
			<species name="tRNA(Asp)" compartment="c" boundaryCondition="false" id="C01638"/>
			<species name="Prephenate" compartment="c" boundaryCondition="false" id="C00254"/>
			<species name="Aminoacetaldehyde" compartment="c" boundaryCondition="false" id="C06735"/>
			<species name="NAD+" compartment="c" boundaryCondition="false" id="C00003"/>
			<species name="dCMP" compartment="c" boundaryCondition="false" id="C00239"/>
			<species name="Nicotinate" compartment="c" boundaryCondition="false" id="C00253"/>
			<species name="L-Arginine" compartment="c" boundaryCondition="false" id="C00062"/>
			<species name="Nicotinamide" compartment="c" boundaryCondition="false" id="C00153"/>
			<species name="3-(Imidazol-4-yl)-2-oxopropyl phosphate" compartment="c" boundaryCondition="false" id="C01267"/>
			<species name="Glycerone phosphate" compartment="c" boundaryCondition="false" id="C00111"/>
			<species name="N6-Hydroxy-L-lysine" compartment="c" boundaryCondition="false" id="C01028"/>
			<species name="External L-Leucine" compartment="e" boundaryCondition="false" id="C00123_e"/>
			<species name="External alpha-D-Glucose" compartment="e" boundaryCondition="false" id="C00267_e"/>
			<species name="Pantothenate" compartment="c" boundaryCondition="false" id="C00864"/>
			<species name="tRNA(His)" compartment="c" boundaryCondition="false" id="C01643"/>
			<species name="Allantoate" compartment="c" boundaryCondition="false" id="C00499"/>
			<species name="L-Lysine" compartment="c" boundaryCondition="false" id="C00047"/>
			<species name="4-Hydroxybenzoate" compartment="c" boundaryCondition="false" id="C00156"/>
			<species name="Octadecanoic acid" compartment="c" boundaryCondition="false" id="C01530"/>
			<species name="(9Z)-Octadecenoic acid" compartment="c" boundaryCondition="false" id="C00712"/>
			<species name="External Orthophosphate" compartment="e" boundaryCondition="false" id="C00009_e"/>
			<species name="Decanoyl-[acp]" compartment="c" boundaryCondition="false" id="C05755"/>
			<species name="L-4-Hydroxyglutamate semialdehyde" compartment="c" boundaryCondition="false" id="C05938"/>
			<species name="N-Succinyl-2-amino-6-oxopimelate" compartment="c" boundaryCondition="false" id="C05537"/>
			<species name="5-Phosphoribosylamine" compartment="c" boundaryCondition="false" id="C03090"/>
			<species name="Eicosanoyl-[acyl-carrier protein]" compartment="c" boundaryCondition="false" id="C200ACP"/>
			<species name="5-Amino-6-(1-D-ribitylamino)uracil" compartment="c" boundaryCondition="false" id="C04732"/>
			<species name="S-Adenosyl-L-methionine" compartment="c" boundaryCondition="false" id="C00019"/>
			<species name="S-Acetyldihydrolipoamide" compartment="c" boundaryCondition="false" id="C01136"/>
			<species name="External Cytidine" compartment="e" boundaryCondition="false" id="C00475_e"/>
			<species name="External 3-Phospho-D-glycerate" compartment="e" boundaryCondition="false" id="C00197_e"/>
			<species name="2-Octaprenyl-6-methoxyphenol" compartment="c" boundaryCondition="false" id="C05812"/>
			<species name="alpha,alpha-Trehalose" compartment="c" boundaryCondition="false" id="C01083"/>
			<species name="alpha-D-Glucosamine 1-phosphate" compartment="c" boundaryCondition="false" id="C06156"/>
			<species name="Nitrate" compartment="c" boundaryCondition="false" id="C00244"/>
			<species name="Nitrite" compartment="c" boundaryCondition="false" id="C00088"/>
			<species name="Hydroxyproline" compartment="c" boundaryCondition="false" id="C01157"/>
			<species name="External Hydroxyproline" compartment="e" boundaryCondition="false" id="C01157_e"/>
			<species name="Thioredoxin" compartment="c" boundaryCondition="false" id="C00342"/>
			<species name="UDP-N-acetyl-D-galactosamine" compartment="c" boundaryCondition="false" id="C00203"/>
			<species name="L-Cystine" compartment="c" boundaryCondition="false" id="C00491"/>
			<species name="1-Deoxy-D-xylulose 5-phosphate" compartment="c" boundaryCondition="false" id="C11437"/>
			<species name="3-Hydroxyphenylacetate" compartment="c" boundaryCondition="false" id="C05593"/>
			<species name="GTP" compartment="c" boundaryCondition="false" id="C00044"/>
			<species name="2-Oxoglutarate" compartment="c" boundaryCondition="false" id="C00026"/>
			<species name="2-Dehydro-3-deoxy-6-phospho-D-gluconate" compartment="c" boundaryCondition="false" id="C04442"/>
			<species name="4-Methyl-5-(2-phosphoethyl)thiazole" compartment="c" boundaryCondition="false" id="C04327"/>
			<species name="Methylglyoxal" compartment="c" boundaryCondition="false" id="C00546"/>
			<species name="XTP" compartment="c" boundaryCondition="false" id="C00700"/>
			<species name="6-Carboxyhexanoyl-CoA" compartment="c" boundaryCondition="false" id="C01063"/>
			<species name="4-Phospho-L-aspartate" compartment="c" boundaryCondition="false" id="C03082"/>
			<species name="External Mannitol" compartment="e" boundaryCondition="false" id="C00392_e"/>
			<species name="tRNA(Phe)" compartment="c" boundaryCondition="false" id="C01648"/>
			<species name="beta-D-Fructose 6-phosphate" compartment="c" boundaryCondition="false" id="C05345"/>
			<species name="External Maltose" compartment="e" boundaryCondition="false" id="C00208_e"/>
			<species name="L-Leucine" compartment="c" boundaryCondition="false" id="C00123"/>
			<species name="(R,R)-Tartaric acid" compartment="c" boundaryCondition="false" id="C00898"/>
			<species name="Glutaminyl-tRNA" compartment="c" boundaryCondition="false" id="C02282"/>
			<species name="8-Amino-7-oxononanoate" compartment="c" boundaryCondition="false" id="C01092"/>
			<species name="(2S,3R)-3-Hydroxybutane-1,2,3-tricarboxylate" compartment="c" boundaryCondition="false" id="C04593"/>
			<species name="Hydantoin-5-propionate" compartment="c" boundaryCondition="false" id="C05565"/>
			<species name="5-L-Glutamyl-taurine" compartment="c" boundaryCondition="false" id="C05844"/>
			<species name="N-Carbamoyl-L-aspartate" compartment="c" boundaryCondition="false" id="C00438"/>
			<species name="Propanoyl-CoA" compartment="c" boundaryCondition="false" id="C00100"/>
			<species name="3'-Phosphoadenylyl sulfate" compartment="c" boundaryCondition="false" id="C00053"/>
			<species name="3-Phospho-D-glyceroyl phosphate" compartment="c" boundaryCondition="false" id="C00236"/>
			<species name="Ammonia" compartment="c" boundaryCondition="false" id="C00014"/>
			<species name="External 2-Oxoglutarate" compartment="e" boundaryCondition="false" id="C00026_e"/>
			<species name="Ubiquinol" compartment="c" boundaryCondition="false" id="C00390"/>
			<species name="Glycyl-tRNA(Gly)" compartment="c" boundaryCondition="false" id="C02412"/>
			<species name="External L-Glutamate" compartment="e" boundaryCondition="false" id="C00025_e"/>
			<species name="L-Isoleucyl-tRNA(Ile)" compartment="c" boundaryCondition="false" id="C03127"/>
			<species name="Pentadecanoyl-[acyl-carrier protein]" compartment="c" boundaryCondition="false" id="C150ACP"/>
			<species name="L-Cysteinyl-tRNA(Cys)" compartment="c" boundaryCondition="false" id="C03125"/>
			<species name="4-Amino-5-hydroxymethyl-2-methylpyrimidine" compartment="c" boundaryCondition="false" id="C01279"/>
			<species name="L-Serine" compartment="c" boundaryCondition="false" id="C00065"/>
			<species name="2-Octaprenylphenol" compartment="c" boundaryCondition="false" id="C05810"/>
			<species name="External DNA cytosine" compartment="e" boundaryCondition="false" id="C00856_e"/>
			<species name="External Sodium cation" compartment="e" boundaryCondition="false" id="C01330_e"/>
			<species name="tRNA(Pro)" compartment="c" boundaryCondition="false" id="C01649"/>
			<species name="External (S)-Malate" compartment="e" boundaryCondition="false" id="C00149_e"/>
			<species name="dTMP" compartment="c" boundaryCondition="false" id="C00364"/>
			<species name="Undecaprenyl-diphospho-N-acetylmuramoyl-L-alanyl-D-glutamyl-meso-2,6-diaminopimeloyl-D-alanyl-D-alanine" compartment="c" boundaryCondition="false" id="C05897"/>
			<species name="3,4-Dihydroxymandelaldehyde" compartment="c" boundaryCondition="false" id="C05577"/>
			<species name="Hexadecanoyl-[acp]" compartment="c" boundaryCondition="false" id="C05764"/>
			<species name="D-Fructose 1-phosphate" compartment="c" boundaryCondition="false" id="C01094"/>
			<species name="Guanosine" compartment="c" boundaryCondition="false" id="C00387"/>
			<species name="Selenohomocysteine" compartment="c" boundaryCondition="false" id="C05698"/>
			<species name="N-(5'-Phospho-D-1'-ribulosylformimino)-5-amino-1-(5''-phospho-D-ribosyl)-4-imidazolecarboxamide" compartment="c" boundaryCondition="false" id="C04916"/>
			<species name="Phenylacetylglycine" compartment="c" boundaryCondition="false" id="C05598"/>
			<species name="External L-Isoleucine" compartment="e" boundaryCondition="false" id="C00407_e"/>
			<species name="(S)-4-Amino-5-oxopentanoate" compartment="c" boundaryCondition="false" id="C03741"/>
			<species name="Indoleglycerol phosphate" compartment="c" boundaryCondition="false" id="C03506"/>
			<species name="Dimethylallyl diphosphate" compartment="c" boundaryCondition="false" id="C00235"/>
			<species name="Cytidine" compartment="c" boundaryCondition="false" id="C00475"/>
			<species name="2-Propynal" compartment="c" boundaryCondition="false" id="C05985"/>
			<species name="meso-Tartaric acid" compartment="c" boundaryCondition="false" id="C00552"/>
			<species name="Aminoimidazole ribotide" compartment="c" boundaryCondition="false" id="C03373"/>
			<species name="External L-Proline" compartment="e" boundaryCondition="false" id="C00148_e"/>
			<species name="5,10-Methylenetetrahydrofolate" compartment="c" boundaryCondition="false" id="C00143"/>
			<species name="(R)-Lactate" compartment="c" boundaryCondition="false" id="C00256"/>
			<species name="External D-Serine" compartment="e" boundaryCondition="false" id="C00740_e"/>
			<species name="Glycolate" compartment="c" boundaryCondition="false" id="C00160"/>
			<species name="dCDP" compartment="c" boundaryCondition="false" id="C00705"/>
			<species name="Iminoaspartate" compartment="c" boundaryCondition="false" id="C05840"/>
			<species name="Xanthine" compartment="c" boundaryCondition="false" id="C00385"/>
			<species name="tRNA(Tyr)" compartment="c" boundaryCondition="false" id="C00787"/>
			<species name="dAMP" compartment="c" boundaryCondition="false" id="C00360"/>
			<species name="Decanoic acid" compartment="c" boundaryCondition="false" id="C01571"/>
			<species name="N-Acetylornithine" compartment="c" boundaryCondition="false" id="C00437"/>
			<species name="3-Sulfino-L-alanine" compartment="c" boundaryCondition="false" id="C00606"/>
			<species name="D-4'-Phosphopantothenate" compartment="c" boundaryCondition="false" id="C03492"/>
			<species name="dIDP" compartment="c" boundaryCondition="false" id="C01344"/>
			<species name="L-Cystathionine" compartment="c" boundaryCondition="false" id="C02291"/>
			<species name="L-Citrulline" compartment="c" boundaryCondition="false" id="C00327"/>
			<species name="D-Cysteine" compartment="c" boundaryCondition="false" id="C00793"/>
			<species name="L-Alanine" compartment="c" boundaryCondition="false" id="C00041"/>
			<species name="L-2,4-Diaminobutanoate" compartment="c" boundaryCondition="false" id="C03283"/>
			<species name="Phospholipids (biomass component)" compartment="c" boundaryCondition="false" id="PHOSPHOLIPID"/>
			<species name="Pyridoxamine" compartment="c" boundaryCondition="false" id="C00534"/>
			<species name="2,5-Diamino-6-(5-phospho-D-ribosylamino)pyrimidin-4(3H)-one" compartment="c" boundaryCondition="false" id="C01304"/>
			<species name="Nonanoyl-[acyl-carrier protein]" compartment="c" boundaryCondition="false" id="C090ACP"/>
			<species name="Glycine" compartment="c" boundaryCondition="false" id="C00037"/>
			<species name="Glyoxylate" compartment="c" boundaryCondition="false" id="C00048"/>
			<species name="Acyl-carrier protein" compartment="c" boundaryCondition="false" id="C00229"/>
			<species name="(R)-Acetoin" compartment="c" boundaryCondition="false" id="C00810"/>
			<species name="alpha-D-Glucose" compartment="c" boundaryCondition="false" id="C00267"/>
			<species name="Enzyme N6-(lipoyl)lysine" compartment="c" boundaryCondition="false" id="C15972"/>
			<species name="N-Acetyl-D-mannosamine" compartment="c" boundaryCondition="false" id="C00645"/>
			<species name="L-Glutamine" compartment="c" boundaryCondition="false" id="C00064"/>
			<species name="O-Phospho-L-homoserine" compartment="c" boundaryCondition="false" id="C01102"/>
			<species name="dGTP" compartment="c" boundaryCondition="false" id="C00286"/>
			<species name="UDP-3-O-(3-hydroxytetradecanoyl)-D-glucosamine" compartment="c" boundaryCondition="false" id="C06022"/>
			<species name="External Deoxyadenosine" compartment="e" boundaryCondition="false" id="C00559_e"/>
			<species name="UDP-N-acetylmuramoyl-L-alanyl-D-glutamyl-6-carboxy-L-lysyl-D-alanyl-D-alanine" compartment="c" boundaryCondition="false" id="C04882"/>
			<species name="Butanal" compartment="c" boundaryCondition="false" id="C01412"/>
			<species name="5'-Phosphoribosyl-N-formylglycinamide" compartment="c" boundaryCondition="false" id="C04376"/>
			<species name="L-Cysteine" compartment="c" boundaryCondition="false" id="C00097"/>
			<species name="(R)-3-Hydroxybutanoyl-CoA" compartment="c" boundaryCondition="false" id="C03561"/>
			<species name="External Guanosine" compartment="e" boundaryCondition="false" id="C00387_e"/>
			<species name="di-trans,poly-cis-Undecaprenyl diphosphate" compartment="c" boundaryCondition="false" id="C04574"/>
			<species name="External Ammonia" compartment="e" boundaryCondition="false" id="C00014_e"/>
			<species name="Riboflavin" compartment="c" boundaryCondition="false" id="C00255"/>
			<species name="2-(Formamido)-N1-(5'-phosphoribosyl)acetamidine" compartment="c" boundaryCondition="false" id="C04640"/>
			<species name="S-Succinyldihydrolipoamide" compartment="c" boundaryCondition="false" id="C01169"/>
			<species name="Indole-3-acetaldehyde" compartment="c" boundaryCondition="false" id="C00637"/>
			<species name="Indole-3-acetate" compartment="c" boundaryCondition="false" id="C00954"/>
			<species name="Nonadecanoyl-[acyl-carrier protein]" compartment="c" boundaryCondition="false" id="C190ACP"/>
			<species name="Pentadecanoic acid" compartment="c" boundaryCondition="false" id="C16537"/>
			<species name="AMP" compartment="c" boundaryCondition="false" id="C00020"/>
			<species name="2-C-Methyl-D-erythritol 2,4-cyclodiphosphate" compartment="c" boundaryCondition="false" id="C11453"/>
			<species name="3-Methylglutaconyl-CoA" compartment="c" boundaryCondition="false" id="C03231"/>
			<species name="Pantetheine 4'-phosphate" compartment="c" boundaryCondition="false" id="C01134"/>
			<species name="External Putrescine" compartment="e" boundaryCondition="false" id="C00134_e"/>
			<species name="L-Formylkynurenine" compartment="c" boundaryCondition="false" id="C02700"/>
			<species name="D-Erythrose 4-phosphate" compartment="c" boundaryCondition="false" id="C00279"/>
			<species name="GMP" compartment="c" boundaryCondition="false" id="C00144"/>
			<species name="UDP-N-acetylmuramoyl-L-alanine" compartment="c" boundaryCondition="false" id="C01212"/>
			<species name="Tetradecanoic acid" compartment="c" boundaryCondition="false" id="C06424"/>
			<species name="Nicotinamide D-ribonucleotide" compartment="c" boundaryCondition="false" id="C00455"/>
			<species name="D-Ribulose 5-phosphate" compartment="c" boundaryCondition="false" id="C00199"/>
			<species name="Creatine" compartment="c" boundaryCondition="false" id="C00300"/>
			<species name="THF-polyglutamate" compartment="c" boundaryCondition="false" id="C03541"/>
			<species name="Diphosphate" compartment="c" boundaryCondition="false" id="C00013"/>
			<species name="Tridecanoyl-[acyl-carrier protein]" compartment="c" boundaryCondition="false" id="C130ACP"/>
			<species name="Propanoyl-[acyl-carrier protein]" compartment="c" boundaryCondition="false" id="PPAACP"/>
			<species name="D-Proline" compartment="c" boundaryCondition="false" id="C00763"/>
			<species name="5-(5-Phospho-D-ribosylaminoformimino)-1-(5-phosphoribosyl)-imidazole-4-carboxamide" compartment="c" boundaryCondition="false" id="C04896"/>
			<species name="alpha-D-Glucose 6-phosphate" compartment="c" boundaryCondition="false" id="C00668"/>
			<species name="Pyridoxine phosphate" compartment="c" boundaryCondition="false" id="C00627"/>
			<species name="2-Hexaprenyl-3-methyl-6-methoxy-1,4-benzoquinone" compartment="c" boundaryCondition="false" id="C05804"/>
			<species name="beta-D-Fructose 1,6-bisphosphate" compartment="c" boundaryCondition="false" id="C05378"/>
			<species name="4-Aminobutyraldehyde" compartment="c" boundaryCondition="false" id="C00555"/>
			<species name="N-Acetyl-L-glutamate 5-semialdehyde" compartment="c" boundaryCondition="false" id="C01250"/>
			<species name="(S)-1-Pyrroline-5-carboxylate" compartment="c" boundaryCondition="false" id="C03912"/>
			<species name="N-Acetyl-L-glutamate 5-phosphate" compartment="c" boundaryCondition="false" id="C04133"/>
			<species name="Heptadecenoic acid" compartment="c" boundaryCondition="false" id="C171"/>
			<species name="Heptadecanoic acid" compartment="c" boundaryCondition="false" id="C170"/>
			<species name="alpha-D-Ribose 1-phosphate" compartment="c" boundaryCondition="false" id="C00620"/>
			<species name="Acylglycerol" compartment="c" boundaryCondition="false" id="C15590"/>
			<species name="(S)-3-Hydroxy-3-methylglutaryl-CoA" compartment="c" boundaryCondition="false" id="C00356"/>
			<species name="Choline" compartment="c" boundaryCondition="false" id="C00114"/>
			<species name="Enzyme N6-(dihydrolipoyl)lysine" compartment="c" boundaryCondition="false" id="C15973"/>
			<species name="dCTP" compartment="c" boundaryCondition="false" id="C00458"/>
			<species name="Lipid X" compartment="c" boundaryCondition="false" id="C04824"/>
			<species name="Thiamin diphosphate" compartment="c" boundaryCondition="false" id="C00068"/>
			<species name="Hexadecanoic acid" compartment="c" boundaryCondition="false" id="C00249"/>
			<species name="(S)-2-Methylbutanoyl-CoA" compartment="c" boundaryCondition="false" id="C15980"/>
			<species name="Ferrocytochrome c" compartment="c" boundaryCondition="false" id="C00126"/>
			<species name="Imidazole-4-acetate" compartment="c" boundaryCondition="false" id="C02835"/>
			<species name="Imidazole-4-acetaldehyde" compartment="c" boundaryCondition="false" id="C05130"/>
			<species name="5-Methylthio-D-ribose" compartment="c" boundaryCondition="false" id="C03089"/>
			<species name="External Formate" compartment="e" boundaryCondition="false" id="C00058_e"/>
			<species name="Succinate semialdehyde" compartment="c" boundaryCondition="false" id="C00232"/>
			<species name="L-Homocysteine" compartment="c" boundaryCondition="false" id="C00155"/>
			<species name="Guanine" compartment="c" boundaryCondition="false" id="C00242"/>
			<species name="(R)-3-Hydroxybutanoate" compartment="c" boundaryCondition="false" id="C01089"/>
			<species name="External (R)-3-Hydroxybutanoate" compartment="e" boundaryCondition="false" id="C01089_e"/>
			<species name="Ceramide 2-aminoethylphosphonate" compartment="c" boundaryCondition="false" id="C05681"/>
			<species name="Undecaprenyl-diphospho-N-acetylmuramoyl-(N-acetylglucosamine)-L-alanyl-D- glutaminyl-meso-2,6-diaminopimeloyl-D-alanyl-D-alanine" compartment="c" boundaryCondition="false" id="UPPMN_GN_LADGNMDDADA"/>
			<species name="L-Phenylalanyl-tRNA(Phe)" compartment="c" boundaryCondition="false" id="C03511"/>
			<species name="N-(5-Phospho-D-ribosyl)anthranilate" compartment="c" boundaryCondition="false" id="C04302"/>
			<species name="Coproporphyrinogen III" compartment="c" boundaryCondition="false" id="C03263"/>
			<species name="2'-Deoxyinosine 5'-phosphate" compartment="c" boundaryCondition="false" id="C06196"/>
			<species name="Deoxyuridine" compartment="c" boundaryCondition="false" id="C00526"/>
			<species name="Acetoacetate" compartment="c" boundaryCondition="false" id="C00164"/>
			<species name="4-Guanidinobutanoate" compartment="c" boundaryCondition="false" id="C01035"/>
			<species name="5-Amino-6-(5'-phospho-D-ribitylamino)uracil" compartment="c" boundaryCondition="false" id="C04454"/>
			<species name="Acetyl adenylate" compartment="c" boundaryCondition="false" id="C05993"/>
			<species name="5-Amino-6-(5'-phosphoribosylamino)uracil" compartment="c" boundaryCondition="false" id="C01268"/>
			<species name="Ferricytochrome c" compartment="c" boundaryCondition="false" id="C00125"/>
			<species name="Isopentenyl diphosphate" compartment="c" boundaryCondition="false" id="C00129"/>
			<species name="dGMP" compartment="c" boundaryCondition="false" id="C00362"/>
			<species name="External Oxygen" compartment="e" boundaryCondition="false" id="C00007_e"/>
			<species name="4-Guanidinobutanamide" compartment="c" boundaryCondition="false" id="C03078"/>
			<species name="Triacylglycerol" compartment="c" boundaryCondition="false" id="C00422"/>
			<species name="ADP" compartment="c" boundaryCondition="false" id="C00008"/>
			<species name="(Z)-4-Hydroxyphenylacetaldehyde oxime" compartment="c" boundaryCondition="false" id="C04353"/>
			<species name="Adenosine" compartment="c" boundaryCondition="false" id="C00212"/>
			<species name="dTDP" compartment="c" boundaryCondition="false" id="C00363"/>
			<species name="4-Imidazolone-5-propanoate" compartment="c" boundaryCondition="false" id="C03680"/>
			<species name="Hydroxyacetone" compartment="c" boundaryCondition="false" id="C05235"/>
			<species name="D-Glutamate" compartment="c" boundaryCondition="false" id="C00217"/>
			<species name="GDP" compartment="c" boundaryCondition="false" id="C00035"/>
			<species name="Tetrahydrofolate" compartment="c" boundaryCondition="false" id="C00101"/>
			<species name="L-Valine" compartment="c" boundaryCondition="false" id="C00183"/>
			<species name="D-Ribose 5-phosphate" compartment="c" boundaryCondition="false" id="C00117"/>
			<species name="2-Methylbut-2-enoyl-CoA" compartment="c" boundaryCondition="false" id="C03345"/>
			<species name="trans,trans-Farnesyl diphosphate" compartment="c" boundaryCondition="false" id="C00448"/>
			<species name="L-Threonine" compartment="c" boundaryCondition="false" id="C00188"/>
			<species name="D-Glutamine" compartment="c" boundaryCondition="false" id="C00819"/>
			<species name="(S)-3-Methyl-2-oxopentanoic acid" compartment="c" boundaryCondition="false" id="C00671"/>
			<species name="5-(2-Hydroxyethyl)-4-methylthiazole" compartment="c" boundaryCondition="false" id="C04294"/>
			<species name="O-Succinyl-L-homoserine" compartment="c" boundaryCondition="false" id="C01118"/>
			<species name="alpha-Isopropylmalate" compartment="c" boundaryCondition="false" id="C02504"/>
			<species name="Hydrogen selenide" compartment="c" boundaryCondition="false" id="C01528"/>
			<species name="External L-Lysine" compartment="e" boundaryCondition="false" id="C00047_e"/>
			<species name="Sulfur" compartment="c" boundaryCondition="false" id="C00087"/>
			<species name="Dodecanoic acid" compartment="c" boundaryCondition="false" id="C02679"/>
			<species name="2-(alpha-Hydroxyethyl)thiamine diphosphate" compartment="c" boundaryCondition="false" id="C05125"/>
			<species name="N-Succinyl-L-glutamate" compartment="c" boundaryCondition="false" id="C05931"/>
			<species name="Succinyl-CoA" compartment="c" boundaryCondition="false" id="C00091"/>
			<species name="Selenite" compartment="c" boundaryCondition="false" id="C05684"/>
			<species name="2-Amino-4-hydroxy-6-hydroxymethyl-7,8-dihydropteridine" compartment="c" boundaryCondition="false" id="C01300"/>
			<species name="5,10-Methenyltetrahydrofolate" compartment="c" boundaryCondition="false" id="C00445"/>
			<species name="3-Butynoate" compartment="c" boundaryCondition="false" id="C06144"/>
			<species name="dTDP-galactose" compartment="c" boundaryCondition="false" id="C02097"/>
			<species name="External Uracil" compartment="e" boundaryCondition="false" id="C00106_e"/>
			<species name="sn-Glycero-3-phosphoethanolamine" compartment="c" boundaryCondition="false" id="C01233"/>
			<species name="2-Amino-7,8-dihydro-4-hydroxy-6-(diphosphooxymethyl)pteridine" compartment="c" boundaryCondition="false" id="C04807"/>
			<species name="sn-Glycero-3-phosphocholine" compartment="c" boundaryCondition="false" id="C00670"/>
			<species name="Methylcobalamin" compartment="c" boundaryCondition="false" id="C06453"/>
			<species name="L-Arginyl-tRNA(Arg)" compartment="c" boundaryCondition="false" id="C02163"/>
			<species name="S-Adenosyl-4-methylthio-2-oxobutanoate" compartment="c" boundaryCondition="false" id="C04425"/>
			<species name="dTDP-4-oxo-6-deoxy-D-glucose" compartment="c" boundaryCondition="false" id="C11907"/>
			<species name="Hippurate" compartment="c" boundaryCondition="false" id="C01586"/>
			<species name="L-Threonyl-tRNA(Thr)" compartment="c" boundaryCondition="false" id="C02992"/>
			<species name="Dethiobiotin" compartment="c" boundaryCondition="false" id="C01909"/>
			<species name="Hordenine" compartment="c" boundaryCondition="false" id="C06199"/>
			<species name="2-Phytyl-1,4-naphthoquinone" compartment="c" boundaryCondition="false" id="C13309"/>
			<species name="ITP" compartment="c" boundaryCondition="false" id="C00081"/>
			<species name="RNA" compartment="c" boundaryCondition="false" id="C00046"/>
			<species name="5-Aminolevulinate" compartment="c" boundaryCondition="false" id="C00430"/>
			<species name="Pyridoxal phosphate" compartment="c" boundaryCondition="false" id="C00018"/>
			<species name="Acetyl phosphate" compartment="c" boundaryCondition="false" id="C00227"/>
			<species name="FADH2" compartment="c" boundaryCondition="false" id="C01352"/>
			<species name="3-Deoxy-D-manno-octulosonyl-lipid IV(A)" compartment="c" boundaryCondition="false" id="C06024"/>
			<species name="1,3-Diaminopropane" compartment="c" boundaryCondition="false" id="C00986"/>
			<species name="L-Methionine" compartment="c" boundaryCondition="false" id="C00073"/>
			<species name="Sucrose" compartment="c" boundaryCondition="false" id="C00089"/>
			<species name="(R,R)-Butane-2,3-diol" compartment="c" boundaryCondition="false" id="C03044"/>
			<species name="Orotate" compartment="c" boundaryCondition="false" id="C00295"/>
			<species name="2-Octaprenyl-3-methyl-5-hydroxy-6-methoxy-1,4-benzoquinone" compartment="c" boundaryCondition="false" id="C05815"/>
			<species name="(Indol-3-yl)acetamide" compartment="c" boundaryCondition="false" id="C02693"/>
			<species name="External D-Glutamate" compartment="e" boundaryCondition="false" id="C00217_e"/>
			<species name="Oleoyl-[acyl-carrier protein]" compartment="c" boundaryCondition="false" id="C01203"/>
			<species name="(S)-Lactaldehyde" compartment="c" boundaryCondition="false" id="C00424"/>
			<species name="Tetradecanoyl-[acp]" compartment="c" boundaryCondition="false" id="C05761"/>
			<species name="Di[3-deoxy-D-manno-octulosonyl]-lipid IV(A)" compartment="c" boundaryCondition="false" id="C06025"/>
			<species name="N2-Succinyl-L-ornithine" compartment="c" boundaryCondition="false" id="C03415"/>
			<species name="2-Carboxy-2,3-dihydro-5,6-dihydroxyindole" compartment="c" boundaryCondition="false" id="C05604"/>
			<species name="L-Tryptophanyl-tRNA(Trp)" compartment="c" boundaryCondition="false" id="C03512"/>
			<species name="External L-Alanine" compartment="e" boundaryCondition="false" id="C00041_e"/>
			<species name="Malonyl-[acyl-carrier protein]" compartment="c" boundaryCondition="false" id="C01209"/>
			<species name="Thiamine" compartment="c" boundaryCondition="false" id="C00378"/>
			<species name="S-Ribosyl-L-homocysteine" compartment="c" boundaryCondition="false" id="C03539"/>
			<species name="Cobamide coenzyme" compartment="c" boundaryCondition="false" id="C00194"/>
			<species name="(9Z)-Hexadecenoic acid" compartment="c" boundaryCondition="false" id="C08362"/>
			<species name="3-Deoxy-D-manno-octulosonate 8-phosphate" compartment="c" boundaryCondition="false" id="C04478"/>
			<species name="Phenylacetyl-CoA" compartment="c" boundaryCondition="false" id="C00582"/>
			<species name="5-Methoxytryptamine" compartment="c" boundaryCondition="false" id="C05659"/>
			<species name="N-((R)-Pantothenoyl)-L-cysteine" compartment="c" boundaryCondition="false" id="C04079"/>
			<species name="3-Butyn-1-al" compartment="c" boundaryCondition="false" id="C06145"/>
			<species name="Se-Adenosylselenomethionine" compartment="c" boundaryCondition="false" id="C05691"/>
			<species name="7,8-Dihydroneopterin 3'-triphosphate" compartment="c" boundaryCondition="false" id="C04895"/>
			<species name="4-Hydroxy-L-threonine" compartment="c" boundaryCondition="false" id="C06056"/>
			<species name="Lipids other than phospholipid" compartment="c" boundaryCondition="false" id="LIPID"/>
			<species name="4-Hydroxymandelonitrile" compartment="c" boundaryCondition="false" id="C00650"/>
			<species name="Thiamin monophosphate" compartment="c" boundaryCondition="false" id="C01081"/>
			<species name="(S)-Lactate" compartment="c" boundaryCondition="false" id="C00186"/>
			<species name="Tetrahydropteroyltri-L-glutamate" compartment="c" boundaryCondition="false" id="C04144"/>
			<species name="Gentisate aldehyde" compartment="c" boundaryCondition="false" id="C05585"/>
			<species name="5'-Phosphoribosylglycinamide" compartment="c" boundaryCondition="false" id="C03838"/>
			<species name="Propenoyl-CoA" compartment="c" boundaryCondition="false" id="C00894"/>
			<species name="2-Dehydro-3-deoxy-D-arabino-heptonate 7-phosphate" compartment="c" boundaryCondition="false" id="C04691"/>
			<species name="L-Histidine" compartment="c" boundaryCondition="false" id="C00135"/>
			<species name="Cinnavalininate" compartment="c" boundaryCondition="false" id="C05640"/>
			<species name="2,3,4,5-Tetrahydrodipicolinate" compartment="c" boundaryCondition="false" id="C03972"/>
			<species name="External Glycine" compartment="e" boundaryCondition="false" id="C00037_e"/>
			<species name="N-Formimino-L-glutamate" compartment="c" boundaryCondition="false" id="C00439"/>
			<species name="L-Histidyl-tRNA(His)" compartment="c" boundaryCondition="false" id="C02988"/>
			<species name="4-Acetamidobutanoate" compartment="c" boundaryCondition="false" id="C02946"/>
			<species name="all-trans-Octaprenyl diphosphate" compartment="c" boundaryCondition="false" id="C04146"/>
			<species name="(2S)-2-Isopropyl-3-oxosuccinate" compartment="c" boundaryCondition="false" id="C04236"/>
			<species name="2-Phospho-D-glycerate" compartment="c" boundaryCondition="false" id="C00631"/>
			<species name="External L-Methionine" compartment="e" boundaryCondition="false" id="C00073_e"/>
			<species name="dGDP" compartment="c" boundaryCondition="false" id="C00361"/>
			<species name="L-Lysyl-tRNA" compartment="c" boundaryCondition="false" id="C01931"/>
			<species name="(S)-Malate" compartment="c" boundaryCondition="false" id="C00149"/>
			<species name="2-Succinylbenzoate" compartment="c" boundaryCondition="false" id="C02730"/>
			<species name="PQQH2" compartment="c" boundaryCondition="false" id="C01359"/>
			<species name="External Choline" compartment="e" boundaryCondition="false" id="C00114_e"/>
			<species name="[Dihydrolipoyllysine-residue succinyltransferase] S-glutaryldihydrolipoyllysine" compartment="c" boundaryCondition="false" id="C06157"/>
			<species name="Citrate" compartment="c" boundaryCondition="false" id="C00158"/>
			<species name="2-Nitropropane" compartment="c" boundaryCondition="false" id="C02116"/>
			<species name="L-Valyl-tRNA(Val)" compartment="c" boundaryCondition="false" id="C02554"/>
			<species name="UDP-N-acetyl-alpha-D-glucosamine" compartment="c" boundaryCondition="false" id="C00043"/>
			<species name="UDP-N-acetylmuramate" compartment="c" boundaryCondition="false" id="C01050"/>
			<species name="Maltose" compartment="c" boundaryCondition="false" id="C00208"/>
			<species name="4-Phospho-D-erythronate" compartment="c" boundaryCondition="false" id="C03393"/>
			<species name="(4R)-4-Hydroxy-2-oxoglutarate" compartment="c" boundaryCondition="false" id="C05946"/>
			<species name="5-Amino-4-imidazole carboxylate" compartment="c" boundaryCondition="false" id="C05516"/>
			<species name="O-Acetyl-L-homoserine" compartment="c" boundaryCondition="false" id="C01077"/>
			<species name="Coproporphyrinogen I" compartment="c" boundaryCondition="false" id="C05768"/>
			<species name="Chitobiose" compartment="c" boundaryCondition="false" id="C01674"/>
			<species name="Hydrogen sulfide" compartment="c" boundaryCondition="false" id="C00283"/>
			<species name="L-Histidinol phosphate" compartment="c" boundaryCondition="false" id="C01100"/>
			<species name="gamma-Glutamyl-Se-methylselenocysteine" compartment="c" boundaryCondition="false" id="C05695"/>
			<species name="L-Phenylalanine" compartment="c" boundaryCondition="false" id="C00079"/>
			<species name="2-Octaprenyl-3-methyl-6-methoxy-1,4-benzoquinone" compartment="c" boundaryCondition="false" id="C05814"/>
			<species name="2-Methylacetoacetyl-CoA" compartment="c" boundaryCondition="false" id="C03344"/>
			<species name="Primary alcohol" compartment="c" boundaryCondition="false" id="C00226"/>
			<species name="O-Acetyl-L-serine" compartment="c" boundaryCondition="false" id="C00979"/>
			<species name="External Adenosine" compartment="e" boundaryCondition="false" id="C00212_e"/>
			<species name="Undecaprenyl phosphate" compartment="c" boundaryCondition="false" id="C17556"/>
			<species name="Mannitol" compartment="c" boundaryCondition="false" id="C00392"/>
			<species name="tRNA(Ala)" compartment="c" boundaryCondition="false" id="C01635"/>
			<species name="Urea-1-carboxylate" compartment="c" boundaryCondition="false" id="C01010"/>
			<species name="5-Methyltetrahydrofolate" compartment="c" boundaryCondition="false" id="C00440"/>
			<species name="CoA" compartment="c" boundaryCondition="false" id="C00010"/>
			<species name="Ethanolamine" compartment="c" boundaryCondition="false" id="C00189"/>
			<species name="UDP-N-acetylmuramoyl-L-alanyl-D-gamma-glutamyl-meso-2,6-diaminopimelate" compartment="c" boundaryCondition="false" id="C04877"/>
			<species name="5-Hydroxyindoleacetate" compartment="c" boundaryCondition="false" id="C05635"/>
			<species name="5-Hydroxyindoleacetaldehyde" compartment="c" boundaryCondition="false" id="C05634"/>
			<species name="CO2" compartment="c" boundaryCondition="false" id="C00011"/>
			<species name="S-Sulfo-L-cysteine" compartment="c" boundaryCondition="false" id="C05824"/>
			<species name="External N-Acetyl-D-glucosamine" compartment="e" boundaryCondition="false" id="C00140_e"/>
			<species name="gamma-Glutamyl-beta-aminopropiononitrile" compartment="c" boundaryCondition="false" id="C06114"/>
			<species name="External D-Alanine" compartment="e" boundaryCondition="false" id="C00133_e"/>
			<species name="Hydroxymethylbilane" compartment="c" boundaryCondition="false" id="C01024"/>
			<species name="H2O" compartment="c" boundaryCondition="false" id="C00001"/>
			<species name="External H2O" compartment="e" boundaryCondition="false" id="C00001_e"/>
			<species name="Carboxylate" compartment="c" boundaryCondition="false" id="C00060"/>
			<species name="Formaldehyde" compartment="c" boundaryCondition="false" id="C00067"/>
			<species name="H+" compartment="c" boundaryCondition="false" id="C00080"/>
			<species name="D-Fructose" compartment="c" boundaryCondition="false" id="C00095"/>
			<species name="Methanol" compartment="c" boundaryCondition="false" id="C00132"/>
			<species name="Butanoyl-CoA" compartment="c" boundaryCondition="false" id="C00136"/>
			<species name="myo-Inositol" compartment="c" boundaryCondition="false" id="C00137"/>
			<species name="Palmitoyl-CoA" compartment="c" boundaryCondition="false" id="C00154"/>
			<species name="Cyanide ion" compartment="c" boundaryCondition="false" id="C00177"/>
			<species name="Cholesterol" compartment="c" boundaryCondition="false" id="C00187"/>
			<species name="2,3-Dihydroxybenzoate" compartment="c" boundaryCondition="false" id="C00196"/>
			<species name="D-Glucono-1,5-lactone" compartment="c" boundaryCondition="false" id="C00198"/>
			<species name="Arachidonate" compartment="c" boundaryCondition="false" id="C00219"/>
			<species name="Malonate" compartment="c" boundaryCondition="false" id="C00383"/>
			<species name="Penicillin" compartment="c" boundaryCondition="false" id="C00395"/>
			<species name="Stearoyl-CoA" compartment="c" boundaryCondition="false" id="C00412"/>
			<species name="trans-Cinnamate" compartment="c" boundaryCondition="false" id="C00423"/>
			<species name="2,5-Dioxopentanoate" compartment="c" boundaryCondition="false" id="C00433"/>
			<species name="Halide" compartment="c" boundaryCondition="false" id="C00462"/>
			<species name="Estrone" compartment="c" boundaryCondition="false" id="C00468"/>
			<species name="Oleoyl-CoA" compartment="c" boundaryCondition="false" id="C00510"/>
			<species name="Cholest-4-en-3-one" compartment="c" boundaryCondition="false" id="C00599"/>
			<species name="Reduced adrenal ferredoxin" compartment="c" boundaryCondition="false" id="C00662"/>
			<species name="Oxidized adrenal ferredoxin" compartment="c" boundaryCondition="false" id="C00667"/>
			<species name="5-Dehydro-4-deoxy-D-glucarate" compartment="c" boundaryCondition="false" id="C00679"/>
			<species name="O2.-" compartment="c" boundaryCondition="false" id="C00704"/>
			<species name="3-Oxoadipate" compartment="c" boundaryCondition="false" id="C00846"/>
			<species name="D-Galactarate" compartment="c" boundaryCondition="false" id="C00879"/>
			<species name="Ferricytochrome b5" compartment="c" boundaryCondition="false" id="C00996"/>
			<species name="Ferrocytochrome b5" compartment="c" boundaryCondition="false" id="C00999"/>
			<species name="3-Hydroxypropanoate" compartment="c" boundaryCondition="false" id="C01013"/>
			<species name="S-Formylglutathione" compartment="c" boundaryCondition="false" id="C01031"/>
			<species name="3-Carboxy-cis,cis-muconate" compartment="c" boundaryCondition="false" id="C01163"/>
			<species name="Inositol 1-phosphate" compartment="c" boundaryCondition="false" id="C01177"/>
			<species name="2-Carboxy-2,5-dihydro-5-oxofuran-2-acetate" compartment="c" boundaryCondition="false" id="C01278"/>
			<species name="Hydrogen cyanide" compartment="c" boundaryCondition="false" id="C01326"/>
			<species name="Hydrochloric acid" compartment="c" boundaryCondition="false" id="C01327"/>
			<species name="Gallate" compartment="c" boundaryCondition="false" id="C01424"/>
			<species name="Queuine" compartment="c" boundaryCondition="false" id="C01449"/>
			<species name="Toluate" compartment="c" boundaryCondition="false" id="C01454"/>
			<species name="Linoleate" compartment="c" boundaryCondition="false" id="C01595"/>
			<species name="Vitamin K" compartment="c" boundaryCondition="false" id="C01628"/>
			<species name="Thiocyanate" compartment="c" boundaryCondition="false" id="C01755"/>
			<species name="Reduced FMN" compartment="c" boundaryCondition="false" id="C01847"/>
			<species name="1-Acylglycerol" compartment="c" boundaryCondition="false" id="C01885"/>
			<species name="Geranoyl-CoA" compartment="c" boundaryCondition="false" id="C01920"/>
			<species name="(R)-Mandelate" compartment="c" boundaryCondition="false" id="C01983"/>
			<species name="2-Maleylacetate" compartment="c" boundaryCondition="false" id="C02222"/>
			<species name="3-Oxoadipyl-CoA" compartment="c" boundaryCondition="false" id="C02232"/>
			<species name="(R)(-)-Allantoin" compartment="c" boundaryCondition="false" id="C02348"/>
			<species name="(S)-Allantoin" compartment="c" boundaryCondition="false" id="C02350"/>
			<species name="2-Fluorobenzoate" compartment="c" boundaryCondition="false" id="C02359"/>
			<species name="3-Fluorobenzoate" compartment="c" boundaryCondition="false" id="C02364"/>
			<species name="4-Fluorobenzoate" compartment="c" boundaryCondition="false" id="C02371"/>
			<species name="4-Chlorocatechol" compartment="c" boundaryCondition="false" id="C02375"/>
			<species name="L-Leucyl-protein" compartment="c" boundaryCondition="false" id="C02429"/>
			<species name="cis,cis-Muconate" compartment="c" boundaryCondition="false" id="C02480"/>
			<species name="Estrone 3-sulfate" compartment="c" boundaryCondition="false" id="C02538"/>
			<species name="Galactosylceramide" compartment="c" boundaryCondition="false" id="C02686"/>
			<species name="2,3-Dihydroxytoluene" compartment="c" boundaryCondition="false" id="C02923"/>
			<species name="6-Aminopenicillanate" compartment="c" boundaryCondition="false" id="C02954"/>
			<species name="Phylloquinol" compartment="c" boundaryCondition="false" id="C03313"/>
			<species name="Folinic acid" compartment="c" boundaryCondition="false" id="C03479"/>
			<species name="myo-Inositol 4-phosphate" compartment="c" boundaryCondition="false" id="C03546"/>
			<species name="2-Chloro-cis,cis-muconate" compartment="c" boundaryCondition="false" id="C03572"/>
			<species name="3-Chloro-cis,cis-muconate" compartment="c" boundaryCondition="false" id="C03585"/>
			<species name="2-Oxo-2,3-dihydrofuran-5-acetate" compartment="c" boundaryCondition="false" id="C03586"/>
			<species name="2-Pyrone-4,6-dicarboxylate" compartment="c" boundaryCondition="false" id="C03671"/>
			<species name="Apo-[acyl-carrier-protein]" compartment="c" boundaryCondition="false" id="C03688"/>
			<species name="2-Dehydro-3-deoxy-D-glucarate" compartment="c" boundaryCondition="false" id="C03921"/>
			<species name="1D-myo-Inositol 3-phosphate" compartment="c" boundaryCondition="false" id="C04006"/>
			<species name="3-Methyl-cis,cis-hexadienedioate" compartment="c" boundaryCondition="false" id="C04112"/>
			<species name="(2S,3S)-2,3-Dihydro-2,3-dihydroxybenzoate" compartment="c" boundaryCondition="false" id="C04171"/>
			<species name="1-Acyl-sn-glycero-3-phosphocholine" compartment="c" boundaryCondition="false" id="C04230"/>
			<species name="Electron-transferring flavoprotein" compartment="c" boundaryCondition="false" id="C04253"/>
			<species name="1-Organyl-2-lyso-sn-glycero-3-phosphocholine" compartment="c" boundaryCondition="false" id="C04317"/>
			<species name="cis-4-Carboxymethylenebut-2-en-4-olide" compartment="c" boundaryCondition="false" id="C04431"/>
			<species name="1-Acyl-sn-glycero-3-phosphoethanolamine" compartment="c" boundaryCondition="false" id="C04438"/>
			<species name="3-Methylmuconolactone" compartment="c" boundaryCondition="false" id="C04558"/>
			<species name="4-Methylmuconolactone" compartment="c" boundaryCondition="false" id="C04559"/>
			<species name="Reduced electron-transferring flavoprotein" compartment="c" boundaryCondition="false" id="C04570"/>
			<species name="UDP-N-acetyl-2-amino-2-deoxy-D-glucuronate" compartment="c" boundaryCondition="false" id="C04573"/>
			<species name="1-(1-Alkenyl)-sn-glycero-3-phosphoethanolamine" compartment="c" boundaryCondition="false" id="C04635"/>
			<species name="3alpha,7alpha-Dihydroxy-5beta-cholestanoyl-CoA" compartment="c" boundaryCondition="false" id="C04644"/>
			<species name="cis-2-Chloro-4-carboxymethylenebut-2-en-1,4-olide" compartment="c" boundaryCondition="false" id="C04706"/>
			<species name="O-1-Alk-1-enyl-2-acyl-sn-glycero-3-phosphoethanolamine" compartment="c" boundaryCondition="false" id="C04756"/>
			<species name="3alpha,7alpha,12alpha-Trihydroxy-5beta-cholestanoyl-CoA" compartment="c" boundaryCondition="false" id="C04760"/>
			<species name="Glufosinate" compartment="c" boundaryCondition="false" id="C05042"/>
			<species name="5'-Deoxyadenosine" compartment="c" boundaryCondition="false" id="C05198"/>
			<species name="1-Radyl-2-acyl-sn-glycero-3-phosphocholine" compartment="c" boundaryCondition="false" id="C05212"/>
			<species name="Hexanoyl-CoA" compartment="c" boundaryCondition="false" id="C05270"/>
			<species name="trans-Hex-2-enoyl-CoA" compartment="c" boundaryCondition="false" id="C05271"/>
			<species name="3alpha,7alpha-Dihydroxy-5beta-cholest-24-enoyl-CoA" compartment="c" boundaryCondition="false" id="C05447"/>
			<species name="3alpha,7alpha,12alpha-Trihydroxy-5beta-cholest-24-enoyl-CoA" compartment="c" boundaryCondition="false" id="C05460"/>
			<species name="3-Chlorocatechol" compartment="c" boundaryCondition="false" id="C05618"/>
			<species name="Phenylpropanoate" compartment="c" boundaryCondition="false" id="C05629"/>
			<species name="5-Hydroxy-N-formylkynurenine" compartment="c" boundaryCondition="false" id="C05648"/>
			<species name="5-Hydroxykynurenine" compartment="c" boundaryCondition="false" id="C05651"/>
			<species name="Phosphonoacetate" compartment="c" boundaryCondition="false" id="C05682"/>
			<species name="Acetoacetyl-[acp]" compartment="c" boundaryCondition="false" id="C05744"/>
			<species name="Butyryl-[acp]" compartment="c" boundaryCondition="false" id="C05745"/>
			<species name="3-Oxohexanoyl-[acp]" compartment="c" boundaryCondition="false" id="C05746"/>
			<species name="Hexanoyl-[acp]" compartment="c" boundaryCondition="false" id="C05749"/>
			<species name="3-Oxooctanoyl-[acp]" compartment="c" boundaryCondition="false" id="C05750"/>
			<species name="Octanoyl-[acp]" compartment="c" boundaryCondition="false" id="C05752"/>
			<species name="3-Oxodecanoyl-[acp]" compartment="c" boundaryCondition="false" id="C05753"/>
			<species name="3-Oxododecanoyl-[acp]" compartment="c" boundaryCondition="false" id="C05756"/>
			<species name="3-Oxotetradecanoyl-[acp]" compartment="c" boundaryCondition="false" id="C05759"/>
			<species name="3-Oxohexadecanoyl-[acp]" compartment="c" boundaryCondition="false" id="C05762"/>
			<species name="Reduced Vitamin K" compartment="c" boundaryCondition="false" id="C05850"/>
			<species name="Molybdopterin" compartment="c" boundaryCondition="false" id="C05924"/>
			<species name="Adipate semialdehyde" compartment="c" boundaryCondition="false" id="C06102"/>
			<species name="Adipate" compartment="c" boundaryCondition="false" id="C06104"/>
			<species name="Sulfatide" compartment="c" boundaryCondition="false" id="C06125"/>
			<species name="Poly-beta-hydroxybutyrate" compartment="c" boundaryCondition="false" id="C06143"/>
			<species name="Molybdate" compartment="c" boundaryCondition="false" id="C06232"/>
			<species name="(1R,6S)-1,6-Dihydroxycyclohexa-2,4-diene-1-carboxylate" compartment="c" boundaryCondition="false" id="C06321"/>
			<species name="2-Chloromaleylacetate" compartment="c" boundaryCondition="false" id="C06329"/>
			<species name="(6Z,9Z,12Z)-Octadecatrienoic acid" compartment="c" boundaryCondition="false" id="C06426"/>
			<species name="(9Z,12Z,15Z)-Octadecatrienoic acid" compartment="c" boundaryCondition="false" id="C06427"/>
			<species name="2-Keto-D-gluconic acid" compartment="c" boundaryCondition="false" id="C06473"/>
			<species name="Penicilloic acid" compartment="c" boundaryCondition="false" id="C06567"/>
			<species name="1,6-Dihydroxy-5-methylcyclohexa-2,4-dienecarboxylate" compartment="c" boundaryCondition="false" id="C06720"/>
			<species name="cis-1,2-Dihydroxy-4-methylcyclohexa-3,5-diene-1-carboxylate" compartment="c" boundaryCondition="false" id="C06729"/>
			<species name="4-Methylcatechol" compartment="c" boundaryCondition="false" id="C06730"/>
			<species name="1,2-Dihydroxy-6-methylcyclohexa-3,5-dienecarboxylate" compartment="c" boundaryCondition="false" id="C06731"/>
			<species name="Trichloroethene" compartment="c" boundaryCondition="false" id="C06790"/>
			<species name="Protoanemonin" compartment="c" boundaryCondition="false" id="C07090"/>
			<species name="cis-Acetylacrylate" compartment="c" boundaryCondition="false" id="C07091"/>
			<species name="m-Methylbenzoate" compartment="c" boundaryCondition="false" id="C07211"/>
			<species name="o-Toluate" compartment="c" boundaryCondition="false" id="C07215"/>
			<species name="(R)-Mandelamide" compartment="c" boundaryCondition="false" id="C07301"/>
			<species name="Aldophosphamide" compartment="c" boundaryCondition="false" id="C07645"/>
			<species name="1,2-Dibromoethane" compartment="c" boundaryCondition="false" id="C11088"/>
			<species name="Dimethyl sulfone" compartment="c" boundaryCondition="false" id="C11142"/>
			<species name="Methanesulfonic acid" compartment="c" boundaryCondition="false" id="C11145"/>
			<species name="Aflatoxin B1exo-8,9-epoxide-GSH" compartment="c" boundaryCondition="false" id="C11278"/>
			<species name="4-Glutathionyl cyclophosphamide" compartment="c" boundaryCondition="false" id="C11583"/>
			<species name="cis-3-(Carboxy-ethyl)-3,5-cyclo-hexadiene-1,2-diol" compartment="c" boundaryCondition="false" id="C11588"/>
			<species name="5-Hydroxyisourate" compartment="c" boundaryCondition="false" id="C11821"/>
			<species name="[GlcNAc-(1-&gt;4)-Mur2Ac(oyl-L-Ala-g-D-Glu-A2pm-D-Ala-D-Ala)]n-diphosphoundecaprenol" compartment="c" boundaryCondition="false" id="C11827"/>
			<species name="5-Hydroxy-2-oxo-4-ureido-2,5-dihydro-1H-imidazole-5-carboxylate" compartment="c" boundaryCondition="false" id="C12248"/>
			<species name="cis-3-(3-Carboxyethenyl)-3,5-cyclohexadiene-1,2-diol" compartment="c" boundaryCondition="false" id="C12622"/>
			<species name="3,4,6-Trichlorocatechol" compartment="c" boundaryCondition="false" id="C12831"/>
			<species name="2,3,5-Trichloro-cis,cis-muconate" compartment="c" boundaryCondition="false" id="C12833"/>
			<species name="2,5-Dichloro-carboxymethylenebut-2-en-4-olide" compartment="c" boundaryCondition="false" id="C12834"/>
			<species name="2,5-Dichloro-4-oxohex-2-enedioate" compartment="c" boundaryCondition="false" id="C12835"/>
			<species name="trans-4-Carboxymethylenebut-2-en-4-olide" compartment="c" boundaryCondition="false" id="C12838"/>
			<species name="Hydrobromic acid" compartment="c" boundaryCondition="false" id="C13645"/>
			<species name="Adipyl-CoA" compartment="c" boundaryCondition="false" id="C14143"/>
			<species name="5-Carboxy-2-pentenoyl-CoA" compartment="c" boundaryCondition="false" id="C14144"/>
			<species name="(S)-5-Oxo-2,5-dihydrofuran-2-acetate" compartment="c" boundaryCondition="false" id="C14610"/>
			<species name="(1R,2S)-Naphthalene 1,2-oxide" compartment="c" boundaryCondition="false" id="C14786"/>
			<species name="(1S,2R)-Naphthalene 1,2-oxide" compartment="c" boundaryCondition="false" id="C14787"/>
			<species name="(1R)-Hydroxy-(2R)-glutathionyl-1,2-dihydronaphthalene" compartment="c" boundaryCondition="false" id="C14791"/>
			<species name="(1S)-Hydroxy-(2S)-glutathionyl-1,2-dihydronaphthalene" compartment="c" boundaryCondition="false" id="C14792"/>
			<species name="(1R)-Glutathionyl-(2R)-hydroxy-1,2-dihydronaphthalene" compartment="c" boundaryCondition="false" id="C14793"/>
			<species name="1-Nitronaphthalene-5,6-oxide" compartment="c" boundaryCondition="false" id="C14800"/>
			<species name="1-Nitronaphthalene-7,8-oxide" compartment="c" boundaryCondition="false" id="C14802"/>
			<species name="1-Nitro-7-hydroxy-8-glutathionyl-7,8-dihydronaphthalene" compartment="c" boundaryCondition="false" id="C14803"/>
			<species name="1-Nitro-7-glutathionyl-8-hydroxy-7,8-dihydronaphthalene" compartment="c" boundaryCondition="false" id="C14804"/>
			<species name="1-Nitro-5-hydroxy-6-glutathionyl-5,6-dihydronaphthalene" compartment="c" boundaryCondition="false" id="C14805"/>
			<species name="1-Nitro-5-glutathionyl-6-hydroxy-5,6-dihydronaphthalene" compartment="c" boundaryCondition="false" id="C14806"/>
			<species name="Bromobenzene-3,4-oxide" compartment="c" boundaryCondition="false" id="C14839"/>
			<species name="Bromobenzene-2,3-oxide" compartment="c" boundaryCondition="false" id="C14840"/>
			<species name="3,4-Dihydro-3-hydroxy-4-S-glutathionyl bromobenzene" compartment="c" boundaryCondition="false" id="C14847"/>
			<species name="2,3-Dihydro-2-S-glutathionyl-3-hydroxy bromobenzene" compartment="c" boundaryCondition="false" id="C14848"/>
			<species name="Benzo[a]pyrene-4,5-oxide" compartment="c" boundaryCondition="false" id="C14851"/>
			<species name="Benzo[a]pyrene-7,8-diol" compartment="c" boundaryCondition="false" id="C14852"/>
			<species name="4,5-Dihydro-4-hydroxy-5-S-glutathionyl-benzo[a]pyrene" compartment="c" boundaryCondition="false" id="C14855"/>
			<species name="7,8-Dihydro-7-hydroxy-8-S-glutathionyl-benzo[a]pyrene" compartment="c" boundaryCondition="false" id="C14856"/>
			<species name="1,1-Dichloroethylene epoxide" compartment="c" boundaryCondition="false" id="C14857"/>
			<species name="2,2-Dichloroacetaldehyde" compartment="c" boundaryCondition="false" id="C14858"/>
			<species name="Chloroacetyl chloride" compartment="c" boundaryCondition="false" id="C14859"/>
			<species name="S-(2,2-Dichloro-1-hydroxy)ethyl glutathione" compartment="c" boundaryCondition="false" id="C14861"/>
			<species name="2-(S-Glutathionyl)acetyl glutathione" compartment="c" boundaryCondition="false" id="C14863"/>
			<species name="S-(2-Chloroacetyl)glutathione" compartment="c" boundaryCondition="false" id="C14864"/>
			<species name="2-(S-Glutathionyl)acetyl chloride" compartment="c" boundaryCondition="false" id="C14865"/>
			<species name="S-(1,2-Dichlorovinyl)glutathione" compartment="c" boundaryCondition="false" id="C14868"/>
			<species name="2-Bromoacetaldehyde" compartment="c" boundaryCondition="false" id="C14870"/>
			<species name="S-(Formylmethyl)glutathione" compartment="c" boundaryCondition="false" id="C14871"/>
			<species name="Glutathione episulfonium ion" compartment="c" boundaryCondition="false" id="C14874"/>
			<species name="Alkanesulfonate" compartment="c" boundaryCondition="false" id="C15521"/>
			<species name="Quinone" compartment="c" boundaryCondition="false" id="C15602"/>
			<species name="Hydroquinone" compartment="c" boundaryCondition="false" id="C15603"/>
			<species name="gamma-L-Glutamylputrescine" compartment="c" boundaryCondition="false" id="C15699"/>
			<species name="gamma-Glutamyl-gamma-aminobutyraldehyde" compartment="c" boundaryCondition="false" id="C15700"/>
			<species name="Sulfur-carrier protein" compartment="c" boundaryCondition="false" id="C15810"/>
			<species name="[Enzyme]-cysteine" compartment="c" boundaryCondition="false" id="C15811"/>
			<species name="[Enzyme]-S-sulfanylcysteine" compartment="c" boundaryCondition="false" id="C15812"/>
			<species name="Thiocarboxy-[sulfur-carrier protein]" compartment="c" boundaryCondition="false" id="C15814"/>
			<species name="7-Cyano-7-carbaguanine" compartment="c" boundaryCondition="false" id="C15996"/>
			<species name="3-Oxostearoyl-[acp]" compartment="c" boundaryCondition="false" id="C16219"/>
			<species name="Protein N6-(octanoyl)lysine" compartment="c" boundaryCondition="false" id="C16236"/>
			<species name="Protein N6-(lipoyl)lysine" compartment="c" boundaryCondition="false" id="C16237"/>
			<species name="Apoprotein" compartment="c" boundaryCondition="false" id="C16240"/>
			<species name="Trinitrotoluene" compartment="c" boundaryCondition="false" id="C16391"/>
			<species name="4-Hydroxylamino-2,6-dinitrotoluene" compartment="c" boundaryCondition="false" id="C16392"/>
			<species name="2-Hydroxylamino-4,6-dinitrotoluene" compartment="c" boundaryCondition="false" id="C16393"/>
			<species name="Citronellyl-CoA" compartment="c" boundaryCondition="false" id="C16464"/>
			<species name="(2E)-5-Methylhexa-2,4-dienoyl-CoA" compartment="c" boundaryCondition="false" id="C16468"/>
			<species name="5-Methylhex-4-enoyl-CoA" compartment="c" boundaryCondition="false" id="C16470"/>
			<species name="3-Fluorocatechol" compartment="c" boundaryCondition="false" id="C16472"/>
			<species name="4-Fluorocatechol" compartment="c" boundaryCondition="false" id="C16473"/>
			<species name="3-Fluoro-cis,cis-muconate" compartment="c" boundaryCondition="false" id="C16474"/>
			<species name="2-Fluoro-cis,cis-muconate" compartment="c" boundaryCondition="false" id="C16475"/>
			<species name="4-Fluoromuconolactone" compartment="c" boundaryCondition="false" id="C16476"/>
			<species name="5-Fluoromuconolactone" compartment="c" boundaryCondition="false" id="C16477"/>
			<species name="3-Fluorocyclohexadiene-cis,cis-1,2-diol-1-carboxylate" compartment="c" boundaryCondition="false" id="C16478"/>
			<species name="5-Fluorocyclohexadiene-cis,cis-1,2-diol-1-carboxylate" compartment="c" boundaryCondition="false" id="C16479"/>
			<species name="4-Fluorocyclohexadiene-cis,cis-1,2-diol-1-carboxylate" compartment="c" boundaryCondition="false" id="C16480"/>
			<species name="6-Fluorocyclohexadiene-cis,cis-1,2-diol-1-carboxylate" compartment="c" boundaryCondition="false" id="C16481"/>
			<species name="2-Fluorocyclohexadiene-cis,cis-1,2-diol-1-carboxylate" compartment="c" boundaryCondition="false" id="C16482"/>
			<species name="Hydrofluoric acid" compartment="c" boundaryCondition="false" id="C16487"/>
			<species name="7-Aminomethyl-7-carbaguanine" compartment="c" boundaryCondition="false" id="C16675"/>
			<species name="L-Arginyl-protein" compartment="c" boundaryCondition="false" id="C16739"/>
			<species name="N-Acetyldemethylphosphinothricin" compartment="c" boundaryCondition="false" id="C17949"/>
			<species name="N-Acetylphosphinothricin" compartment="c" boundaryCondition="false" id="C17952"/>
			<species name="Demethylphosphinothricin" compartment="c" boundaryCondition="false" id="C17962"/>
			<species name="Molybdoenzyme molybdenum cofactor" compartment="c" boundaryCondition="false" id="C18237"/>
			<species name="Precursor Z" compartment="c" boundaryCondition="false" id="C18239"/>
			<species name="Tetrachlorocatechol" compartment="c" boundaryCondition="false" id="C18240"/>
			<species name="Tetrachloro-cis,cis-muconate" compartment="c" boundaryCondition="false" id="C18241"/>
			<species name="2,3,5-Trichlorodienelactone" compartment="c" boundaryCondition="false" id="C18242"/>
			<species name="2,3,5-Trichloromaleylacetate" compartment="c" boundaryCondition="false" id="C18243"/>
			<species name="2-Chloro-5-methyl-cis-dienelactone" compartment="c" boundaryCondition="false" id="C18304"/>
			<species name="2-Chloro-5-methylmaleylacetate" compartment="c" boundaryCondition="false" id="C18305"/>
			<species name="3-Chloro-2-methyldienelactone" compartment="c" boundaryCondition="false" id="C18309"/>
			<species name="3-Chloro-2-methylmaleylacetate" compartment="c" boundaryCondition="false" id="C18310"/>
			<species name="Aflatoxin B1-exo-8,9-epoxide" compartment="c" boundaryCondition="false" id="C19586"/>
			<species name="Malonyl-[acp] methyl ester" compartment="c" boundaryCondition="false" id="C19673"/>
			<species name="Polysulfide" compartment="c" boundaryCondition="false" id="C19692"/>
			<species name="[tRNA(Ile2)]-cytidine34" compartment="c" boundaryCondition="false" id="C19722"/>
			<species name="[tRNA(Ile2)]-lysidine34" compartment="c" boundaryCondition="false" id="C19723"/>
			<species name="UDP-2,3-diacetamido-2,3-dideoxy-alpha-D-glucuronate" compartment="c" boundaryCondition="false" id="C19725"/>
			<species name="2'-(5-Triphosphoribosyl)-3'-dephospho-CoA" compartment="c" boundaryCondition="false" id="C19771"/>
			<species name="Pimeloyl-[acyl-carrier protein]" compartment="c" boundaryCondition="false" id="C19845"/>
			<species name="Pimeloyl-[acyl-carrier protein] methyl ester" compartment="c" boundaryCondition="false" id="C19846"/>
			<species name="Adenylated molybdopterin" compartment="c" boundaryCondition="false" id="C19848"/>
			<species name="3-Oxo-5,6-dehydrosuberyl-CoA" compartment="c" boundaryCondition="false" id="C19945"/>
			<species name="3-Oxo-5,6-dehydrosuberyl-CoA semialdehyde" compartment="c" boundaryCondition="false" id="C19946"/>
			<species name="2-Oxepin-2(3H)-ylideneacetyl-CoA" compartment="c" boundaryCondition="false" id="C19975"/>
			<species name="2-(1,2-Epoxy-1,2-dihydrophenyl)acetyl-CoA" compartment="c" boundaryCondition="false" id="C20062"/>
			<species name="6-Carboxy-5,6,7,8-tetrahydropterin" compartment="c" boundaryCondition="false" id="C20239"/>
			<species name="2-[(2R,5Z)-2-Carboxy-4-methylthiazol-5(2H)-ylidene]ethyl phosphate" compartment="c" boundaryCondition="false" id="C20246"/>
			<species name="7-Carboxy-7-carbaguanine" compartment="c" boundaryCondition="false" id="C20248"/>
			<species name="UDP-2-acetamido-3-amino-2,3-dideoxy-alpha-D-glucuronate" compartment="c" boundaryCondition="false" id="C20359"/>
			<species name="3-Ketoglutaryl-[acp] methyl ester" compartment="c" boundaryCondition="false" id="C20372"/>
			<species name="Glutaryl-[acp] methyl ester" compartment="c" boundaryCondition="false" id="C20375"/>
			<species name="3-Ketopimeloyl-[acp] methyl ester" compartment="c" boundaryCondition="false" id="C20376"/>
			<species name="UDP-2-acetamido-2-deoxy-alpha-D-ribo-hex-3-uluronate" compartment="c" boundaryCondition="false" id="C20395"/>
			<species name="L-Threonylcarbamoyladenylate" compartment="c" boundaryCondition="false" id="C20641"/>
			<species name="Short-chain acyl-CoA" compartment="c" boundaryCondition="false" id="C20675"/>
			<species name="Short-chain trans-2,3-dehydroacyl-CoA" compartment="c" boundaryCondition="false" id="C20676"/>
			<species name="External Pyruvate" compartment="e" boundaryCondition="false" id="C00022_e"/>
			<species name="External Glyoxylate" compartment="e" boundaryCondition="false" id="C00048_e"/>
			<species name="External D-Glucose 1-phosphate" compartment="e" boundaryCondition="false" id="C00103_e"/>
			<species name="External 2-Oxobutanoate" compartment="e" boundaryCondition="false" id="C00109_e"/>
			<species name="External Glycerol" compartment="e" boundaryCondition="false" id="C00116_e"/>
			<species name="External myo-Inositol" compartment="e" boundaryCondition="false" id="C00137_e"/>
			<species name="External 4-Hydroxybenzoate" compartment="e" boundaryCondition="false" id="C00156_e"/>
			<species name="External Propanoate" compartment="e" boundaryCondition="false" id="C00163_e"/>
			<species name="External Acetoacetate" compartment="e" boundaryCondition="false" id="C00164_e"/>
			<species name="External Inosine" compartment="e" boundaryCondition="false" id="C00294_e"/>
			<species name="External D-Glucosamine" compartment="e" boundaryCondition="false" id="C00329_e"/>
			<species name="External Malonate" compartment="e" boundaryCondition="false" id="C00383_e"/>
			<species name="External D-Aspartate" compartment="e" boundaryCondition="false" id="C00402_e"/>
			<species name="External Tyramine" compartment="e" boundaryCondition="false" id="C00483_e"/>
			<species name="External (R)-Malate" compartment="e" boundaryCondition="false" id="C00497_e"/>
			<species name="External meso-Tartaric acid" compartment="e" boundaryCondition="false" id="C00552_e"/>
			<species name="External N-Acetyl-L-glutamate" compartment="e" boundaryCondition="false" id="C00624_e"/>
			<species name="External N-Acetyl-D-mannosamine" compartment="e" boundaryCondition="false" id="C00645_e"/>
			<species name="External alpha-D-Glucose 6-phosphate" compartment="e" boundaryCondition="false" id="C00668_e"/>
			<species name="External Diacetyl" compartment="e" boundaryCondition="false" id="C00741_e"/>
			<species name="External D-Glucarate" compartment="e" boundaryCondition="false" id="C00818_e"/>
			<species name="External D-Galactarate" compartment="e" boundaryCondition="false" id="C00879_e"/>
			<species name="External (R,R)-Tartaric acid" compartment="e" boundaryCondition="false" id="C00898_e"/>
			<species name="External Decanoic acid" compartment="e" boundaryCondition="false" id="C01571_e"/>
			<species name="External (R,R)-Butane-2,3-diol" compartment="e" boundaryCondition="false" id="C03044_e"/>
			<species name="External Phenethylamine" compartment="e" boundaryCondition="false" id="C05332_e"/>
			<species name="External beta-D-Fructose 6-phosphate" compartment="e" boundaryCondition="false" id="C05345_e"/>
			<species name="External Copper" compartment="e" boundaryCondition="false" id="C00070_e"/>
			<species name="Copper" compartment="c" boundaryCondition="false" id="C00070"/>
			<species name="External Fe2+" compartment="e" boundaryCondition="false" id="C14818_e"/>
			<species name="Fe2+" compartment="c" boundaryCondition="false" id="C14818"/>
			<species name="1,6-Dihydroxycyclohexa-2,4-diene-1-carboxylate" compartment="c" boundaryCondition="false" id="C04634"/>
			<species name="(8S)-3',8-Cyclo-7,8-dihydroguanosine 5'-triphosphate" compartment="c" boundaryCondition="false" id="C21310"/>
			<species name="L-Arabinose" compartment="c" boundaryCondition="false" id="C00259"/>
			<species name="External L-Arabinose" compartment="e" boundaryCondition="false" id="C00259_e"/>
			<species name="L-Arabitol" compartment="c" boundaryCondition="false" id="C00532"/>
			<species name="L-Xylulose" compartment="c" boundaryCondition="false" id="C00312"/>
			<species name="Xylitol" compartment="c" boundaryCondition="false" id="C00379"/>
			<species name="D-Xylose" compartment="c" boundaryCondition="false" id="C00181"/>
			<species name="External D-Xylose" compartment="e" boundaryCondition="false" id="C00181_e"/>
			<species name="D-Xylulose" compartment="c" boundaryCondition="false" id="C00310"/>
			<species name="External Ethanol" compartment="e" boundaryCondition="false" id="C00469_e"/>
			<species name="External D-Ribose" compartment="e" boundaryCondition="false" id="C00121_e"/>
			<species name="D-Ribose" compartment="c" boundaryCondition="false" id="C00121"/>
			<species name="2-Hydroxybutanoate" compartment="c" boundaryCondition="false" id="C05984"/>
			<species name="External 2-Hydroxybutanoate" compartment="e" boundaryCondition="false" id="C05984_e"/>
			<species name="L-Alanyl-Glycine" compartment="c" boundaryCondition="false" id="AlaGly"/>
			<species name="External L-Alanyl-Glycine" compartment="e" boundaryCondition="false" id="AlaGly_e"/>
			<species name="Glycine-L-Proline" compartment="c" boundaryCondition="false" id="GlyPro"/>
			<species name="External Glycine-L-Proline" compartment="e" boundaryCondition="false" id="GlyPro_e"/>
			<species name="Butyric acid" compartment="c" boundaryCondition="false" id="C00246"/>
			<species name="External Butyric acid" compartment="e" boundaryCondition="false" id="C00246_e"/>
			<species name="Crotonate" compartment="c" boundaryCondition="false" id="C01771"/>
			<species name="Hexanoate" compartment="c" boundaryCondition="false" id="C01585"/>
			<species name="Hexanoate" compartment="e" boundaryCondition="false" id="C01585_e"/>
			<species name="(S)-Hydroxyhexanoyl-CoA" compartment="c" boundaryCondition="false" id="C05268"/>
			<species name="3-Oxohexanoyl-CoA" compartment="c" boundaryCondition="false" id="C05269"/>
			<species name="2-Methylmaleate" compartment="c" boundaryCondition="false" id="C02226"/>
			<species name="External 2-Methylmaleate" compartment="e" boundaryCondition="false" id="C02226_e"/>
			<species name="D-Erythro-3-Methylmalate" compartment="c" boundaryCondition="false" id="C06032"/>
			<species name="(S)-Citramalate" compartment="c" boundaryCondition="false" id="C00815"/>
			<species name="External (S)-Citramalate" compartment="e" boundaryCondition="false" id="C00815_e"/>
			<species name="2-Oxovaleric acid" compartment="c" boundaryCondition="false" id="C06255"/>
			<species name="External 2-Oxovaleric acid" compartment="e" boundaryCondition="false" id="C06255_e"/>
			<species name="L-Pyroglutamic acid" compartment="c" boundaryCondition="false" id="C01879"/>
			<species name="External L-Pyroglutamic acid" compartment="e" boundaryCondition="false" id="C01879_e"/>
			<species name="(3S)-3-Hydroxyadipyl-CoA" compartment="c" boundaryCondition="false" id="C14145"/>
			<species name="N-Acetylputrescine" compartment="c" boundaryCondition="false" id="C02714"/>
			<species name="External AMP" compartment="e" boundaryCondition="false" id="C00020_e"/>
			<species name="External Heme" compartment="e" boundaryCondition="false" id="C00032_e"/>
			<species name="External GMP" compartment="e" boundaryCondition="false" id="C00144_e"/>
			<species name="External HYXN" compartment="e" boundaryCondition="false" id="C00262_e"/>
			<species name="External Thiamine" compartment="e" boundaryCondition="false" id="C01081_e"/>
		</listOfSpecies>
		<listOfReactions>
			<reaction name="Exchange Reaction of Naxt" reversible="false" id="EX_C01330_e_">
				<listOfReactants>
					<speciesReference species="C01330_e" stoichiometry="1"/>
				</listOfReactants>
				<kineticLaw>
					<math xmlns="http://www.w3.org/1998/Math/MathML">
						<ci> FLUX_VALUE </ci>
					</math>
					<listOfParameters>
						<parameter id="LOWER_BOUND" value="0" units="mmol_per_gDW_per_hr" constant="false"/>
						<parameter id="UPPER_BOUND" value="1000" units="mmol_per_gDW_per_hr" constant="false"/>
						<parameter id="FLUX_VALUE" value="1000" units="mmol_per_gDW_per_hr" constant="false"/>
						<parameter id="OBJECTIVE_COEFFICIENT" value="0" units="mmol_per_gDW_per_hr" constant="false"/>
					</listOfParameters>
				</kineticLaw>
				<notes>
					<body xmlns="http://www.w3.org/1999/xhtml">
						<p>GENE_ASSOCIATION: </p>
						<p>EC Number: </p>
						<p>SUBSYSTEM: Exchange</p>
						<p>Confidence Level: </p>
						<p>AUTHORS:</p>
					</body>
				</notes>
			</reaction>
			<reaction name="Urea-1-carboxylate amidohydrolase" reversible="false" id="R00005">
				<listOfReactants>
					<speciesReference species="C01010" stoichiometry="1"/>
					<speciesReference species="C00001" stoichiometry="1"/>
				</listOfReactants>
				<listOfProducts>
					<speciesReference species="C00011" stoichiometry="2"/>
					<speciesReference species="C00014" stoichiometry="2"/>
				</listOfProducts>
				<kineticLaw>
					<math xmlns="http://www.w3.org/1998/Math/MathML">
						<ci> FLUX_VALUE </ci>
					</math>
					<listOfParameters>
						<parameter id="LOWER_BOUND" value="0" units="mmol_per_gDW_per_hr" constant="false"/>
						<parameter id="UPPER_BOUND" value="1000" units="mmol_per_gDW_per_hr" constant="false"/>
						<parameter id="FLUX_VALUE" value="1000" units="mmol_per_gDW_per_hr" constant="false"/>
						<parameter id="OBJECTIVE_COEFFICIENT" value="0" units="mmol_per_gDW_per_hr" constant="false"/>
					</listOfParameters>
				</kineticLaw>
				<notes>
					<body xmlns="http://www.w3.org/1999/xhtml">
						<p>GENE_ASSOCIATION: PROKKA_03600 OR PROKKA_03618</p>
						<p>EC Number: 3.5.1.54</p>
						<p>SUBSYSTEM: rn00330 Arginine and proline metabolism; rn00791 Atrazine degradation; rn01100 Metabolic pathways; rn01120 Microbial metabolism in diverse environments</p>
						<p>Confidence Level: </p>
						<p>AUTHORS:</p>
					</body>
				</notes>
			</reaction>
			<reaction name="Pyruvate:pyruvate acetaldehydetransferase (decarboxylating)" reversible="false" id="R00006">
				<listOfReactants>
					<speciesReference species="C00022" stoichiometry="2"/>
				</listOfReactants>
				<listOfProducts>
					<speciesReference species="C00900" stoichiometry="1"/>
					<speciesReference species="C00011" stoichiometry="1"/>
				</listOfProducts>
				<kineticLaw>
					<math xmlns="http://www.w3.org/1998/Math/MathML">
						<ci> FLUX_VALUE </ci>
					</math>
					<listOfParameters>
						<parameter id="LOWER_BOUND" value="0" units="mmol_per_gDW_per_hr" constant="false"/>
						<parameter id="UPPER_BOUND" value="1000" units="mmol_per_gDW_per_hr" constant="false"/>
						<parameter id="FLUX_VALUE" value="1000" units="mmol_per_gDW_per_hr" constant="false"/>
						<parameter id="OBJECTIVE_COEFFICIENT" value="0" units="mmol_per_gDW_per_hr" constant="false"/>
					</listOfParameters>
				</kineticLaw>
				<notes>
					<body xmlns="http://www.w3.org/1999/xhtml">
						<p>GENE_ASSOCIATION: PROKKA_00595 AND (PROKKA_00220 OR PROKKA_00596)</p>
						<p>EC Number: 2.2.1.6</p>
						<p>SUBSYSTEM: rn00770 Pantothenate and CoA biosynthesis</p>
						<p>Confidence Level: </p>
						<p>AUTHORS:</p>
					</body>
				</notes>
			</reaction>
			<reaction name="pyruvate:thiamin diphosphate acetaldehydetransferase (decarboxylating)" reversible="false" id="R00014">
				<listOfReactants>
					<speciesReference species="C00068" stoichiometry="1"/>
					<speciesReference species="C00022" stoichiometry="1"/>
				</listOfReactants>
				<listOfProducts>
					<speciesReference species="C05125" stoichiometry="1"/>
					<speciesReference species="C00011" stoichiometry="1"/>
				</listOfProducts>
				<kineticLaw>
					<math xmlns="http://www.w3.org/1998/Math/MathML">
						<ci> FLUX_VALUE </ci>
					</math>
					<listOfParameters>
						<parameter id="LOWER_BOUND" value="0" units="mmol_per_gDW_per_hr" constant="false"/>
						<parameter id="UPPER_BOUND" value="1000" units="mmol_per_gDW_per_hr" constant="false"/>
						<parameter id="FLUX_VALUE" value="1000" units="mmol_per_gDW_per_hr" constant="false"/>
						<parameter id="OBJECTIVE_COEFFICIENT" value="0" units="mmol_per_gDW_per_hr" constant="false"/>
					</listOfParameters>
				</kineticLaw>
				<notes>
					<body xmlns="http://www.w3.org/1999/xhtml">
						<p>GENE_ASSOCIATION: PROKKA_02978 AND PROKKA_02979</p>
						<p>EC Number: 1.2.4.1</p>
						<p>SUBSYSTEM: rn00010 Glycolysis / Gluconeogenesis; rn00020 Citrate cycle (TCA cycle); rn00620 Pyruvate metabolism; rn01110 Biosynthesis of secondary metabolites; rn01120 Microbial metabolism in diverse environments</p>
						<p>Confidence Level: </p>
						<p>AUTHORS:</p>
					</body>
				</notes>
			</reaction>
			<reaction name="5-Aminolevulinate hydro-lyase (adding 5-aminolevulinate and cyclizing" reversible="false" id="R00036">
				<listOfReactants>
					<speciesReference species="C00430" stoichiometry="2"/>
				</listOfReactants>
				<listOfProducts>
					<speciesReference species="C00931" stoichiometry="1"/>
					<speciesReference species="C00001" stoichiometry="2"/>
				</listOfProducts>
				<kineticLaw>
					<math xmlns="http://www.w3.org/1998/Math/MathML">
						<ci> FLUX_VALUE </ci>
					</math>
					<listOfParameters>
						<parameter id="LOWER_BOUND" value="0" units="mmol_per_gDW_per_hr" constant="false"/>
						<parameter id="UPPER_BOUND" value="1000" units="mmol_per_gDW_per_hr" constant="false"/>
						<parameter id="FLUX_VALUE" value="1000" units="mmol_per_gDW_per_hr" constant="false"/>
						<parameter id="OBJECTIVE_COEFFICIENT" value="0" units="mmol_per_gDW_per_hr" constant="false"/>
					</listOfParameters>
				</kineticLaw>
				<notes>
					<body xmlns="http://www.w3.org/1999/xhtml">
						<p>GENE_ASSOCIATION: PROKKA_00133 OR PROKKA_01952</p>
						<p>EC Number: 4.2.1.24</p>
						<p>SUBSYSTEM: rn00860 Porphyrin and chlorophyll metabolism; rn01100 Metabolic pathways; rn01110 Biosynthesis of secondary metabolites</p>
						<p>Confidence Level: </p>
						<p>AUTHORS:</p>
					</body>
				</notes>
			</reaction>
			<reaction name="6,7-Dimethyl-8-(1-D-ribityl)lumazine:6,7-dimethyl-8-(1-D-ribityl)lumazine 2,3-butanediyltransferase" reversible="false" id="R00066">
				<listOfReactants>
					<speciesReference species="C04332" stoichiometry="2"/>
				</listOfReactants>
				<listOfProducts>
					<speciesReference species="C00255" stoichiometry="1"/>
					<speciesReference species="C04732" stoichiometry="1"/>
				</listOfProducts>
				<kineticLaw>
					<math xmlns="http://www.w3.org/1998/Math/MathML">
						<ci> FLUX_VALUE </ci>
					</math>
					<listOfParameters>
						<parameter id="LOWER_BOUND" value="0" units="mmol_per_gDW_per_hr" constant="false"/>
						<parameter id="UPPER_BOUND" value="1000" units="mmol_per_gDW_per_hr" constant="false"/>
						<parameter id="FLUX_VALUE" value="1000" units="mmol_per_gDW_per_hr" constant="false"/>
						<parameter id="OBJECTIVE_COEFFICIENT" value="0" units="mmol_per_gDW_per_hr" constant="false"/>
					</listOfParameters>
				</kineticLaw>
				<notes>
					<body xmlns="http://www.w3.org/1999/xhtml">
						<p>GENE_ASSOCIATION: PROKKA_00899</p>
						<p>EC Number: 2.5.1.9</p>
						<p>SUBSYSTEM: rn00740 Riboflavin metabolism; rn01100 Metabolic pathways</p>
						<p>Confidence Level: </p>
						<p>AUTHORS:</p>
					</body>
				</notes>
			</reaction>
			<reaction name="4-Imidazolone-5-propanoate:oxygen oxidoreductase" reversible="false" id="R00069">
				<listOfReactants>
					<speciesReference species="C00007" stoichiometry="1"/>
					<speciesReference species="C03680" stoichiometry="1"/>
					<speciesReference species="C00001" stoichiometry="1"/>
				</listOfReactants>
				<listOfProducts>
					<speciesReference species="C05565" stoichiometry="1"/>
					<speciesReference species="C00027" stoichiometry="1"/>
				</listOfProducts>
				<kineticLaw>
					<math xmlns="http://www.w3.org/1998/Math/MathML">
						<ci> FLUX_VALUE </ci>
					</math>
					<listOfParameters>
						<parameter id="LOWER_BOUND" value="0" units="mmol_per_gDW_per_hr" constant="false"/>
						<parameter id="UPPER_BOUND" value="1000" units="mmol_per_gDW_per_hr" constant="false"/>
						<parameter id="FLUX_VALUE" value="1000" units="mmol_per_gDW_per_hr" constant="false"/>
						<parameter id="OBJECTIVE_COEFFICIENT" value="0" units="mmol_per_gDW_per_hr" constant="false"/>
					</listOfParameters>
				</kineticLaw>
				<notes>
					<body xmlns="http://www.w3.org/1999/xhtml">
						<p>GENE_ASSOCIATION: PROKKA_01255 OR PROKKA_01589 OR PROKKA_03359 OR PROKKA_03352</p>
						<p>EC Number: 1.14.13.-; 1.17.3.2</p>
						<p>SUBSYSTEM: rn00340 Histidine metabolism</p>
						<p>Confidence Level: </p>
						<p>AUTHORS:</p>
					</body>
				</notes>
			</reaction>
			<reaction name="Porphobilinogen ammonia-lyase (polymerizing)" reversible="false" id="R00084">
				<listOfReactants>
					<speciesReference species="C00931" stoichiometry="4"/>
					<speciesReference species="C00001" stoichiometry="1"/>
				</listOfReactants>
				<listOfProducts>
					<speciesReference species="C01024" stoichiometry="1"/>
					<speciesReference species="C00014" stoichiometry="4"/>
				</listOfProducts>
				<kineticLaw>
					<math xmlns="http://www.w3.org/1998/Math/MathML">
						<ci> FLUX_VALUE </ci>
					</math>
					<listOfParameters>
						<parameter id="LOWER_BOUND" value="0" units="mmol_per_gDW_per_hr" constant="false"/>
						<parameter id="UPPER_BOUND" value="1000" units="mmol_per_gDW_per_hr" constant="false"/>
						<parameter id="FLUX_VALUE" value="1000" units="mmol_per_gDW_per_hr" constant="false"/>
						<parameter id="OBJECTIVE_COEFFICIENT" value="0" units="mmol_per_gDW_per_hr" constant="false"/>
					</listOfParameters>
				</kineticLaw>
				<notes>
					<body xmlns="http://www.w3.org/1999/xhtml">
						<p>GENE_ASSOCIATION: PROKKA_00863</p>
						<p>EC Number: 2.5.1.61</p>
						<p>SUBSYSTEM: rn00860 Porphyrin and chlorophyll metabolism; rn01100 Metabolic pathways; rn01110 Biosynthesis of secondary metabolites</p>
						<p>Confidence Level: </p>
						<p>AUTHORS:</p>
					</body>
				</notes>
			</reaction>
			<reaction name="L-glutamate:NAD+ oxidoreductase (transaminating)" reversible="false" id="R00093">
				<listOfReactants>
					<speciesReference species="C00025" stoichiometry="2"/>
					<speciesReference species="C00003" stoichiometry="1"/>
				</listOfReactants>
				<listOfProducts>
					<speciesReference species="C00064" stoichiometry="1"/>
					<speciesReference species="C00026" stoichiometry="1"/>
					<speciesReference species="C00004" stoichiometry="1"/>
					<speciesReference species="C00080" stoichiometry="1"/>
				</listOfProducts>
				<kineticLaw>
					<math xmlns="http://www.w3.org/1998/Math/MathML">
						<ci> FLUX_VALUE </ci>
					</math>
					<listOfParameters>
						<parameter id="LOWER_BOUND" value="0" units="mmol_per_gDW_per_hr" constant="false"/>
						<parameter id="UPPER_BOUND" value="1000" units="mmol_per_gDW_per_hr" constant="false"/>
						<parameter id="FLUX_VALUE" value="1000" units="mmol_per_gDW_per_hr" constant="false"/>
						<parameter id="OBJECTIVE_COEFFICIENT" value="0" units="mmol_per_gDW_per_hr" constant="false"/>
					</listOfParameters>
				</kineticLaw>
				<notes>
					<body xmlns="http://www.w3.org/1999/xhtml">
						<p>GENE_ASSOCIATION: PROKKA_01458 AND PROKKA_01459</p>
						<p>EC Number: 1.4.1.14</p>
						<p>SUBSYSTEM: rn00250 Alanine, aspartate and glutamate metabolism; rn00910 Nitrogen metabolism; rn01100 Metabolic pathways; rn01110 Biosynthesis of secondary metabolites; rn01120 Microbial metabolism in diverse environments</p>
						<p>Confidence Level: </p>
						<p>AUTHORS:</p>
					</body>
				</notes>
			</reaction>
			<reaction name="ATP:NAD+ 2'-phosphotransferase" reversible="false" id="R00104">
				<listOfReactants>
					<speciesReference species="C00003" stoichiometry="1"/>
					<speciesReference species="C00002" stoichiometry="1"/>
				</listOfReactants>
				<listOfProducts>
					<speciesReference species="C00006" stoichiometry="1"/>
					<speciesReference species="C00008" stoichiometry="1"/>
				</listOfProducts>
				<kineticLaw>
					<math xmlns="http://www.w3.org/1998/Math/MathML">
						<ci> FLUX_VALUE </ci>
					</math>
					<listOfParameters>
						<parameter id="LOWER_BOUND" value="0" units="mmol_per_gDW_per_hr" constant="false"/>
						<parameter id="UPPER_BOUND" value="1000" units="mmol_per_gDW_per_hr" constant="false"/>
						<parameter id="FLUX_VALUE" value="1000" units="mmol_per_gDW_per_hr" constant="false"/>
						<parameter id="OBJECTIVE_COEFFICIENT" value="0" units="mmol_per_gDW_per_hr" constant="false"/>
					</listOfParameters>
				</kineticLaw>
				<notes>
					<body xmlns="http://www.w3.org/1999/xhtml">
						<p>GENE_ASSOCIATION: PROKKA_02344</p>
						<p>EC Number: 2.7.1.23</p>
						<p>SUBSYSTEM: rn00760 Nicotinate and nicotinamide metabolism; rn01100 Metabolic pathways</p>
						<p>Confidence Level: </p>
						<p>AUTHORS:</p>
					</body>
				</notes>
			</reaction>
			<reaction name="NADPH:NAD+ oxidoreductase" reversible="false" id="R00112">
				<listOfReactants>
					<speciesReference species="C00006" stoichiometry="1"/>
					<speciesReference species="C00004" stoichiometry="1"/>
					<speciesReference species="C00080_e" stoichiometry="1"/>
				</listOfReactants>
				<listOfProducts>
					<speciesReference species="C00005" stoichiometry="1"/>
					<speciesReference species="C00003" stoichiometry="1"/>
					<speciesReference species="C00080" stoichiometry="1"/>
				</listOfProducts>
				<kineticLaw>
					<math xmlns="http://www.w3.org/1998/Math/MathML">
						<ci> FLUX_VALUE </ci>
					</math>
					<listOfParameters>
						<parameter id="LOWER_BOUND" value="0" units="mmol_per_gDW_per_hr" constant="false"/>
						<parameter id="UPPER_BOUND" value="1000" units="mmol_per_gDW_per_hr" constant="false"/>
						<parameter id="FLUX_VALUE" value="1000" units="mmol_per_gDW_per_hr" constant="false"/>
						<parameter id="OBJECTIVE_COEFFICIENT" value="0" units="mmol_per_gDW_per_hr" constant="false"/>
					</listOfParameters>
				</kineticLaw>
				<notes>
					<body xmlns="http://www.w3.org/1999/xhtml">
						<p>GENE_ASSOCIATION: PROKKA_00573 AND PROKKA_00574 AND PROKKA_00575 OR PROKKA_02220</p>
						<p>EC Number: 1.6.1.1; 1.6.1.2; 1.6.1.3</p>
						<p>SUBSYSTEM: rn00760 Nicotinate and nicotinamide metabolism; rn01100 Metabolic pathways</p>
						<p>Confidence Level: </p>
						<p>AUTHORS:</p>
					</body>
				</notes>
			</reaction>
			<reaction name="L-Glutamate:NADP+ oxidoreductase (transaminating)" reversible="false" id="R00114">
				<listOfReactants>
					<speciesReference species="C00025" stoichiometry="2"/>
					<speciesReference species="C00006" stoichiometry="1"/>
				</listOfReactants>
				<listOfProducts>
					<speciesReference species="C00064" stoichiometry="1"/>
					<speciesReference species="C00026" stoichiometry="1"/>
					<speciesReference species="C00005" stoichiometry="1"/>
					<speciesReference species="C00080" stoichiometry="1"/>
				</listOfProducts>
				<kineticLaw>
					<math xmlns="http://www.w3.org/1998/Math/MathML">
						<ci> FLUX_VALUE </ci>
					</math>
					<listOfParameters>
						<parameter id="LOWER_BOUND" value="0" units="mmol_per_gDW_per_hr" constant="false"/>
						<parameter id="UPPER_BOUND" value="1000" units="mmol_per_gDW_per_hr" constant="false"/>
						<parameter id="FLUX_VALUE" value="1000" units="mmol_per_gDW_per_hr" constant="false"/>
						<parameter id="OBJECTIVE_COEFFICIENT" value="0" units="mmol_per_gDW_per_hr" constant="false"/>
					</listOfParameters>
				</kineticLaw>
				<notes>
					<body xmlns="http://www.w3.org/1999/xhtml">
						<p>GENE_ASSOCIATION: PROKKA_02603 AND PROKKA_01459</p>
						<p>EC Number: 1.4.1.13</p>
						<p>SUBSYSTEM: rn00250 Alanine, aspartate and glutamate metabolism; rn00910 Nitrogen metabolism; rn01100 Metabolic pathways; rn01110 Biosynthesis of secondary metabolites; rn01120 Microbial metabolism in diverse environments; rn01230 Biosynthesis of amino acids</p>
						<p>Confidence Level: </p>
						<p>AUTHORS:</p>
					</body>
				</notes>
			</reaction>
			<reaction name="glutathione:oxygen oxidoreductase" reversible="true" id="R00120">
				<listOfReactants>
					<speciesReference species="C00007" stoichiometry="1"/>
					<speciesReference species="C00051" stoichiometry="2"/>
				</listOfReactants>
				<listOfProducts>
					<speciesReference species="C00127" stoichiometry="1"/>
					<speciesReference species="C00027" stoichiometry="1"/>
				</listOfProducts>
				<kineticLaw>
					<math xmlns="http://www.w3.org/1998/Math/MathML">
						<ci> FLUX_VALUE </ci>
					</math>
					<listOfParameters>
						<parameter id="LOWER_BOUND" value="-1000" units="mmol_per_gDW_per_hr" constant="false"/>
						<parameter id="UPPER_BOUND" value="1000" units="mmol_per_gDW_per_hr" constant="false"/>
						<parameter id="FLUX_VALUE" value="1000" units="mmol_per_gDW_per_hr" constant="false"/>
						<parameter id="OBJECTIVE_COEFFICIENT" value="0" units="mmol_per_gDW_per_hr" constant="false"/>
					</listOfParameters>
				</kineticLaw>
				<notes>
					<body xmlns="http://www.w3.org/1999/xhtml">
						<p>GENE_ASSOCIATION: PROKKA_03207 OR PROKKA_00947</p>
						<p>EC Number: 1.8.3.3</p>
						<p>SUBSYSTEM: rn00480 Glutathione metabolism
///
</p>
						<p>Confidence Level: </p>
						<p>AUTHORS:</p>
					</body>
				</notes>
			</reaction>
			<reaction name="P1,P4-bis(5'-adenosyl)-tetraphosphate nucleotidebisphosphohydrolase" reversible="false" id="R00125">
				<listOfReactants>
					<speciesReference species="C01260" stoichiometry="1"/>
					<speciesReference species="C00001" stoichiometry="1"/>
				</listOfReactants>
				<listOfProducts>
					<speciesReference species="C00008" stoichiometry="2"/>
				</listOfProducts>
				<kineticLaw>
					<math xmlns="http://www.w3.org/1998/Math/MathML">
						<ci> FLUX_VALUE </ci>
					</math>
					<listOfParameters>
						<parameter id="LOWER_BOUND" value="0" units="mmol_per_gDW_per_hr" constant="false"/>
						<parameter id="UPPER_BOUND" value="1000" units="mmol_per_gDW_per_hr" constant="false"/>
						<parameter id="FLUX_VALUE" value="1000" units="mmol_per_gDW_per_hr" constant="false"/>
						<parameter id="OBJECTIVE_COEFFICIENT" value="0" units="mmol_per_gDW_per_hr" constant="false"/>
					</listOfParameters>
				</kineticLaw>
				<notes>
					<body xmlns="http://www.w3.org/1999/xhtml">
						<p>GENE_ASSOCIATION: PROKKA_01647</p>
						<p>EC Number: 3.6.1.41</p>
						<p>SUBSYSTEM: rn00230 Purine metabolism</p>
						<p>Confidence Level: </p>
						<p>AUTHORS:</p>
					</body>
				</notes>
			</reaction>
			<reaction name="ATP:dephospho-CoA 3'-phosphotransferase" reversible="false" id="R00130">
				<listOfReactants>
					<speciesReference species="C00882" stoichiometry="1"/>
					<speciesReference species="C00002" stoichiometry="1"/>
				</listOfReactants>
				<listOfProducts>
					<speciesReference species="C00008" stoichiometry="1"/>
					<speciesReference species="C00010" stoichiometry="1"/>
				</listOfProducts>
				<kineticLaw>
					<math xmlns="http://www.w3.org/1998/Math/MathML">
						<ci> FLUX_VALUE </ci>
					</math>
					<listOfParameters>
						<parameter id="LOWER_BOUND" value="0" units="mmol_per_gDW_per_hr" constant="false"/>
						<parameter id="UPPER_BOUND" value="1000" units="mmol_per_gDW_per_hr" constant="false"/>
						<parameter id="FLUX_VALUE" value="1000" units="mmol_per_gDW_per_hr" constant="false"/>
						<parameter id="OBJECTIVE_COEFFICIENT" value="0" units="mmol_per_gDW_per_hr" constant="false"/>
					</listOfParameters>
				</kineticLaw>
				<notes>
					<body xmlns="http://www.w3.org/1999/xhtml">
						<p>GENE_ASSOCIATION: PROKKA_00800</p>
						<p>EC Number: 2.7.1.24</p>
						<p>SUBSYSTEM: rn00770 Pantothenate and CoA biosynthesis; rn01100 Metabolic pathways</p>
						<p>Confidence Level: </p>
						<p>AUTHORS:</p>
					</body>
				</notes>
			</reaction>
			<reaction name="Urea amidohydrolase" reversible="false" id="R00131">
				<listOfReactants>
					<speciesReference species="C00086" stoichiometry="1"/>
					<speciesReference species="C00001" stoichiometry="1"/>
				</listOfReactants>
				<listOfProducts>
					<speciesReference species="C00011" stoichiometry="1"/>
					<speciesReference species="C00014" stoichiometry="2"/>
				</listOfProducts>
				<kineticLaw>
					<math xmlns="http://www.w3.org/1998/Math/MathML">
						<ci> FLUX_VALUE </ci>
					</math>
					<listOfParameters>
						<parameter id="LOWER_BOUND" value="0" units="mmol_per_gDW_per_hr" constant="false"/>
						<parameter id="UPPER_BOUND" value="1000" units="mmol_per_gDW_per_hr" constant="false"/>
						<parameter id="FLUX_VALUE" value="1000" units="mmol_per_gDW_per_hr" constant="false"/>
						<parameter id="OBJECTIVE_COEFFICIENT" value="0" units="mmol_per_gDW_per_hr" constant="false"/>
					</listOfParameters>
				</kineticLaw>
				<notes>
					<body xmlns="http://www.w3.org/1999/xhtml">
						<p>GENE_ASSOCIATION: PROKKA_00276 AND PROKKA_00275 AND PROKKA_00274</p>
						<p>EC Number: 3.5.1.5</p>
						<p>SUBSYSTEM: rn00230 Purine metabolism; rn00330 Arginine and proline metabolism; rn00791 Atrazine degradation; rn01100 Metabolic pathways; rn01120 Microbial metabolism in diverse environments</p>
						<p>Confidence Level: </p>
						<p>AUTHORS:</p>
					</body>
				</notes>
			</reaction>
			<reaction name="ATP:nicotinamide-nucleotide adenylyltransferase" reversible="false" id="R00137">
				<listOfReactants>
					<speciesReference species="C00002" stoichiometry="1"/>
					<speciesReference species="C00455" stoichiometry="1"/>
				</listOfReactants>
				<listOfProducts>
					<speciesReference species="C00013" stoichiometry="1"/>
					<speciesReference species="C00003" stoichiometry="1"/>
				</listOfProducts>
				<kineticLaw>
					<math xmlns="http://www.w3.org/1998/Math/MathML">
						<ci> FLUX_VALUE </ci>
					</math>
					<listOfParameters>
						<parameter id="LOWER_BOUND" value="0" units="mmol_per_gDW_per_hr" constant="false"/>
						<parameter id="UPPER_BOUND" value="1000" units="mmol_per_gDW_per_hr" constant="false"/>
						<parameter id="FLUX_VALUE" value="1000" units="mmol_per_gDW_per_hr" constant="false"/>
						<parameter id="OBJECTIVE_COEFFICIENT" value="0" units="mmol_per_gDW_per_hr" constant="false"/>
					</listOfParameters>
				</kineticLaw>
				<notes>
					<body xmlns="http://www.w3.org/1999/xhtml">
						<p>GENE_ASSOCIATION: PROKKA_02024</p>
						<p>EC Number: 2.7.7.1; 2.7.7.18</p>
						<p>SUBSYSTEM: rn00760 Nicotinate and nicotinamide metabolism; rn01100 Metabolic pathways</p>
						<p>Confidence Level: </p>
						<p>AUTHORS:</p>
					</body>
				</notes>
			</reaction>
			<reaction name="ATP:UDP phosphotransferase" reversible="true" id="R00156">
				<listOfReactants>
					<speciesReference species="C00015" stoichiometry="1"/>
					<speciesReference species="C00002" stoichiometry="1"/>
				</listOfReactants>
				<listOfProducts>
					<speciesReference species="C00075" stoichiometry="1"/>
					<speciesReference species="C00008" stoichiometry="1"/>
				</listOfProducts>
				<kineticLaw>
					<math xmlns="http://www.w3.org/1998/Math/MathML">
						<ci> FLUX_VALUE </ci>
					</math>
					<listOfParameters>
						<parameter id="LOWER_BOUND" value="-1000" units="mmol_per_gDW_per_hr" constant="false"/>
						<parameter id="UPPER_BOUND" value="1000" units="mmol_per_gDW_per_hr" constant="false"/>
						<parameter id="FLUX_VALUE" value="1000" units="mmol_per_gDW_per_hr" constant="false"/>
						<parameter id="OBJECTIVE_COEFFICIENT" value="0" units="mmol_per_gDW_per_hr" constant="false"/>
					</listOfParameters>
				</kineticLaw>
				<notes>
					<body xmlns="http://www.w3.org/1999/xhtml">
						<p>GENE_ASSOCIATION: PROKKA_00620</p>
						<p>EC Number: 2.7.4.6</p>
						<p>SUBSYSTEM: rn00240 Pyrimidine metabolism; rn01100 Metabolic pathways</p>
						<p>Confidence Level: </p>
						<p>AUTHORS:</p>
					</body>
				</notes>
			</reaction>
			<reaction name="ATP:UMP phosphotransferase" reversible="false" id="R00158">
				<listOfReactants>
					<speciesReference species="C00002" stoichiometry="1"/>
					<speciesReference species="C00105" stoichiometry="1"/>
				</listOfReactants>
				<listOfProducts>
					<speciesReference species="C00008" stoichiometry="1"/>
					<speciesReference species="C00015" stoichiometry="1"/>
				</listOfProducts>
				<kineticLaw>
					<math xmlns="http://www.w3.org/1998/Math/MathML">
						<ci> FLUX_VALUE </ci>
					</math>
					<listOfParameters>
						<parameter id="LOWER_BOUND" value="0" units="mmol_per_gDW_per_hr" constant="false"/>
						<parameter id="UPPER_BOUND" value="1000" units="mmol_per_gDW_per_hr" constant="false"/>
						<parameter id="FLUX_VALUE" value="1000" units="mmol_per_gDW_per_hr" constant="false"/>
						<parameter id="OBJECTIVE_COEFFICIENT" value="0" units="mmol_per_gDW_per_hr" constant="false"/>
					</listOfParameters>
				</kineticLaw>
				<notes>
					<body xmlns="http://www.w3.org/1999/xhtml">
						<p>GENE_ASSOCIATION: PROKKA_03086 OR PROKKA_02648</p>
						<p>EC Number: 2.7.4.4; 2.7.4.14; 2.7.4.22</p>
						<p>SUBSYSTEM: rn00240 Pyrimidine metabolism; rn01100 Metabolic pathways</p>
						<p>Confidence Level: </p>
						<p>AUTHORS:</p>
					</body>
				</notes>
			</reaction>
			<reaction name="ATP:FMN adenylyltransferase" reversible="false" id="R00161">
				<listOfReactants>
					<speciesReference species="C00061" stoichiometry="1"/>
					<speciesReference species="C00002" stoichiometry="1"/>
				</listOfReactants>
				<listOfProducts>
					<speciesReference species="C00016" stoichiometry="1"/>
					<speciesReference species="C00013" stoichiometry="1"/>
				</listOfProducts>
				<kineticLaw>
					<math xmlns="http://www.w3.org/1998/Math/MathML">
						<ci> FLUX_VALUE </ci>
					</math>
					<listOfParameters>
						<parameter id="LOWER_BOUND" value="0" units="mmol_per_gDW_per_hr" constant="false"/>
						<parameter id="UPPER_BOUND" value="1000" units="mmol_per_gDW_per_hr" constant="false"/>
						<parameter id="FLUX_VALUE" value="1000" units="mmol_per_gDW_per_hr" constant="false"/>
						<parameter id="OBJECTIVE_COEFFICIENT" value="0" units="mmol_per_gDW_per_hr" constant="false"/>
					</listOfParameters>
				</kineticLaw>
				<notes>
					<body xmlns="http://www.w3.org/1999/xhtml">
						<p>GENE_ASSOCIATION: PROKKA_01104</p>
						<p>EC Number: 2.7.7.2</p>
						<p>SUBSYSTEM: rn00740 Riboflavin metabolism; rn01100 Metabolic pathways</p>
						<p>Confidence Level: </p>
						<p>AUTHORS:</p>
					</body>
				</notes>
			</reaction>
			<reaction name="Pyridoxal-5'-phosphate phosphohydrolase" reversible="false" id="R00173">
				<listOfReactants>
					<speciesReference species="C00018" stoichiometry="1"/>
					<speciesReference species="C00001" stoichiometry="1"/>
				</listOfReactants>
				<listOfProducts>
					<speciesReference species="C00250" stoichiometry="1"/>
					<speciesReference species="C00009" stoichiometry="1"/>
				</listOfProducts>
				<kineticLaw>
					<math xmlns="http://www.w3.org/1998/Math/MathML">
						<ci> FLUX_VALUE </ci>
					</math>
					<listOfParameters>
						<parameter id="LOWER_BOUND" value="0" units="mmol_per_gDW_per_hr" constant="false"/>
						<parameter id="UPPER_BOUND" value="1000" units="mmol_per_gDW_per_hr" constant="false"/>
						<parameter id="FLUX_VALUE" value="1000" units="mmol_per_gDW_per_hr" constant="false"/>
						<parameter id="OBJECTIVE_COEFFICIENT" value="0" units="mmol_per_gDW_per_hr" constant="false"/>
					</listOfParameters>
				</kineticLaw>
				<notes>
					<body xmlns="http://www.w3.org/1999/xhtml">
						<p>GENE_ASSOCIATION: PROKKA_00493</p>
						<p>EC Number: 3.1.3.74</p>
						<p>SUBSYSTEM: rn00750 Vitamin B6 metabolism; rn01100 Metabolic pathways</p>
						<p>Confidence Level: </p>
						<p>AUTHORS:</p>
					</body>
				</notes>
			</reaction>
			<reaction name="ATP:pyridoxal 5'-phosphotransferase" reversible="false" id="R00174">
				<listOfReactants>
					<speciesReference species="C00002" stoichiometry="1"/>
					<speciesReference species="C00250" stoichiometry="1"/>
				</listOfReactants>
				<listOfProducts>
					<speciesReference species="C00018" stoichiometry="1"/>
					<speciesReference species="C00008" stoichiometry="1"/>
				</listOfProducts>
				<kineticLaw>
					<math xmlns="http://www.w3.org/1998/Math/MathML">
						<ci> FLUX_VALUE </ci>
					</math>
					<listOfParameters>
						<parameter id="LOWER_BOUND" value="0" units="mmol_per_gDW_per_hr" constant="false"/>
						<parameter id="UPPER_BOUND" value="1000" units="mmol_per_gDW_per_hr" constant="false"/>
						<parameter id="FLUX_VALUE" value="1000" units="mmol_per_gDW_per_hr" constant="false"/>
						<parameter id="OBJECTIVE_COEFFICIENT" value="0" units="mmol_per_gDW_per_hr" constant="false"/>
					</listOfParameters>
				</kineticLaw>
				<notes>
					<body xmlns="http://www.w3.org/1999/xhtml">
						<p>GENE_ASSOCIATION: PROKKA_00374</p>
						<p>EC Number: 2.7.1.35</p>
						<p>SUBSYSTEM: rn00750 Vitamin B6 metabolism</p>
						<p>Confidence Level: </p>
						<p>AUTHORS:</p>
					</body>
				</notes>
			</reaction>
			<reaction name="ATP:L-methionine S-adenosyltransferase" reversible="false" id="R00177">
				<listOfReactants>
					<speciesReference species="C00073" stoichiometry="1"/>
					<speciesReference species="C00002" stoichiometry="1"/>
					<speciesReference species="C00001" stoichiometry="1"/>
				</listOfReactants>
				<listOfProducts>
					<speciesReference species="C00013" stoichiometry="1"/>
					<speciesReference species="C00009" stoichiometry="1"/>
					<speciesReference species="C00019" stoichiometry="1"/>
				</listOfProducts>
				<kineticLaw>
					<math xmlns="http://www.w3.org/1998/Math/MathML">
						<ci> FLUX_VALUE </ci>
					</math>
					<listOfParameters>
						<parameter id="LOWER_BOUND" value="0" units="mmol_per_gDW_per_hr" constant="false"/>
						<parameter id="UPPER_BOUND" value="1000" units="mmol_per_gDW_per_hr" constant="false"/>
						<parameter id="FLUX_VALUE" value="1000" units="mmol_per_gDW_per_hr" constant="false"/>
						<parameter id="OBJECTIVE_COEFFICIENT" value="0" units="mmol_per_gDW_per_hr" constant="false"/>
					</listOfParameters>
				</kineticLaw>
				<notes>
					<body xmlns="http://www.w3.org/1999/xhtml">
						<p>GENE_ASSOCIATION: PROKKA_03139</p>
						<p>EC Number: 2.5.1.6</p>
						<p>SUBSYSTEM: rn00270 Cysteine and methionine metabolism; rn01100 Metabolic pathways; rn01110 Biosynthesis of secondary metabolites; rn01230 Biosynthesis of amino acids</p>
						<p>Confidence Level: </p>
						<p>AUTHORS:</p>
					</body>
				</notes>
			</reaction>
			<reaction name="Adenosine 5'-monophosphate phosphohydrolase" reversible="false" id="R00183">
				<listOfReactants>
					<speciesReference species="C00001" stoichiometry="1"/>
					<speciesReference species="C00020" stoichiometry="1"/>
				</listOfReactants>
				<listOfProducts>
					<speciesReference species="C00212" stoichiometry="1"/>
					<speciesReference species="C00009" stoichiometry="1"/>
				</listOfProducts>
				<kineticLaw>
					<math xmlns="http://www.w3.org/1998/Math/MathML">
						<ci> FLUX_VALUE </ci>
					</math>
					<listOfParameters>
						<parameter id="LOWER_BOUND" value="0" units="mmol_per_gDW_per_hr" constant="false"/>
						<parameter id="UPPER_BOUND" value="1000" units="mmol_per_gDW_per_hr" constant="false"/>
						<parameter id="FLUX_VALUE" value="1000" units="mmol_per_gDW_per_hr" constant="false"/>
						<parameter id="OBJECTIVE_COEFFICIENT" value="0" units="mmol_per_gDW_per_hr" constant="false"/>
					</listOfParameters>
				</kineticLaw>
				<notes>
					<body xmlns="http://www.w3.org/1999/xhtml">
						<p>GENE_ASSOCIATION: PROKKA_02138 OR PROKKA_02917 OR PROKKA_02874</p>
						<p>EC Number: 3.1.3.5</p>
						<p>SUBSYSTEM: rn00230 Purine metabolism; rn01100 Metabolic pathways</p>
						<p>Confidence Level: </p>
						<p>AUTHORS:</p>
					</body>
				</notes>
			</reaction>
			<reaction name="Exchange Reaction of Adenosine" reversible="true" id="EX_C00212_e_">
				<listOfReactants>
					<speciesReference species="C00212_e" stoichiometry="1"/>
				</listOfReactants>
				<kineticLaw>
					<math xmlns="http://www.w3.org/1998/Math/MathML">
						<ci> FLUX_VALUE </ci>
					</math>
					<listOfParameters>
						<parameter id="LOWER_BOUND" value="-1000" units="mmol_per_gDW_per_hr" constant="false"/>
						<parameter id="UPPER_BOUND" value="1000" units="mmol_per_gDW_per_hr" constant="false"/>
						<parameter id="FLUX_VALUE" value="1000" units="mmol_per_gDW_per_hr" constant="false"/>
						<parameter id="OBJECTIVE_COEFFICIENT" value="0" units="mmol_per_gDW_per_hr" constant="false"/>
					</listOfParameters>
				</kineticLaw>
				<notes>
					<body xmlns="http://www.w3.org/1999/xhtml">
						<p>GENE_ASSOCIATION: </p>
						<p>EC Number: </p>
						<p>SUBSYSTEM: Exchange</p>
						<p>Confidence Level: </p>
						<p>AUTHORS:</p>
					</body>
				</notes>
			</reaction>
			<reaction name="ATP:AMP phosphotransferase" reversible="false" id="R00127">
				<listOfReactants>
					<speciesReference species="C00002" stoichiometry="1"/>
					<speciesReference species="C00020" stoichiometry="1"/>
				</listOfReactants>
				<listOfProducts>
					<speciesReference species="C00008" stoichiometry="2"/>
				</listOfProducts>
				<kineticLaw>
					<math xmlns="http://www.w3.org/1998/Math/MathML">
						<ci> FLUX_VALUE </ci>
					</math>
					<listOfParameters>
						<parameter id="LOWER_BOUND" value="0" units="mmol_per_gDW_per_hr" constant="false"/>
						<parameter id="UPPER_BOUND" value="1000" units="mmol_per_gDW_per_hr" constant="false"/>
						<parameter id="FLUX_VALUE" value="1000" units="mmol_per_gDW_per_hr" constant="false"/>
						<parameter id="OBJECTIVE_COEFFICIENT" value="0" units="mmol_per_gDW_per_hr" constant="false"/>
					</listOfParameters>
				</kineticLaw>
				<notes>
					<body xmlns="http://www.w3.org/1999/xhtml">
						<p>GENE_ASSOCIATION: PROKKA_00285</p>
						<p>EC Number: 2.7.4.3</p>
						<p>SUBSYSTEM: rn00230 Purine metabolism; rn01100 Metabolic pathways</p>
						<p>Confidence Level: </p>
						<p>AUTHORS:</p>
					</body>
				</notes>
			</reaction>
			<reaction name="Adenosine 3',5'-bisphosphate 3'-phosphohydrolase" reversible="false" id="R00188">
				<listOfReactants>
					<speciesReference species="C00054" stoichiometry="1"/>
					<speciesReference species="C00001" stoichiometry="1"/>
				</listOfReactants>
				<listOfProducts>
					<speciesReference species="C00009" stoichiometry="1"/>
					<speciesReference species="C00020" stoichiometry="1"/>
				</listOfProducts>
				<kineticLaw>
					<math xmlns="http://www.w3.org/1998/Math/MathML">
						<ci> FLUX_VALUE </ci>
					</math>
					<listOfParameters>
						<parameter id="LOWER_BOUND" value="0" units="mmol_per_gDW_per_hr" constant="false"/>
						<parameter id="UPPER_BOUND" value="1000" units="mmol_per_gDW_per_hr" constant="false"/>
						<parameter id="FLUX_VALUE" value="1000" units="mmol_per_gDW_per_hr" constant="false"/>
						<parameter id="OBJECTIVE_COEFFICIENT" value="0" units="mmol_per_gDW_per_hr" constant="false"/>
					</listOfParameters>
				</kineticLaw>
				<notes>
					<body xmlns="http://www.w3.org/1999/xhtml">
						<p>GENE_ASSOCIATION: PROKKA_03062 OR PROKKA_01537</p>
						<p>EC Number: 3.1.3.7</p>
						<p>SUBSYSTEM: Sulfur metabolism</p>
						<p>Confidence Level: </p>
						<p>AUTHORS:</p>
					</body>
				</notes>
			</reaction>
			<reaction name="AMP:diphosphate phospho-D-ribosyltransferase" reversible="false" id="R00190">
				<listOfReactants>
					<speciesReference species="C00147" stoichiometry="1"/>
					<speciesReference species="C00119" stoichiometry="1"/>
				</listOfReactants>
				<listOfProducts>
					<speciesReference species="C00020" stoichiometry="1"/>
					<speciesReference species="C00013" stoichiometry="1"/>
				</listOfProducts>
				<kineticLaw>
					<math xmlns="http://www.w3.org/1998/Math/MathML">
						<ci> FLUX_VALUE </ci>
					</math>
					<listOfParameters>
						<parameter id="LOWER_BOUND" value="0" units="mmol_per_gDW_per_hr" constant="false"/>
						<parameter id="UPPER_BOUND" value="1000" units="mmol_per_gDW_per_hr" constant="false"/>
						<parameter id="FLUX_VALUE" value="1000" units="mmol_per_gDW_per_hr" constant="false"/>
						<parameter id="OBJECTIVE_COEFFICIENT" value="0" units="mmol_per_gDW_per_hr" constant="false"/>
					</listOfParameters>
				</kineticLaw>
				<notes>
					<body xmlns="http://www.w3.org/1999/xhtml">
						<p>GENE_ASSOCIATION: PROKKA_01614 OR PROKKA_01161</p>
						<p>EC Number: 2.4.2.8</p>
						<p>SUBSYSTEM: rn00230 Purine metabolism; rn01100 Metabolic pathways</p>
						<p>Confidence Level: </p>
						<p>AUTHORS:</p>
					</body>
				</notes>
			</reaction>
			<reaction name="S-Adenosyl-L-homocysteine homocysteinylribohydrolase" reversible="false" id="R00194">
				<listOfReactants>
					<speciesReference species="C00021" stoichiometry="1"/>
					<speciesReference species="C00001" stoichiometry="1"/>
				</listOfReactants>
				<listOfProducts>
					<speciesReference species="C03539" stoichiometry="1"/>
					<speciesReference species="C00147" stoichiometry="1"/>
				</listOfProducts>
				<kineticLaw>
					<math xmlns="http://www.w3.org/1998/Math/MathML">
						<ci> FLUX_VALUE </ci>
					</math>
					<listOfParameters>
						<parameter id="LOWER_BOUND" value="0" units="mmol_per_gDW_per_hr" constant="false"/>
						<parameter id="UPPER_BOUND" value="1000" units="mmol_per_gDW_per_hr" constant="false"/>
						<parameter id="FLUX_VALUE" value="1000" units="mmol_per_gDW_per_hr" constant="false"/>
						<parameter id="OBJECTIVE_COEFFICIENT" value="0" units="mmol_per_gDW_per_hr" constant="false"/>
					</listOfParameters>
				</kineticLaw>
				<notes>
					<body xmlns="http://www.w3.org/1999/xhtml">
						<p>GENE_ASSOCIATION: PROKKA_00413 OR PROKKA_01106</p>
						<p>EC Number: 3.2.2.9</p>
						<p>SUBSYSTEM: rn00270 Cysteine and methionine metabolism; rn01100 Metabolic pathways; rn01230 Biosynthesis of amino acids</p>
						<p>Confidence Level: </p>
						<p>AUTHORS:</p>
					</body>
				</notes>
			</reaction>
			<reaction name="(S)-Lactate:ferricytochrome-c 2-oxidoreductase" reversible="true" id="R00196">
				<listOfReactants>
					<speciesReference species="C00186" stoichiometry="1"/>
					<speciesReference species="C00125" stoichiometry="2"/>
				</listOfReactants>
				<listOfProducts>
					<speciesReference species="C00022" stoichiometry="1"/>
					<speciesReference species="C00126" stoichiometry="2"/>
					<speciesReference species="C00080" stoichiometry="2"/>
				</listOfProducts>
				<kineticLaw>
					<math xmlns="http://www.w3.org/1998/Math/MathML">
						<ci> FLUX_VALUE </ci>
					</math>
					<listOfParameters>
						<parameter id="LOWER_BOUND" value="-1000" units="mmol_per_gDW_per_hr" constant="false"/>
						<parameter id="UPPER_BOUND" value="1000" units="mmol_per_gDW_per_hr" constant="false"/>
						<parameter id="FLUX_VALUE" value="1000" units="mmol_per_gDW_per_hr" constant="false"/>
						<parameter id="OBJECTIVE_COEFFICIENT" value="0" units="mmol_per_gDW_per_hr" constant="false"/>
					</listOfParameters>
				</kineticLaw>
				<notes>
					<body xmlns="http://www.w3.org/1999/xhtml">
						<p>GENE_ASSOCIATION: PROKKA_01035</p>
						<p>EC Number: 1.1.2.3</p>
						<p>SUBSYSTEM: rn00620 Pyruvate metabolism; rn01100 Metabolic pathways</p>
						<p>Confidence Level: </p>
						<p>AUTHORS:</p>
					</body>
				</notes>
			</reaction>
			<reaction name="ATP:pyruvate,water phosphotransferase" reversible="false" id="R00199">
				<listOfReactants>
					<speciesReference species="C00002" stoichiometry="1"/>
					<speciesReference species="C00022" stoichiometry="1"/>
					<speciesReference species="C00001" stoichiometry="1"/>
				</listOfReactants>
				<listOfProducts>
					<speciesReference species="C00020" stoichiometry="1"/>
					<speciesReference species="C00074" stoichiometry="1"/>
					<speciesReference species="C00009" stoichiometry="1"/>
				</listOfProducts>
				<kineticLaw>
					<math xmlns="http://www.w3.org/1998/Math/MathML">
						<ci> FLUX_VALUE </ci>
					</math>
					<listOfParameters>
						<parameter id="LOWER_BOUND" value="0" units="mmol_per_gDW_per_hr" constant="false"/>
						<parameter id="UPPER_BOUND" value="1000" units="mmol_per_gDW_per_hr" constant="false"/>
						<parameter id="FLUX_VALUE" value="1000" units="mmol_per_gDW_per_hr" constant="false"/>
						<parameter id="OBJECTIVE_COEFFICIENT" value="0" units="mmol_per_gDW_per_hr" constant="false"/>
					</listOfParameters>
				</kineticLaw>
				<notes>
					<body xmlns="http://www.w3.org/1999/xhtml">
						<p>GENE_ASSOCIATION: PROKKA_02477</p>
						<p>EC Number: 2.7.9.2</p>
						<p>SUBSYSTEM: rn00620 Pyruvate metabolism; rn00680 Methane metabolism; rn00720 Carbon fixation pathways in prokaryotes; rn01100 Metabolic pathways; rn01120 Microbial metabolism in diverse environments; rn01200 Carbon metabolism</p>
						<p>Confidence Level: </p>
						<p>AUTHORS:</p>
					</body>
				</notes>
			</reaction>
			<reaction name="(S)-malate:NAD+ oxidoreductase (decarboxylating)" reversible="false" id="R00214">
				<listOfReactants>
					<speciesReference species="C00149" stoichiometry="1"/>
					<speciesReference species="C00003" stoichiometry="1"/>
				</listOfReactants>
				<listOfProducts>
					<speciesReference species="C00022" stoichiometry="1"/>
					<speciesReference species="C00011" stoichiometry="1"/>
					<speciesReference species="C00004" stoichiometry="1"/>
					<speciesReference species="C00080" stoichiometry="1"/>
				</listOfProducts>
				<kineticLaw>
					<math xmlns="http://www.w3.org/1998/Math/MathML">
						<ci> FLUX_VALUE </ci>
					</math>
					<listOfParameters>
						<parameter id="LOWER_BOUND" value="0" units="mmol_per_gDW_per_hr" constant="false"/>
						<parameter id="UPPER_BOUND" value="1000" units="mmol_per_gDW_per_hr" constant="false"/>
						<parameter id="FLUX_VALUE" value="1000" units="mmol_per_gDW_per_hr" constant="false"/>
						<parameter id="OBJECTIVE_COEFFICIENT" value="0" units="mmol_per_gDW_per_hr" constant="false"/>
					</listOfParameters>
				</kineticLaw>
				<notes>
					<body xmlns="http://www.w3.org/1999/xhtml">
						<p>GENE_ASSOCIATION: PROKKA_00964 OR PROKKA_02211</p>
						<p>EC Number: 1.1.1.38; 1.1.1.39</p>
						<p>SUBSYSTEM: rn00620 Pyruvate metabolism; rn00710 Carbon fixation in photosynthetic organisms; rn01100 Metabolic pathways; rn01120 Microbial metabolism in diverse environments; rn01200 Carbon metabolism</p>
						<p>Confidence Level: </p>
						<p>AUTHORS:</p>
					</body>
				</notes>
			</reaction>
			<reaction name="(R)-Malate:NAD+ oxidoreductase (decarboxylating)" reversible="false" id="R00215">
				<listOfReactants>
					<speciesReference species="C00497" stoichiometry="1"/>
					<speciesReference species="C00003" stoichiometry="1"/>
				</listOfReactants>
				<listOfProducts>
					<speciesReference species="C00022" stoichiometry="1"/>
					<speciesReference species="C00011" stoichiometry="1"/>
					<speciesReference species="C00004" stoichiometry="1"/>
					<speciesReference species="C00080" stoichiometry="1"/>
				</listOfProducts>
				<kineticLaw>
					<math xmlns="http://www.w3.org/1998/Math/MathML">
						<ci> FLUX_VALUE </ci>
					</math>
					<listOfParameters>
						<parameter id="LOWER_BOUND" value="0" units="mmol_per_gDW_per_hr" constant="false"/>
						<parameter id="UPPER_BOUND" value="1000" units="mmol_per_gDW_per_hr" constant="false"/>
						<parameter id="FLUX_VALUE" value="1000" units="mmol_per_gDW_per_hr" constant="false"/>
						<parameter id="OBJECTIVE_COEFFICIENT" value="0" units="mmol_per_gDW_per_hr" constant="false"/>
					</listOfParameters>
				</kineticLaw>
				<notes>
					<body xmlns="http://www.w3.org/1999/xhtml">
						<p>GENE_ASSOCIATION: PROKKA_00079</p>
						<p>EC Number: 1.1.1.83</p>
						<p>SUBSYSTEM: rn00650 Butanoate metabolism</p>
						<p>Confidence Level: </p>
						<p>AUTHORS:</p>
					</body>
				</notes>
			</reaction>
			<reaction name="(S)-Malate:NADP+ oxidoreductase(oxaloacetate-decarboxylating)" reversible="false" id="R00216">
				<listOfReactants>
					<speciesReference species="C00149" stoichiometry="1"/>
					<speciesReference species="C00006" stoichiometry="1"/>
				</listOfReactants>
				<listOfProducts>
					<speciesReference species="C00022" stoichiometry="1"/>
					<speciesReference species="C00011" stoichiometry="1"/>
					<speciesReference species="C00005" stoichiometry="1"/>
					<speciesReference species="C00080" stoichiometry="1"/>
				</listOfProducts>
				<kineticLaw>
					<math xmlns="http://www.w3.org/1998/Math/MathML">
						<ci> FLUX_VALUE </ci>
					</math>
					<listOfParameters>
						<parameter id="LOWER_BOUND" value="0" units="mmol_per_gDW_per_hr" constant="false"/>
						<parameter id="UPPER_BOUND" value="1000" units="mmol_per_gDW_per_hr" constant="false"/>
						<parameter id="FLUX_VALUE" value="1000" units="mmol_per_gDW_per_hr" constant="false"/>
						<parameter id="OBJECTIVE_COEFFICIENT" value="0" units="mmol_per_gDW_per_hr" constant="false"/>
					</listOfParameters>
				</kineticLaw>
				<notes>
					<body xmlns="http://www.w3.org/1999/xhtml">
						<p>GENE_ASSOCIATION: PROKKA_00964 OR PROKKA_02211</p>
						<p>EC Number: 1.1.1.40</p>
						<p>SUBSYSTEM: rn00620 Pyruvate metabolism; rn00710 Carbon fixation in photosynthetic organisms; rn01100 Metabolic pathways; rn01120 Microbial metabolism in diverse environments; rn01200 Carbon metabolism</p>
						<p>Confidence Level: </p>
						<p>AUTHORS:</p>
					</body>
				</notes>
			</reaction>
			<reaction name="Exchange Reaction of (S)-Malate" reversible="true" id="EX_C00149_e_">
				<listOfReactants>
					<speciesReference species="C00149_e" stoichiometry="1"/>
				</listOfReactants>
				<kineticLaw>
					<math xmlns="http://www.w3.org/1998/Math/MathML">
						<ci> FLUX_VALUE </ci>
					</math>
					<listOfParameters>
						<parameter id="LOWER_BOUND" value="-1000" units="mmol_per_gDW_per_hr" constant="false"/>
						<parameter id="UPPER_BOUND" value="1000" units="mmol_per_gDW_per_hr" constant="false"/>
						<parameter id="FLUX_VALUE" value="1000" units="mmol_per_gDW_per_hr" constant="false"/>
						<parameter id="OBJECTIVE_COEFFICIENT" value="0" units="mmol_per_gDW_per_hr" constant="false"/>
					</listOfParameters>
				</kineticLaw>
				<notes>
					<body xmlns="http://www.w3.org/1999/xhtml">
						<p>GENE_ASSOCIATION: </p>
						<p>EC Number: </p>
						<p>SUBSYSTEM: Exchange</p>
						<p>Confidence Level: </p>
						<p>AUTHORS:</p>
					</body>
				</notes>
			</reaction>
			<reaction name="2-Hydroxyethylenedicarboxylate carboxy-lyase (pyruvate-forming)" reversible="false" id="R00219">
				<listOfReactants>
					<speciesReference species="C03981" stoichiometry="1"/>
				</listOfReactants>
				<listOfProducts>
					<speciesReference species="C00022" stoichiometry="1"/>
					<speciesReference species="C00011" stoichiometry="1"/>
				</listOfProducts>
				<kineticLaw>
					<math xmlns="http://www.w3.org/1998/Math/MathML">
						<ci> FLUX_VALUE </ci>
					</math>
					<listOfParameters>
						<parameter id="LOWER_BOUND" value="0" units="mmol_per_gDW_per_hr" constant="false"/>
						<parameter id="UPPER_BOUND" value="1000" units="mmol_per_gDW_per_hr" constant="false"/>
						<parameter id="FLUX_VALUE" value="1000" units="mmol_per_gDW_per_hr" constant="false"/>
						<parameter id="OBJECTIVE_COEFFICIENT" value="0" units="mmol_per_gDW_per_hr" constant="false"/>
					</listOfParameters>
				</kineticLaw>
				<notes>
					<body xmlns="http://www.w3.org/1999/xhtml">
						<p>GENE_ASSOCIATION: PROKKA_02118</p>
						<p>EC Number: 4.1.1.-</p>
						<p>SUBSYSTEM: rn00620 Pyruvate metabolism
///
</p>
						<p>Confidence Level: </p>
						<p>AUTHORS:</p>
					</body>
				</notes>
			</reaction>
			<reaction name="L-serine ammonia-lyase" reversible="false" id="R00220">
				<listOfReactants>
					<speciesReference species="C00065" stoichiometry="1"/>
				</listOfReactants>
				<listOfProducts>
					<speciesReference species="C00022" stoichiometry="1"/>
					<speciesReference species="C00014" stoichiometry="1"/>
				</listOfProducts>
				<kineticLaw>
					<math xmlns="http://www.w3.org/1998/Math/MathML">
						<ci> FLUX_VALUE </ci>
					</math>
					<listOfParameters>
						<parameter id="LOWER_BOUND" value="0" units="mmol_per_gDW_per_hr" constant="false"/>
						<parameter id="UPPER_BOUND" value="1000" units="mmol_per_gDW_per_hr" constant="false"/>
						<parameter id="FLUX_VALUE" value="1000" units="mmol_per_gDW_per_hr" constant="false"/>
						<parameter id="OBJECTIVE_COEFFICIENT" value="0" units="mmol_per_gDW_per_hr" constant="false"/>
					</listOfParameters>
				</kineticLaw>
				<notes>
					<body xmlns="http://www.w3.org/1999/xhtml">
						<p>GENE_ASSOCIATION: PROKKA_03664 OR PROKKA_01802 OR PROKKA_02158 OR PROKKA_02716</p>
						<p>EC Number: 4.3.1.17; 4.3.1.19</p>
						<p>SUBSYSTEM: rn00260 Glycine, serine and threonine metabolism; rn01100 Metabolic pathways; rn01110 Biosynthesis of secondary metabolites; rn01200 Carbon metabolism; rn01230 Biosynthesis of amino acids</p>
						<p>Confidence Level: </p>
						<p>AUTHORS:</p>
					</body>
				</notes>
			</reaction>
			<reaction name="D-serine ammonia-lyase" reversible="false" id="R00221">
				<listOfReactants>
					<speciesReference species="C00740" stoichiometry="1"/>
				</listOfReactants>
				<listOfProducts>
					<speciesReference species="C00022" stoichiometry="1"/>
					<speciesReference species="C00014" stoichiometry="1"/>
				</listOfProducts>
				<kineticLaw>
					<math xmlns="http://www.w3.org/1998/Math/MathML">
						<ci> FLUX_VALUE </ci>
					</math>
					<listOfParameters>
						<parameter id="LOWER_BOUND" value="0" units="mmol_per_gDW_per_hr" constant="false"/>
						<parameter id="UPPER_BOUND" value="1000" units="mmol_per_gDW_per_hr" constant="false"/>
						<parameter id="FLUX_VALUE" value="1000" units="mmol_per_gDW_per_hr" constant="false"/>
						<parameter id="OBJECTIVE_COEFFICIENT" value="0" units="mmol_per_gDW_per_hr" constant="false"/>
					</listOfParameters>
				</kineticLaw>
				<notes>
					<body xmlns="http://www.w3.org/1999/xhtml">
						<p>GENE_ASSOCIATION: PROKKA_00236</p>
						<p>EC Number: 4.3.1.18</p>
						<p>SUBSYSTEM: rn00260 Glycine, serine and threonine metabolism</p>
						<p>Confidence Level: </p>
						<p>AUTHORS:</p>
					</body>
				</notes>
			</reaction>
			<reaction name="acetyl-CoA:phosphate acetyltransferase" reversible="true" id="R00230">
				<listOfReactants>
					<speciesReference species="C00024" stoichiometry="1"/>
					<speciesReference species="C00009" stoichiometry="1"/>
				</listOfReactants>
				<listOfProducts>
					<speciesReference species="C00227" stoichiometry="1"/>
					<speciesReference species="C00010" stoichiometry="1"/>
				</listOfProducts>
				<kineticLaw>
					<math xmlns="http://www.w3.org/1998/Math/MathML">
						<ci> FLUX_VALUE </ci>
					</math>
					<listOfParameters>
						<parameter id="LOWER_BOUND" value="-1000" units="mmol_per_gDW_per_hr" constant="false"/>
						<parameter id="UPPER_BOUND" value="1000" units="mmol_per_gDW_per_hr" constant="false"/>
						<parameter id="FLUX_VALUE" value="1000" units="mmol_per_gDW_per_hr" constant="false"/>
						<parameter id="OBJECTIVE_COEFFICIENT" value="0" units="mmol_per_gDW_per_hr" constant="false"/>
					</listOfParameters>
				</kineticLaw>
				<notes>
					<body xmlns="http://www.w3.org/1999/xhtml">
						<p>GENE_ASSOCIATION: PROKKA_00635</p>
						<p>EC Number: 2.3.1.8</p>
						<p>SUBSYSTEM: rn00430 Taurine and hypotaurine metabolism; rn00620 Pyruvate metabolism; rn00680 Methane metabolism; rn00720 Carbon fixation pathways in prokaryotes; rn01100 Metabolic pathways; rn01120 Microbial metabolism in diverse environments; rn01200 Carbon metabolism</p>
						<p>Confidence Level: </p>
						<p>AUTHORS:</p>
					</body>
				</notes>
			</reaction>
			<reaction name="Acetate:CoA ligase (AMP-forming)" reversible="false" id="R00235">
				<listOfReactants>
					<speciesReference species="C00002" stoichiometry="1"/>
					<speciesReference species="C00033" stoichiometry="1"/>
					<speciesReference species="C00010" stoichiometry="1"/>
				</listOfReactants>
				<listOfProducts>
					<speciesReference species="C00020" stoichiometry="1"/>
					<speciesReference species="C00013" stoichiometry="1"/>
					<speciesReference species="C00024" stoichiometry="1"/>
				</listOfProducts>
				<kineticLaw>
					<math xmlns="http://www.w3.org/1998/Math/MathML">
						<ci> FLUX_VALUE </ci>
					</math>
					<listOfParameters>
						<parameter id="LOWER_BOUND" value="0" units="mmol_per_gDW_per_hr" constant="false"/>
						<parameter id="UPPER_BOUND" value="1000" units="mmol_per_gDW_per_hr" constant="false"/>
						<parameter id="FLUX_VALUE" value="1000" units="mmol_per_gDW_per_hr" constant="false"/>
						<parameter id="OBJECTIVE_COEFFICIENT" value="0" units="mmol_per_gDW_per_hr" constant="false"/>
					</listOfParameters>
				</kineticLaw>
				<notes>
					<body xmlns="http://www.w3.org/1999/xhtml">
						<p>GENE_ASSOCIATION: PROKKA_01207 OR PROKKA_02495 OR PROKKA_00999</p>
						<p>EC Number: 6.2.1.1</p>
						<p>SUBSYSTEM: rn00010 Glycolysis / Gluconeogenesis; rn00680 Methane metabolism; rn00720 Carbon fixation pathways in prokaryotes; rn01100 Metabolic pathways; rn01110 Biosynthesis of secondary metabolites; rn01120 Microbial metabolism in diverse environments; rn01200 Carbon metabolism</p>
						<p>Confidence Level: </p>
						<p>AUTHORS:</p>
					</body>
				</notes>
			</reaction>
			<reaction name="acetyl adenylate:CoA acetyltransferase" reversible="true" id="R00236">
				<listOfReactants>
					<speciesReference species="C05993" stoichiometry="1"/>
					<speciesReference species="C00010" stoichiometry="1"/>
				</listOfReactants>
				<listOfProducts>
					<speciesReference species="C00020" stoichiometry="1"/>
					<speciesReference species="C00024" stoichiometry="1"/>
				</listOfProducts>
				<kineticLaw>
					<math xmlns="http://www.w3.org/1998/Math/MathML">
						<ci> FLUX_VALUE </ci>
					</math>
					<listOfParameters>
						<parameter id="LOWER_BOUND" value="-1000" units="mmol_per_gDW_per_hr" constant="false"/>
						<parameter id="UPPER_BOUND" value="1000" units="mmol_per_gDW_per_hr" constant="false"/>
						<parameter id="FLUX_VALUE" value="1000" units="mmol_per_gDW_per_hr" constant="false"/>
						<parameter id="OBJECTIVE_COEFFICIENT" value="0" units="mmol_per_gDW_per_hr" constant="false"/>
					</listOfParameters>
				</kineticLaw>
				<notes>
					<body xmlns="http://www.w3.org/1999/xhtml">
						<p>GENE_ASSOCIATION: PROKKA_01207 OR PROKKA_02495 OR PROKKA_00999</p>
						<p>EC Number: 6.2.1.1</p>
						<p>SUBSYSTEM: rn00620 Pyruvate metabolism</p>
						<p>Confidence Level: </p>
						<p>AUTHORS:</p>
					</body>
				</notes>
			</reaction>
			<reaction name="Acetyl-CoA:acetyl-CoA C-acetyltransferase" reversible="true" id="R00238">
				<listOfReactants>
					<speciesReference species="C00024" stoichiometry="2"/>
				</listOfReactants>
				<listOfProducts>
					<speciesReference species="C00010" stoichiometry="1"/>
					<speciesReference species="C00332" stoichiometry="1"/>
				</listOfProducts>
				<kineticLaw>
					<math xmlns="http://www.w3.org/1998/Math/MathML">
						<ci> FLUX_VALUE </ci>
					</math>
					<listOfParameters>
						<parameter id="LOWER_BOUND" value="-1000" units="mmol_per_gDW_per_hr" constant="false"/>
						<parameter id="UPPER_BOUND" value="1000" units="mmol_per_gDW_per_hr" constant="false"/>
						<parameter id="FLUX_VALUE" value="1000" units="mmol_per_gDW_per_hr" constant="false"/>
						<parameter id="OBJECTIVE_COEFFICIENT" value="0" units="mmol_per_gDW_per_hr" constant="false"/>
					</listOfParameters>
				</kineticLaw>
				<notes>
					<body xmlns="http://www.w3.org/1999/xhtml">
						<p>GENE_ASSOCIATION: PROKKA_01707 OR PROKKA_01698 OR PROKKA_02947 OR PROKKA_03725</p>
						<p>EC Number: 2.3.1.9</p>
						<p>SUBSYSTEM: rn00071 Fatty acid degradation</p>
						<p>Confidence Level: </p>
						<p>AUTHORS:</p>
					</body>
				</notes>
			</reaction>
			<reaction name="L-glutamate:NAD+ oxidoreductase (deaminating)" reversible="false" id="R00243">
				<listOfReactants>
					<speciesReference species="C00025" stoichiometry="1"/>
					<speciesReference species="C00003" stoichiometry="1"/>
					<speciesReference species="C00001" stoichiometry="1"/>
				</listOfReactants>
				<listOfProducts>
					<speciesReference species="C00026" stoichiometry="1"/>
					<speciesReference species="C00014" stoichiometry="1"/>
					<speciesReference species="C00004" stoichiometry="1"/>
					<speciesReference species="C00080" stoichiometry="1"/>
				</listOfProducts>
				<kineticLaw>
					<math xmlns="http://www.w3.org/1998/Math/MathML">
						<ci> FLUX_VALUE </ci>
					</math>
					<listOfParameters>
						<parameter id="LOWER_BOUND" value="-0" units="mmol_per_gDW_per_hr" constant="false"/>
						<parameter id="UPPER_BOUND" value="1000" units="mmol_per_gDW_per_hr" constant="false"/>
						<parameter id="FLUX_VALUE" value="1000" units="mmol_per_gDW_per_hr" constant="false"/>
						<parameter id="OBJECTIVE_COEFFICIENT" value="0" units="mmol_per_gDW_per_hr" constant="false"/>
					</listOfParameters>
				</kineticLaw>
				<notes>
					<body xmlns="http://www.w3.org/1999/xhtml">
						<p>GENE_ASSOCIATION: PROKKA_01509 OR PROKKA_00288</p>
						<p>EC Number: 1.4.1.2; 1.4.1.3</p>
						<p>SUBSYSTEM: rn00250 Alanine, aspartate and glutamate metabolism; rn00330 Arginine and proline metabolism; rn00430 Taurine and hypotaurine metabolism; rn00471 D-Glutamine and D-glutamate metabolism; rn00910 Nitrogen metabolism; rn01100 Metabolic pathways</p>
						<p>Confidence Level: </p>
						<p>AUTHORS:</p>
					</body>
				</notes>
			</reaction>
			<reaction name="L-Glutamate:proton symporter" reversible="false" id="R901">
				<listOfReactants>
					<speciesReference species="C00025_e" stoichiometry="1"/>
					<speciesReference species="C00080_e" stoichiometry="1"/>
				</listOfReactants>
				<listOfProducts>
					<speciesReference species="C00025" stoichiometry="1"/>
					<speciesReference species="C00080" stoichiometry="1"/>
				</listOfProducts>
				<kineticLaw>
					<math xmlns="http://www.w3.org/1998/Math/MathML">
						<ci> FLUX_VALUE </ci>
					</math>
					<listOfParameters>
						<parameter id="LOWER_BOUND" value="0" units="mmol_per_gDW_per_hr" constant="false"/>
						<parameter id="UPPER_BOUND" value="1000" units="mmol_per_gDW_per_hr" constant="false"/>
						<parameter id="FLUX_VALUE" value="1000" units="mmol_per_gDW_per_hr" constant="false"/>
						<parameter id="OBJECTIVE_COEFFICIENT" value="0" units="mmol_per_gDW_per_hr" constant="false"/>
					</listOfParameters>
				</kineticLaw>
				<notes>
					<body xmlns="http://www.w3.org/1999/xhtml">
						<p>GENE_ASSOCIATION: PROKKA_03730 OR PROKKA_00698</p>
						<p>EC Number: </p>
						<p>SUBSYSTEM: </p>
						<p>Confidence Level: </p>
						<p>AUTHORS:</p>
					</body>
				</notes>
			</reaction>
			<reaction name="L-Glutamate:sodium symporter" reversible="false" id="R902">
				<listOfReactants>
					<speciesReference species="C00025_e" stoichiometry="1"/>
					<speciesReference species="C01330_e" stoichiometry="1"/>
				</listOfReactants>
				<listOfProducts>
					<speciesReference species="C00025" stoichiometry="1"/>
					<speciesReference species="C01330" stoichiometry="1"/>
				</listOfProducts>
				<kineticLaw>
					<math xmlns="http://www.w3.org/1998/Math/MathML">
						<ci> FLUX_VALUE </ci>
					</math>
					<listOfParameters>
						<parameter id="LOWER_BOUND" value="0" units="mmol_per_gDW_per_hr" constant="false"/>
						<parameter id="UPPER_BOUND" value="1000" units="mmol_per_gDW_per_hr" constant="false"/>
						<parameter id="FLUX_VALUE" value="1000" units="mmol_per_gDW_per_hr" constant="false"/>
						<parameter id="OBJECTIVE_COEFFICIENT" value="0" units="mmol_per_gDW_per_hr" constant="false"/>
					</listOfParameters>
				</kineticLaw>
				<notes>
					<body xmlns="http://www.w3.org/1999/xhtml">
						<p>GENE_ASSOCIATION: PROKKA_02404</p>
						<p>EC Number: </p>
						<p>SUBSYSTEM: </p>
						<p>Confidence Level: </p>
						<p>AUTHORS:</p>
					</body>
				</notes>
			</reaction>
			<reaction name="L-Glutamate permease" reversible="false" id="R903">
				<listOfReactants>
					<speciesReference species="C00025_e" stoichiometry="1"/>
				</listOfReactants>
				<listOfProducts>
					<speciesReference species="C00025" stoichiometry="1"/>
				</listOfProducts>
				<kineticLaw>
					<math xmlns="http://www.w3.org/1998/Math/MathML">
						<ci> FLUX_VALUE </ci>
					</math>
					<listOfParameters>
						<parameter id="LOWER_BOUND" value="0" units="mmol_per_gDW_per_hr" constant="false"/>
						<parameter id="UPPER_BOUND" value="1000" units="mmol_per_gDW_per_hr" constant="false"/>
						<parameter id="FLUX_VALUE" value="1000" units="mmol_per_gDW_per_hr" constant="false"/>
						<parameter id="OBJECTIVE_COEFFICIENT" value="0" units="mmol_per_gDW_per_hr" constant="false"/>
					</listOfParameters>
				</kineticLaw>
				<notes>
					<body xmlns="http://www.w3.org/1999/xhtml">
						<p>GENE_ASSOCIATION: PROKKA_01870 OR PROKKA_03339 OR PROKKA_00411 OR PROKKA_00466 OR PROKKA_03730 OR PROKKA_03663 OR PROKKA_03477 OR PROKKA_00810 OR PROKKA_00977 OR PROKKA_03184 OR PROKKA_03185 OR PROKKA_03308</p>
						<p>EC Number: </p>
						<p>SUBSYSTEM: </p>
						<p>Confidence Level: </p>
						<p>AUTHORS:</p>
					</body>
				</notes>
			</reaction>
			<reaction name="L-Glutamate gamma-semialdehyde:NAD+ oxidoreductase" reversible="false" id="R00245">
				<listOfReactants>
					<speciesReference species="C01165" stoichiometry="1"/>
					<speciesReference species="C00003" stoichiometry="1"/>
					<speciesReference species="C00001" stoichiometry="1"/>
				</listOfReactants>
				<listOfProducts>
					<speciesReference species="C00004" stoichiometry="1"/>
					<speciesReference species="C00025" stoichiometry="1"/>
					<speciesReference species="C00080" stoichiometry="1"/>
				</listOfProducts>
				<kineticLaw>
					<math xmlns="http://www.w3.org/1998/Math/MathML">
						<ci> FLUX_VALUE </ci>
					</math>
					<listOfParameters>
						<parameter id="LOWER_BOUND" value="0" units="mmol_per_gDW_per_hr" constant="false"/>
						<parameter id="UPPER_BOUND" value="1000" units="mmol_per_gDW_per_hr" constant="false"/>
						<parameter id="FLUX_VALUE" value="1000" units="mmol_per_gDW_per_hr" constant="false"/>
						<parameter id="OBJECTIVE_COEFFICIENT" value="0" units="mmol_per_gDW_per_hr" constant="false"/>
					</listOfParameters>
				</kineticLaw>
				<notes>
					<body xmlns="http://www.w3.org/1999/xhtml">
						<p>GENE_ASSOCIATION: PROKKA_03312</p>
						<p>EC Number: 1.2.1.88</p>
						<p>SUBSYSTEM: rn00330 Arginine and proline metabolism</p>
						<p>Confidence Level: </p>
						<p>AUTHORS:</p>
					</body>
				</notes>
			</reaction>
			<reaction name="L-Glutamate:NADP+ oxidoreductase (deaminating)" reversible="false" id="R00248">
				<listOfReactants>
					<speciesReference species="C00025" stoichiometry="1"/>
					<speciesReference species="C00006" stoichiometry="1"/>
					<speciesReference species="C00001" stoichiometry="1"/>
				</listOfReactants>
				<listOfProducts>
					<speciesReference species="C00026" stoichiometry="1"/>
					<speciesReference species="C00014" stoichiometry="1"/>
					<speciesReference species="C00005" stoichiometry="1"/>
					<speciesReference species="C00080" stoichiometry="1"/>
				</listOfProducts>
				<kineticLaw>
					<math xmlns="http://www.w3.org/1998/Math/MathML">
						<ci> FLUX_VALUE </ci>
					</math>
					<listOfParameters>
						<parameter id="LOWER_BOUND" value="0" units="mmol_per_gDW_per_hr" constant="false"/>
						<parameter id="UPPER_BOUND" value="1000" units="mmol_per_gDW_per_hr" constant="false"/>
						<parameter id="FLUX_VALUE" value="1000" units="mmol_per_gDW_per_hr" constant="false"/>
						<parameter id="OBJECTIVE_COEFFICIENT" value="0" units="mmol_per_gDW_per_hr" constant="false"/>
					</listOfParameters>
				</kineticLaw>
				<notes>
					<body xmlns="http://www.w3.org/1999/xhtml">
						<p>GENE_ASSOCIATION: PROKKA_01509 OR PROKKA_00288</p>
						<p>EC Number: 1.4.1.3; 1.4.1.4; 1.4.1.13</p>
						<p>SUBSYSTEM: rn00250 Alanine, aspartate and glutamate metabolism; rn00330 Arginine and proline metabolism; rn00471 D-Glutamine and D-glutamate metabolism; rn00910 Nitrogen metabolism; rn01100 Metabolic pathways</p>
						<p>Confidence Level: </p>
						<p>AUTHORS:</p>
					</body>
				</notes>
			</reaction>
			<reaction name="L-Glutamate:ammonia ligase (ADP-forming)" reversible="false" id="R00253">
				<listOfReactants>
					<speciesReference species="C00025" stoichiometry="1"/>
					<speciesReference species="C00014" stoichiometry="1"/>
					<speciesReference species="C00002" stoichiometry="1"/>
				</listOfReactants>
				<listOfProducts>
					<speciesReference species="C00064" stoichiometry="1"/>
					<speciesReference species="C00008" stoichiometry="1"/>
					<speciesReference species="C00009" stoichiometry="1"/>
				</listOfProducts>
				<kineticLaw>
					<math xmlns="http://www.w3.org/1998/Math/MathML">
						<ci> FLUX_VALUE </ci>
					</math>
					<listOfParameters>
						<parameter id="LOWER_BOUND" value="0" units="mmol_per_gDW_per_hr" constant="false"/>
						<parameter id="UPPER_BOUND" value="1000" units="mmol_per_gDW_per_hr" constant="false"/>
						<parameter id="FLUX_VALUE" value="1000" units="mmol_per_gDW_per_hr" constant="false"/>
						<parameter id="OBJECTIVE_COEFFICIENT" value="0" units="mmol_per_gDW_per_hr" constant="false"/>
					</listOfParameters>
				</kineticLaw>
				<notes>
					<body xmlns="http://www.w3.org/1999/xhtml">
						<p>GENE_ASSOCIATION: PROKKA_02198 OR PROKKA_02507</p>
						<p>EC Number: 6.3.1.2</p>
						<p>SUBSYSTEM: rn00250 Alanine, aspartate and glutamate metabolism; rn00330 Arginine and proline metabolism; rn00630 Glyoxylate and dicarboxylate metabolism; rn00910 Nitrogen metabolism; rn01100 Metabolic pathways; rn01120 Microbial metabolism in diverse environments; rn01230 Biosynthesis of amino acids</p>
						<p>Confidence Level: </p>
						<p>AUTHORS:</p>
					</body>
				</notes>
			</reaction>
			<reaction name="L-glutamine amidohydrolase" reversible="false" id="R00256">
				<listOfReactants>
					<speciesReference species="C00064" stoichiometry="1"/>
					<speciesReference species="C00001" stoichiometry="1"/>
				</listOfReactants>
				<listOfProducts>
					<speciesReference species="C00025" stoichiometry="1"/>
					<speciesReference species="C00014" stoichiometry="1"/>
				</listOfProducts>
				<kineticLaw>
					<math xmlns="http://www.w3.org/1998/Math/MathML">
						<ci> FLUX_VALUE </ci>
					</math>
					<listOfParameters>
						<parameter id="LOWER_BOUND" value="0" units="mmol_per_gDW_per_hr" constant="false"/>
						<parameter id="UPPER_BOUND" value="1000" units="mmol_per_gDW_per_hr" constant="false"/>
						<parameter id="FLUX_VALUE" value="1000" units="mmol_per_gDW_per_hr" constant="false"/>
						<parameter id="OBJECTIVE_COEFFICIENT" value="0" units="mmol_per_gDW_per_hr" constant="false"/>
					</listOfParameters>
				</kineticLaw>
				<notes>
					<body xmlns="http://www.w3.org/1999/xhtml">
						<p>GENE_ASSOCIATION: PROKKA_00117 OR PROKKA_00973</p>
						<p>EC Number: 3.5.1.2; 3.5.1.38</p>
						<p>SUBSYSTEM: rn00250 Alanine, aspartate and glutamate metabolism; rn00330 Arginine and proline metabolism; rn00471 D-Glutamine and D-glutamate metabolism; rn01100 Metabolic pathways</p>
						<p>Confidence Level: </p>
						<p>AUTHORS:</p>
					</body>
				</notes>
			</reaction>
			<reaction name="Deamido-NAD+:L-glutamine amido-ligase (AMP-forming)" reversible="false" id="R00257">
				<listOfReactants>
					<speciesReference species="C00857" stoichiometry="1"/>
					<speciesReference species="C00002" stoichiometry="1"/>
					<speciesReference species="C00064" stoichiometry="1"/>
					<speciesReference species="C00001" stoichiometry="1"/>
				</listOfReactants>
				<listOfProducts>
					<speciesReference species="C00003" stoichiometry="1"/>
					<speciesReference species="C00020" stoichiometry="1"/>
					<speciesReference species="C00013" stoichiometry="1"/>
					<speciesReference species="C00025" stoichiometry="1"/>
				</listOfProducts>
				<kineticLaw>
					<math xmlns="http://www.w3.org/1998/Math/MathML">
						<ci> FLUX_VALUE </ci>
					</math>
					<listOfParameters>
						<parameter id="LOWER_BOUND" value="0" units="mmol_per_gDW_per_hr" constant="false"/>
						<parameter id="UPPER_BOUND" value="1000" units="mmol_per_gDW_per_hr" constant="false"/>
						<parameter id="FLUX_VALUE" value="1000" units="mmol_per_gDW_per_hr" constant="false"/>
						<parameter id="OBJECTIVE_COEFFICIENT" value="0" units="mmol_per_gDW_per_hr" constant="false"/>
					</listOfParameters>
				</kineticLaw>
				<notes>
					<body xmlns="http://www.w3.org/1999/xhtml">
						<p>GENE_ASSOCIATION: PROKKA_00087</p>
						<p>EC Number: 6.3.5.1</p>
						<p>SUBSYSTEM: rn00760 Nicotinate and nicotinamide metabolism; rn01100 Metabolic pathways</p>
						<p>Confidence Level: </p>
						<p>AUTHORS:</p>
					</body>
				</notes>
			</reaction>
			<reaction name="L-Alanine:2-oxoglutarate aminotransferase" reversible="true" id="R00258">
				<listOfReactants>
					<speciesReference species="C00026" stoichiometry="1"/>
					<speciesReference species="C00041" stoichiometry="1"/>
				</listOfReactants>
				<listOfProducts>
					<speciesReference species="C00022" stoichiometry="1"/>
					<speciesReference species="C00025" stoichiometry="1"/>
				</listOfProducts>
				<kineticLaw>
					<math xmlns="http://www.w3.org/1998/Math/MathML">
						<ci> FLUX_VALUE </ci>
					</math>
					<listOfParameters>
						<parameter id="LOWER_BOUND" value="-1000" units="mmol_per_gDW_per_hr" constant="false"/>
						<parameter id="UPPER_BOUND" value="1000" units="mmol_per_gDW_per_hr" constant="false"/>
						<parameter id="FLUX_VALUE" value="1000" units="mmol_per_gDW_per_hr" constant="false"/>
						<parameter id="OBJECTIVE_COEFFICIENT" value="0" units="mmol_per_gDW_per_hr" constant="false"/>
					</listOfParameters>
				</kineticLaw>
				<notes>
					<body xmlns="http://www.w3.org/1999/xhtml">
						<p>GENE_ASSOCIATION: PROKKA_03209</p>
						<p>EC Number: 2.6.1.2</p>
						<p>SUBSYSTEM: rn00250 Alanine, aspartate and glutamate metabolism; rn00710 Carbon fixation in photosynthetic organisms; rn01100 Metabolic pathways; rn01120 Microbial metabolism in diverse environments; rn01200 Carbon metabolism; rn01210 2-Oxocarboxylic acid metabolism; rn01230 Biosynthesis of amino acids</p>
						<p>Confidence Level: </p>
						<p>AUTHORS:</p>
					</body>
				</notes>
			</reaction>
			<reaction name="Exchange Reaction of L-Alanine" reversible="true" id="EX_C00041_e_">
				<listOfReactants>
					<speciesReference species="C00041_e" stoichiometry="1"/>
				</listOfReactants>
				<kineticLaw>
					<math xmlns="http://www.w3.org/1998/Math/MathML">
						<ci> FLUX_VALUE </ci>
					</math>
					<listOfParameters>
						<parameter id="LOWER_BOUND" value="-1000" units="mmol_per_gDW_per_hr" constant="false"/>
						<parameter id="UPPER_BOUND" value="1000" units="mmol_per_gDW_per_hr" constant="false"/>
						<parameter id="FLUX_VALUE" value="1000" units="mmol_per_gDW_per_hr" constant="false"/>
						<parameter id="OBJECTIVE_COEFFICIENT" value="0" units="mmol_per_gDW_per_hr" constant="false"/>
					</listOfParameters>
				</kineticLaw>
				<notes>
					<body xmlns="http://www.w3.org/1999/xhtml">
						<p>GENE_ASSOCIATION: </p>
						<p>EC Number: </p>
						<p>SUBSYSTEM: Exchange</p>
						<p>Confidence Level: </p>
						<p>AUTHORS:</p>
					</body>
				</notes>
			</reaction>
			<reaction name="Aacetyl-CoA:L-glutamate N-acetyltransferase" reversible="false" id="R00259">
				<listOfReactants>
					<speciesReference species="C00025" stoichiometry="1"/>
					<speciesReference species="C00024" stoichiometry="1"/>
				</listOfReactants>
				<listOfProducts>
					<speciesReference species="C00010" stoichiometry="1"/>
					<speciesReference species="C00624" stoichiometry="1"/>
				</listOfProducts>
				<kineticLaw>
					<math xmlns="http://www.w3.org/1998/Math/MathML">
						<ci> FLUX_VALUE </ci>
					</math>
					<listOfParameters>
						<parameter id="LOWER_BOUND" value="0" units="mmol_per_gDW_per_hr" constant="false"/>
						<parameter id="UPPER_BOUND" value="1000" units="mmol_per_gDW_per_hr" constant="false"/>
						<parameter id="FLUX_VALUE" value="1000" units="mmol_per_gDW_per_hr" constant="false"/>
						<parameter id="OBJECTIVE_COEFFICIENT" value="0" units="mmol_per_gDW_per_hr" constant="false"/>
					</listOfParameters>
				</kineticLaw>
				<notes>
					<body xmlns="http://www.w3.org/1999/xhtml">
						<p>GENE_ASSOCIATION: PROKKA_00486 OR PROKKA_01113</p>
						<p>EC Number: 2.3.1.1</p>
						<p>SUBSYSTEM: rn00330 Arginine and proline metabolism; rn01100 Metabolic pathways; rn01110 Biosynthesis of secondary metabolites; rn01210 2-Oxocarboxylic acid metabolism; rn01230 Biosynthesis of amino acids</p>
						<p>Confidence Level: </p>
						<p>AUTHORS:</p>
					</body>
				</notes>
			</reaction>
			<reaction name="Glutamate racemase" reversible="true" id="R00260">
				<listOfReactants>
					<speciesReference species="C00217" stoichiometry="1"/>
				</listOfReactants>
				<listOfProducts>
					<speciesReference species="C00025" stoichiometry="1"/>
				</listOfProducts>
				<kineticLaw>
					<math xmlns="http://www.w3.org/1998/Math/MathML">
						<ci> FLUX_VALUE </ci>
					</math>
					<listOfParameters>
						<parameter id="LOWER_BOUND" value="-1000" units="mmol_per_gDW_per_hr" constant="false"/>
						<parameter id="UPPER_BOUND" value="1000" units="mmol_per_gDW_per_hr" constant="false"/>
						<parameter id="FLUX_VALUE" value="1000" units="mmol_per_gDW_per_hr" constant="false"/>
						<parameter id="OBJECTIVE_COEFFICIENT" value="0" units="mmol_per_gDW_per_hr" constant="false"/>
					</listOfParameters>
				</kineticLaw>
				<notes>
					<body xmlns="http://www.w3.org/1999/xhtml">
						<p>GENE_ASSOCIATION: PROKKA_01294 OR PROKKA_00750</p>
						<p>EC Number: 5.1.1.3</p>
						<p>SUBSYSTEM: rn00471 D-Glutamine and D-glutamate metabolism; rn01100 Metabolic pathways</p>
						<p>Confidence Level: </p>
						<p>AUTHORS:</p>
					</body>
				</notes>
			</reaction>
			<reaction name="Isocitrate:NADP+ oxidoreductase (decarboxylating)" reversible="false" id="R00267">
				<listOfReactants>
					<speciesReference species="C00311" stoichiometry="1"/>
					<speciesReference species="C00006" stoichiometry="1"/>
				</listOfReactants>
				<listOfProducts>
					<speciesReference species="C00005" stoichiometry="1"/>
					<speciesReference species="C00026" stoichiometry="1"/>
					<speciesReference species="C00011" stoichiometry="1"/>
					<speciesReference species="C00080" stoichiometry="1"/>
				</listOfProducts>
				<kineticLaw>
					<math xmlns="http://www.w3.org/1998/Math/MathML">
						<ci> FLUX_VALUE </ci>
					</math>
					<listOfParameters>
						<parameter id="LOWER_BOUND" value="0" units="mmol_per_gDW_per_hr" constant="false"/>
						<parameter id="UPPER_BOUND" value="1000" units="mmol_per_gDW_per_hr" constant="false"/>
						<parameter id="FLUX_VALUE" value="1000" units="mmol_per_gDW_per_hr" constant="false"/>
						<parameter id="OBJECTIVE_COEFFICIENT" value="0" units="mmol_per_gDW_per_hr" constant="false"/>
					</listOfParameters>
				</kineticLaw>
				<notes>
					<body xmlns="http://www.w3.org/1999/xhtml">
						<p>GENE_ASSOCIATION: PROKKA_02091 OR PROKKA_02093</p>
						<p>EC Number: 1.1.1.42</p>
						<p>SUBSYSTEM: rn00480 Glutathione metabolism; rn00720 Carbon fixation pathways in prokaryotes; rn01100 Metabolic pathways; rn01120 Microbial metabolism in diverse environments; rn01200 Carbon metabolism; rn01210 2-Oxocarboxylic acid metabolism; rn01230 Biosynthesis of amino acids</p>
						<p>Confidence Level: </p>
						<p>AUTHORS:</p>
					</body>
				</notes>
			</reaction>
			<reaction name="Superoxide:superoxide oxidoreductase" reversible="false" id="R00275">
				<listOfReactants>
					<speciesReference species="C00704" stoichiometry="2"/>
					<speciesReference species="C00080" stoichiometry="2"/>
				</listOfReactants>
				<listOfProducts>
					<speciesReference species="C00007" stoichiometry="1"/>
					<speciesReference species="C00027" stoichiometry="1"/>
				</listOfProducts>
				<kineticLaw>
					<math xmlns="http://www.w3.org/1998/Math/MathML">
						<ci> FLUX_VALUE </ci>
					</math>
					<listOfParameters>
						<parameter id="LOWER_BOUND" value="0" units="mmol_per_gDW_per_hr" constant="false"/>
						<parameter id="UPPER_BOUND" value="1000" units="mmol_per_gDW_per_hr" constant="false"/>
						<parameter id="FLUX_VALUE" value="1000" units="mmol_per_gDW_per_hr" constant="false"/>
						<parameter id="OBJECTIVE_COEFFICIENT" value="0" units="mmol_per_gDW_per_hr" constant="false"/>
					</listOfParameters>
				</kineticLaw>
				<notes>
					<body xmlns="http://www.w3.org/1999/xhtml">
						<p>GENE_ASSOCIATION: PROKKA_02207 OR PROKKA_01500</p>
						<p>EC Number: 1.15.1.1</p>
						<p>SUBSYSTEM: </p>
						<p>Confidence Level: </p>
						<p>AUTHORS:</p>
					</body>
				</notes>
			</reaction>
			<reaction name="Pyridoxamine-5'-phosphate:oxygen oxidoreductase (deaminating)" reversible="false" id="R00277">
				<listOfReactants>
					<speciesReference species="C00647" stoichiometry="1"/>
					<speciesReference species="C00007" stoichiometry="1"/>
					<speciesReference species="C00001" stoichiometry="1"/>
				</listOfReactants>
				<listOfProducts>
					<speciesReference species="C00018" stoichiometry="1"/>
					<speciesReference species="C00014" stoichiometry="1"/>
					<speciesReference species="C00027" stoichiometry="1"/>
				</listOfProducts>
				<kineticLaw>
					<math xmlns="http://www.w3.org/1998/Math/MathML">
						<ci> FLUX_VALUE </ci>
					</math>
					<listOfParameters>
						<parameter id="LOWER_BOUND" value="0" units="mmol_per_gDW_per_hr" constant="false"/>
						<parameter id="UPPER_BOUND" value="1000" units="mmol_per_gDW_per_hr" constant="false"/>
						<parameter id="FLUX_VALUE" value="1000" units="mmol_per_gDW_per_hr" constant="false"/>
						<parameter id="OBJECTIVE_COEFFICIENT" value="0" units="mmol_per_gDW_per_hr" constant="false"/>
					</listOfParameters>
				</kineticLaw>
				<notes>
					<body xmlns="http://www.w3.org/1999/xhtml">
						<p>GENE_ASSOCIATION: PROKKA_01218</p>
						<p>EC Number: 1.4.3.5</p>
						<p>SUBSYSTEM: rn00750 Vitamin B6 metabolism; rn01100 Metabolic pathways</p>
						<p>Confidence Level: </p>
						<p>AUTHORS:</p>
					</body>
				</notes>
			</reaction>
			<reaction name="Pyridoxine 5-phosphate:oxygen oxidoreductase" reversible="false" id="R00278">
				<listOfReactants>
					<speciesReference species="C00627" stoichiometry="1"/>
					<speciesReference species="C00007" stoichiometry="1"/>
				</listOfReactants>
				<listOfProducts>
					<speciesReference species="C00018" stoichiometry="1"/>
					<speciesReference species="C00027" stoichiometry="1"/>
				</listOfProducts>
				<kineticLaw>
					<math xmlns="http://www.w3.org/1998/Math/MathML">
						<ci> FLUX_VALUE </ci>
					</math>
					<listOfParameters>
						<parameter id="LOWER_BOUND" value="0" units="mmol_per_gDW_per_hr" constant="false"/>
						<parameter id="UPPER_BOUND" value="1000" units="mmol_per_gDW_per_hr" constant="false"/>
						<parameter id="FLUX_VALUE" value="1000" units="mmol_per_gDW_per_hr" constant="false"/>
						<parameter id="OBJECTIVE_COEFFICIENT" value="0" units="mmol_per_gDW_per_hr" constant="false"/>
					</listOfParameters>
				</kineticLaw>
				<notes>
					<body xmlns="http://www.w3.org/1999/xhtml">
						<p>GENE_ASSOCIATION: PROKKA_01218</p>
						<p>EC Number: 1.4.3.5</p>
						<p>SUBSYSTEM: rn00750 Vitamin B6 metabolism; rn01100 Metabolic pathways</p>
						<p>Confidence Level: </p>
						<p>AUTHORS:</p>
					</body>
				</notes>
			</reaction>
			<reaction name="UDP-glucose:NAD+ 6-oxidoreductase" reversible="false" id="R00286">
				<listOfReactants>
					<speciesReference species="C00029" stoichiometry="1"/>
					<speciesReference species="C00003" stoichiometry="2"/>
					<speciesReference species="C00001" stoichiometry="1"/>
				</listOfReactants>
				<listOfProducts>
					<speciesReference species="C00167" stoichiometry="1"/>
					<speciesReference species="C00004" stoichiometry="2"/>
					<speciesReference species="C00080" stoichiometry="2"/>
				</listOfProducts>
				<kineticLaw>
					<math xmlns="http://www.w3.org/1998/Math/MathML">
						<ci> FLUX_VALUE </ci>
					</math>
					<listOfParameters>
						<parameter id="LOWER_BOUND" value="0" units="mmol_per_gDW_per_hr" constant="false"/>
						<parameter id="UPPER_BOUND" value="1000" units="mmol_per_gDW_per_hr" constant="false"/>
						<parameter id="FLUX_VALUE" value="1000" units="mmol_per_gDW_per_hr" constant="false"/>
						<parameter id="OBJECTIVE_COEFFICIENT" value="0" units="mmol_per_gDW_per_hr" constant="false"/>
					</listOfParameters>
				</kineticLaw>
				<notes>
					<body xmlns="http://www.w3.org/1999/xhtml">
						<p>GENE_ASSOCIATION: PROKKA_01041</p>
						<p>EC Number: 1.1.1.22</p>
						<p>SUBSYSTEM: rn00040 Pentose and glucuronate interconversions; rn00053 Ascorbate and aldarate metabolism; rn00500 Starch and sucrose metabolism; rn00520 Amino sugar and nucleotide sugar metabolism; rn01100 Metabolic pathways; rn01110 Biosynthesis of secondary metabolites</p>
						<p>Confidence Level: </p>
						<p>AUTHORS:</p>
					</body>
				</notes>
			</reaction>
			<reaction name="UTP:alpha-D-glucose-1-phosphate uridylyltransferase" reversible="false" id="R00289">
				<listOfReactants>
					<speciesReference species="C00103" stoichiometry="1"/>
					<speciesReference species="C00075" stoichiometry="1"/>
				</listOfReactants>
				<listOfProducts>
					<speciesReference species="C00029" stoichiometry="1"/>
					<speciesReference species="C00013" stoichiometry="1"/>
				</listOfProducts>
				<kineticLaw>
					<math xmlns="http://www.w3.org/1998/Math/MathML">
						<ci> FLUX_VALUE </ci>
					</math>
					<listOfParameters>
						<parameter id="LOWER_BOUND" value="0" units="mmol_per_gDW_per_hr" constant="false"/>
						<parameter id="UPPER_BOUND" value="1000" units="mmol_per_gDW_per_hr" constant="false"/>
						<parameter id="FLUX_VALUE" value="1000" units="mmol_per_gDW_per_hr" constant="false"/>
						<parameter id="OBJECTIVE_COEFFICIENT" value="0" units="mmol_per_gDW_per_hr" constant="false"/>
					</listOfParameters>
				</kineticLaw>
				<notes>
					<body xmlns="http://www.w3.org/1999/xhtml">
						<p>GENE_ASSOCIATION: PROKKA_01042</p>
						<p>EC Number: 2.7.7.9; 2.7.7.64</p>
						<p>SUBSYSTEM: rn00040 Pentose and glucuronate interconversions; rn00052 Galactose metabolism; rn00500 Starch and sucrose metabolism; rn00520 Amino sugar and nucleotide sugar metabolism; rn01100 Metabolic pathways; rn01110 Biosynthesis of secondary metabolites</p>
						<p>Confidence Level: </p>
						<p>AUTHORS:</p>
					</body>
				</notes>
			</reaction>
			<reaction name="protoheme ferro-lyase (protoporphyrin-forming)" reversible="false" id="R00310">
				<listOfReactants>
					<speciesReference species="C02191" stoichiometry="1"/>
					<speciesReference species="C14818" stoichiometry="1"/>
				</listOfReactants>
				<listOfProducts>
					<speciesReference species="C00032" stoichiometry="1"/>
					<speciesReference species="C00080" stoichiometry="2"/>
				</listOfProducts>
				<kineticLaw>
					<math xmlns="http://www.w3.org/1998/Math/MathML">
						<ci> FLUX_VALUE </ci>
					</math>
					<listOfParameters>
						<parameter id="LOWER_BOUND" value="0" units="mmol_per_gDW_per_hr" constant="false"/>
						<parameter id="UPPER_BOUND" value="1000" units="mmol_per_gDW_per_hr" constant="false"/>
						<parameter id="FLUX_VALUE" value="1000" units="mmol_per_gDW_per_hr" constant="false"/>
						<parameter id="OBJECTIVE_COEFFICIENT" value="0" units="mmol_per_gDW_per_hr" constant="false"/>
					</listOfParameters>
				</kineticLaw>
				<notes>
					<body xmlns="http://www.w3.org/1999/xhtml">
						<p>GENE_ASSOCIATION: PROKKA_00748</p>
						<p>EC Number: 4.99.1.1</p>
						<p>SUBSYSTEM: rn00860 Porphyrin and chlorophyll metabolism; rn01100 Metabolic pathways; rn01110 Biosynthesis of secondary metabolites</p>
						<p>Confidence Level: </p>
						<p>AUTHORS:</p>
					</body>
				</notes>
			</reaction>
			<reaction name="ATP:acetate phosphotransferase" reversible="false" id="R00315">
				<listOfReactants>
					<speciesReference species="C00227" stoichiometry="1"/>
					<speciesReference species="C00008" stoichiometry="1"/>
				</listOfReactants>
				<listOfProducts>
					<speciesReference species="C00033" stoichiometry="1"/>
					<speciesReference species="C00002" stoichiometry="1"/>
				</listOfProducts>
				<kineticLaw>
					<math xmlns="http://www.w3.org/1998/Math/MathML">
						<ci> FLUX_VALUE </ci>
					</math>
					<listOfParameters>
						<parameter id="LOWER_BOUND" value="0" units="mmol_per_gDW_per_hr" constant="false"/>
						<parameter id="UPPER_BOUND" value="1000" units="mmol_per_gDW_per_hr" constant="false"/>
						<parameter id="FLUX_VALUE" value="1000" units="mmol_per_gDW_per_hr" constant="false"/>
						<parameter id="OBJECTIVE_COEFFICIENT" value="0" units="mmol_per_gDW_per_hr" constant="false"/>
					</listOfParameters>
				</kineticLaw>
				<notes>
					<body xmlns="http://www.w3.org/1999/xhtml">
						<p>GENE_ASSOCIATION: PROKKA_00634</p>
						<p>EC Number: 2.7.2.1; 2.7.2.15</p>
						<p>SUBSYSTEM: rn00430 Taurine and hypotaurine metabolism; rn00620 Pyruvate metabolism; rn00680 Methane metabolism; rn00720 Carbon fixation pathways in prokaryotes; rn01100 Metabolic pathways; rn01120 Microbial metabolism in diverse environments; rn01200 Carbon metabolism</p>
						<p>Confidence Level: </p>
						<p>AUTHORS:</p>
					</body>
				</notes>
			</reaction>
			<reaction name="ATP:acetate adenylyltransferase" reversible="false" id="R00316">
				<listOfReactants>
					<speciesReference species="C00002" stoichiometry="1"/>
					<speciesReference species="C00033" stoichiometry="1"/>
				</listOfReactants>
				<listOfProducts>
					<speciesReference species="C00013" stoichiometry="1"/>
					<speciesReference species="C05993" stoichiometry="1"/>
				</listOfProducts>
				<kineticLaw>
					<math xmlns="http://www.w3.org/1998/Math/MathML">
						<ci> FLUX_VALUE </ci>
					</math>
					<listOfParameters>
						<parameter id="LOWER_BOUND" value="0" units="mmol_per_gDW_per_hr" constant="false"/>
						<parameter id="UPPER_BOUND" value="1000" units="mmol_per_gDW_per_hr" constant="false"/>
						<parameter id="FLUX_VALUE" value="1000" units="mmol_per_gDW_per_hr" constant="false"/>
						<parameter id="OBJECTIVE_COEFFICIENT" value="0" units="mmol_per_gDW_per_hr" constant="false"/>
					</listOfParameters>
				</kineticLaw>
				<notes>
					<body xmlns="http://www.w3.org/1999/xhtml">
						<p>GENE_ASSOCIATION: PROKKA_01207 OR PROKKA_02495 OR PROKKA_00999</p>
						<p>EC Number: 6.2.1.1</p>
						<p>SUBSYSTEM: rn00620 Pyruvate metabolism</p>
						<p>Confidence Level: </p>
						<p>AUTHORS:</p>
					</body>
				</notes>
			</reaction>
			<reaction name="Phosphonoacetate phosphonohydrolase" reversible="false" id="R00318">
				<listOfReactants>
					<speciesReference species="C00001" stoichiometry="1"/>
					<speciesReference species="C05682" stoichiometry="1"/>
				</listOfReactants>
				<listOfProducts>
					<speciesReference species="C00009" stoichiometry="1"/>
					<speciesReference species="C00033" stoichiometry="1"/>
				</listOfProducts>
				<kineticLaw>
					<math xmlns="http://www.w3.org/1998/Math/MathML">
						<ci> FLUX_VALUE </ci>
					</math>
					<listOfParameters>
						<parameter id="LOWER_BOUND" value="0" units="mmol_per_gDW_per_hr" constant="false"/>
						<parameter id="UPPER_BOUND" value="1000" units="mmol_per_gDW_per_hr" constant="false"/>
						<parameter id="FLUX_VALUE" value="1000" units="mmol_per_gDW_per_hr" constant="false"/>
						<parameter id="OBJECTIVE_COEFFICIENT" value="0" units="mmol_per_gDW_per_hr" constant="false"/>
					</listOfParameters>
				</kineticLaw>
				<notes>
					<body xmlns="http://www.w3.org/1999/xhtml">
						<p>GENE_ASSOCIATION: (PROKKA_01676)</p>
						<p>EC Number: 3.11.1.2</p>
						<p>SUBSYSTEM: rn00440 Phosphonate and phosphinate metabolism; rn01120 Microbial metabolism in diverse environments</p>
						<p>Confidence Level: </p>
						<p>AUTHORS:</p>
					</body>
				</notes>
			</reaction>
			<reaction name="Exchange Reaction of (S)-Lactate" reversible="true" id="EX_C00186_e_">
				<listOfReactants>
					<speciesReference species="C00186_e" stoichiometry="1"/>
				</listOfReactants>
				<kineticLaw>
					<math xmlns="http://www.w3.org/1998/Math/MathML">
						<ci> FLUX_VALUE </ci>
					</math>
					<listOfParameters>
						<parameter id="LOWER_BOUND" value="-1000" units="mmol_per_gDW_per_hr" constant="false"/>
						<parameter id="UPPER_BOUND" value="1000" units="mmol_per_gDW_per_hr" constant="false"/>
						<parameter id="FLUX_VALUE" value="1000" units="mmol_per_gDW_per_hr" constant="false"/>
						<parameter id="OBJECTIVE_COEFFICIENT" value="0" units="mmol_per_gDW_per_hr" constant="false"/>
					</listOfParameters>
				</kineticLaw>
				<notes>
					<body xmlns="http://www.w3.org/1999/xhtml">
						<p>GENE_ASSOCIATION: </p>
						<p>EC Number: </p>
						<p>SUBSYSTEM: Exchange</p>
						<p>Confidence Level: </p>
						<p>AUTHORS:</p>
					</body>
				</notes>
			</reaction>
			<reaction name="ATP:GDP phosphotransferase" reversible="true" id="R00330">
				<listOfReactants>
					<speciesReference species="C00035" stoichiometry="1"/>
					<speciesReference species="C00002" stoichiometry="1"/>
				</listOfReactants>
				<listOfProducts>
					<speciesReference species="C00044" stoichiometry="1"/>
					<speciesReference species="C00008" stoichiometry="1"/>
				</listOfProducts>
				<kineticLaw>
					<math xmlns="http://www.w3.org/1998/Math/MathML">
						<ci> FLUX_VALUE </ci>
					</math>
					<listOfParameters>
						<parameter id="LOWER_BOUND" value="-1000" units="mmol_per_gDW_per_hr" constant="false"/>
						<parameter id="UPPER_BOUND" value="1000" units="mmol_per_gDW_per_hr" constant="false"/>
						<parameter id="FLUX_VALUE" value="1000" units="mmol_per_gDW_per_hr" constant="false"/>
						<parameter id="OBJECTIVE_COEFFICIENT" value="0" units="mmol_per_gDW_per_hr" constant="false"/>
					</listOfParameters>
				</kineticLaw>
				<notes>
					<body xmlns="http://www.w3.org/1999/xhtml">
						<p>GENE_ASSOCIATION: PROKKA_00620</p>
						<p>EC Number: 2.7.4.6</p>
						<p>SUBSYSTEM: rn00230 Purine metabolism; rn01100 Metabolic pathways</p>
						<p>Confidence Level: </p>
						<p>AUTHORS:</p>
					</body>
				</notes>
			</reaction>
			<reaction name="ATP:GMP phosphotransferase" reversible="false" id="R00332">
				<listOfReactants>
					<speciesReference species="C00144" stoichiometry="1"/>
					<speciesReference species="C00002" stoichiometry="1"/>
				</listOfReactants>
				<listOfProducts>
					<speciesReference species="C00035" stoichiometry="1"/>
					<speciesReference species="C00008" stoichiometry="1"/>
				</listOfProducts>
				<kineticLaw>
					<math xmlns="http://www.w3.org/1998/Math/MathML">
						<ci> FLUX_VALUE </ci>
					</math>
					<listOfParameters>
						<parameter id="LOWER_BOUND" value="0" units="mmol_per_gDW_per_hr" constant="false"/>
						<parameter id="UPPER_BOUND" value="1000" units="mmol_per_gDW_per_hr" constant="false"/>
						<parameter id="FLUX_VALUE" value="1000" units="mmol_per_gDW_per_hr" constant="false"/>
						<parameter id="OBJECTIVE_COEFFICIENT" value="0" units="mmol_per_gDW_per_hr" constant="false"/>
					</listOfParameters>
				</kineticLaw>
				<notes>
					<body xmlns="http://www.w3.org/1999/xhtml">
						<p>GENE_ASSOCIATION: PROKKA_01472</p>
						<p>EC Number: 2.7.4.8</p>
						<p>SUBSYSTEM: rn00230 Purine metabolism; rn01100 Metabolic pathways</p>
						<p>Confidence Level: </p>
						<p>AUTHORS:</p>
					</body>
				</notes>
			</reaction>
			<reaction name="guanosine-3',5'-bis(diphosphate) 3'-diphosphohydrolase" reversible="false" id="R00336">
				<listOfReactants>
					<speciesReference species="C01228" stoichiometry="1"/>
					<speciesReference species="C00001" stoichiometry="1"/>
				</listOfReactants>
				<listOfProducts>
					<speciesReference species="C00035" stoichiometry="1"/>
					<speciesReference species="C00013" stoichiometry="1"/>
				</listOfProducts>
				<kineticLaw>
					<math xmlns="http://www.w3.org/1998/Math/MathML">
						<ci> FLUX_VALUE </ci>
					</math>
					<listOfParameters>
						<parameter id="LOWER_BOUND" value="0" units="mmol_per_gDW_per_hr" constant="false"/>
						<parameter id="UPPER_BOUND" value="1000" units="mmol_per_gDW_per_hr" constant="false"/>
						<parameter id="FLUX_VALUE" value="1000" units="mmol_per_gDW_per_hr" constant="false"/>
						<parameter id="OBJECTIVE_COEFFICIENT" value="0" units="mmol_per_gDW_per_hr" constant="false"/>
					</listOfParameters>
				</kineticLaw>
				<notes>
					<body xmlns="http://www.w3.org/1999/xhtml">
						<p>GENE_ASSOCIATION: PROKKA_01470</p>
						<p>EC Number: 3.1.7.2</p>
						<p>SUBSYSTEM: rn00230 Purine metabolism</p>
						<p>Confidence Level: </p>
						<p>AUTHORS:</p>
					</body>
				</notes>
			</reaction>
			<reaction name="(S)-malate:NAD+ oxidoreductase" reversible="true" id="R00342">
				<listOfReactants>
					<speciesReference species="C00149" stoichiometry="1"/>
					<speciesReference species="C00003" stoichiometry="1"/>
				</listOfReactants>
				<listOfProducts>
					<speciesReference species="C00004" stoichiometry="1"/>
					<speciesReference species="C00036" stoichiometry="1"/>
					<speciesReference species="C00080" stoichiometry="1"/>
				</listOfProducts>
				<kineticLaw>
					<math xmlns="http://www.w3.org/1998/Math/MathML">
						<ci> FLUX_VALUE </ci>
					</math>
					<listOfParameters>
						<parameter id="LOWER_BOUND" value="-1000" units="mmol_per_gDW_per_hr" constant="false"/>
						<parameter id="UPPER_BOUND" value="1000" units="mmol_per_gDW_per_hr" constant="false"/>
						<parameter id="FLUX_VALUE" value="1000" units="mmol_per_gDW_per_hr" constant="false"/>
						<parameter id="OBJECTIVE_COEFFICIENT" value="0" units="mmol_per_gDW_per_hr" constant="false"/>
					</listOfParameters>
				</kineticLaw>
				<notes>
					<body xmlns="http://www.w3.org/1999/xhtml">
						<p>GENE_ASSOCIATION: PROKKA_01623</p>
						<p>EC Number: 1.1.1.37; 1.1.1.299</p>
						<p>SUBSYSTEM: rn00020 Citrate cycle (TCA cycle); rn00620 Pyruvate metabolism; rn00630 Glyoxylate and dicarboxylate metabolism; rn00680 Methane metabolism; rn00710 Carbon fixation in photosynthetic organisms; rn00720 Carbon fixation pathways in prokaryotes; rn01100 Metabolic pathways; rn01110 Biosynthesis of secondary metabolites; rn01120 Microbial metabolism in diverse environments; rn01200 Carbon metabolism</p>
						<p>Confidence Level: </p>
						<p>AUTHORS:</p>
					</body>
				</notes>
			</reaction>
			<reaction name="diphosphate:oxaloacetate carboxy-lyase (transphosphorylating;phosphoenolpyruvate-forming)" reversible="false" id="R00346">
				<listOfReactants>
					<speciesReference species="C00036" stoichiometry="1"/>
					<speciesReference species="C00013" stoichiometry="1"/>
				</listOfReactants>
				<listOfProducts>
					<speciesReference species="C00074" stoichiometry="1"/>
					<speciesReference species="C00011" stoichiometry="1"/>
					<speciesReference species="C00009" stoichiometry="1"/>
				</listOfProducts>
				<kineticLaw>
					<math xmlns="http://www.w3.org/1998/Math/MathML">
						<ci> FLUX_VALUE </ci>
					</math>
					<listOfParameters>
						<parameter id="LOWER_BOUND" value="0" units="mmol_per_gDW_per_hr" constant="false"/>
						<parameter id="UPPER_BOUND" value="1000" units="mmol_per_gDW_per_hr" constant="false"/>
						<parameter id="FLUX_VALUE" value="1000" units="mmol_per_gDW_per_hr" constant="false"/>
						<parameter id="OBJECTIVE_COEFFICIENT" value="0" units="mmol_per_gDW_per_hr" constant="false"/>
					</listOfParameters>
				</kineticLaw>
				<notes>
					<body xmlns="http://www.w3.org/1999/xhtml">
						<p>GENE_ASSOCIATION: PROKKA_01931 OR PROKKA_01347</p>
						<p>EC Number: 4.1.1.38</p>
						<p>SUBSYSTEM: rn00620 Pyruvate metabolism
///
</p>
						<p>Confidence Level: </p>
						<p>AUTHORS:</p>
					</body>
				</notes>
			</reaction>
			<reaction name="Acetyl-CoA:oxaloacetate C-acetyltransferase (thioester-hydrolysing)" reversible="false" id="R00351">
				<listOfReactants>
					<speciesReference species="C00024" stoichiometry="1"/>
					<speciesReference species="C00001" stoichiometry="1"/>
					<speciesReference species="C00036" stoichiometry="1"/>
				</listOfReactants>
				<listOfProducts>
					<speciesReference species="C00010" stoichiometry="1"/>
					<speciesReference species="C00158" stoichiometry="1"/>
				</listOfProducts>
				<kineticLaw>
					<math xmlns="http://www.w3.org/1998/Math/MathML">
						<ci> FLUX_VALUE </ci>
					</math>
					<listOfParameters>
						<parameter id="LOWER_BOUND" value="0" units="mmol_per_gDW_per_hr" constant="false"/>
						<parameter id="UPPER_BOUND" value="1000" units="mmol_per_gDW_per_hr" constant="false"/>
						<parameter id="FLUX_VALUE" value="1000" units="mmol_per_gDW_per_hr" constant="false"/>
						<parameter id="OBJECTIVE_COEFFICIENT" value="0" units="mmol_per_gDW_per_hr" constant="false"/>
					</listOfParameters>
				</kineticLaw>
				<notes>
					<body xmlns="http://www.w3.org/1999/xhtml">
						<p>GENE_ASSOCIATION: PROKKA_01880 OR PROKKA_01030</p>
						<p>EC Number: 2.3.3.1</p>
						<p>SUBSYSTEM: rn00020 Citrate cycle (TCA cycle); rn00720 Carbon fixation pathways in prokaryotes; rn01100 Metabolic pathways; rn01110 Biosynthesis of secondary metabolites; rn01120 Microbial metabolism in diverse environments; rn01200 Carbon metabolism</p>
						<p>Confidence Level: </p>
						<p>AUTHORS:</p>
					</body>
				</notes>
			</reaction>
			<reaction name="L-Aspartate:2-oxoglutarate aminotransferase" reversible="true" id="R00355">
				<listOfReactants>
					<speciesReference species="C00036" stoichiometry="1"/>
					<speciesReference species="C00025" stoichiometry="1"/>
				</listOfReactants>
				<listOfProducts>
					<speciesReference species="C00049" stoichiometry="1"/>
					<speciesReference species="C00026" stoichiometry="1"/>
				</listOfProducts>
				<kineticLaw>
					<math xmlns="http://www.w3.org/1998/Math/MathML">
						<ci> FLUX_VALUE </ci>
					</math>
					<listOfParameters>
						<parameter id="LOWER_BOUND" value="-1000" units="mmol_per_gDW_per_hr" constant="false"/>
						<parameter id="UPPER_BOUND" value="1000" units="mmol_per_gDW_per_hr" constant="false"/>
						<parameter id="FLUX_VALUE" value="1000" units="mmol_per_gDW_per_hr" constant="false"/>
						<parameter id="OBJECTIVE_COEFFICIENT" value="0" units="mmol_per_gDW_per_hr" constant="false"/>
					</listOfParameters>
				</kineticLaw>
				<notes>
					<body xmlns="http://www.w3.org/1999/xhtml">
						<p>GENE_ASSOCIATION: PROKKA_02062</p>
						<p>EC Number: 2.6.1.1</p>
						<p>SUBSYSTEM: rn00250 Alanine, aspartate and glutamate metabolism; rn00710 Carbon fixation in photosynthetic organisms; rn01100 Metabolic pathways; rn01110 Biosynthesis of secondary metabolites; rn01120 Microbial metabolism in diverse environments; rn01200 Carbon metabolism; rn01210 2-Oxocarboxylic acid metabolism; rn01230 Biosynthesis of amino acids</p>
						<p>Confidence Level: </p>
						<p>AUTHORS:</p>
					</body>
				</notes>
			</reaction>
			<reaction name="L-Aspartic acid:oxygen oxidoreductase (deaminating)" reversible="false" id="R00357">
				<listOfReactants>
					<speciesReference species="C00049" stoichiometry="1"/>
					<speciesReference species="C00007" stoichiometry="1"/>
					<speciesReference species="C00001" stoichiometry="1"/>
				</listOfReactants>
				<listOfProducts>
					<speciesReference species="C00036" stoichiometry="1"/>
					<speciesReference species="C00014" stoichiometry="1"/>
					<speciesReference species="C00027" stoichiometry="1"/>
				</listOfProducts>
				<kineticLaw>
					<math xmlns="http://www.w3.org/1998/Math/MathML">
						<ci> FLUX_VALUE </ci>
					</math>
					<listOfParameters>
						<parameter id="LOWER_BOUND" value="0" units="mmol_per_gDW_per_hr" constant="false"/>
						<parameter id="UPPER_BOUND" value="1000" units="mmol_per_gDW_per_hr" constant="false"/>
						<parameter id="FLUX_VALUE" value="1000" units="mmol_per_gDW_per_hr" constant="false"/>
						<parameter id="OBJECTIVE_COEFFICIENT" value="0" units="mmol_per_gDW_per_hr" constant="false"/>
					</listOfParameters>
				</kineticLaw>
				<notes>
					<body xmlns="http://www.w3.org/1999/xhtml">
						<p>GENE_ASSOCIATION: PROKKA_02043</p>
						<p>EC Number: 1.4.3.2; 1.4.3.16</p>
						<p>SUBSYSTEM: rn00250 Alanine, aspartate and glutamate metabolism; rn01100 Metabolic pathways</p>
						<p>Confidence Level: </p>
						<p>AUTHORS:</p>
					</body>
				</notes>
			</reaction>
			<reaction name="Exchange Reaction of Glycine" reversible="true" id="EX_C00037_e_">
				<listOfReactants>
					<speciesReference species="C00037_e" stoichiometry="1"/>
				</listOfReactants>
				<kineticLaw>
					<math xmlns="http://www.w3.org/1998/Math/MathML">
						<ci> FLUX_VALUE </ci>
					</math>
					<listOfParameters>
						<parameter id="LOWER_BOUND" value="-1000" units="mmol_per_gDW_per_hr" constant="false"/>
						<parameter id="UPPER_BOUND" value="1000" units="mmol_per_gDW_per_hr" constant="false"/>
						<parameter id="FLUX_VALUE" value="1000" units="mmol_per_gDW_per_hr" constant="false"/>
						<parameter id="OBJECTIVE_COEFFICIENT" value="0" units="mmol_per_gDW_per_hr" constant="false"/>
					</listOfParameters>
				</kineticLaw>
				<notes>
					<body xmlns="http://www.w3.org/1999/xhtml">
						<p>GENE_ASSOCIATION: </p>
						<p>EC Number: </p>
						<p>SUBSYSTEM: Exchange</p>
						<p>Confidence Level: </p>
						<p>AUTHORS:</p>
					</body>
				</notes>
			</reaction>
			<reaction name="Glycine_permease" reversible="false" id="R904">
				<listOfReactants>
					<speciesReference species="C00037_e" stoichiometry="1"/>
				</listOfReactants>
				<listOfProducts>
					<speciesReference species="C00037" stoichiometry="1"/>
				</listOfProducts>
				<kineticLaw>
					<math xmlns="http://www.w3.org/1998/Math/MathML">
						<ci> FLUX_VALUE </ci>
					</math>
					<listOfParameters>
						<parameter id="LOWER_BOUND" value="0" units="mmol_per_gDW_per_hr" constant="false"/>
						<parameter id="UPPER_BOUND" value="1000" units="mmol_per_gDW_per_hr" constant="false"/>
						<parameter id="FLUX_VALUE" value="1000" units="mmol_per_gDW_per_hr" constant="false"/>
						<parameter id="OBJECTIVE_COEFFICIENT" value="0" units="mmol_per_gDW_per_hr" constant="false"/>
					</listOfParameters>
				</kineticLaw>
				<notes>
					<body xmlns="http://www.w3.org/1999/xhtml">
						<p>GENE_ASSOCIATION: PROKKA_01870 OR PROKKA_03339 OR PROKKA_00411 OR PROKKA_00466 OR PROKKA_03663 OR PROKKA_03477 OR PROKKA_00080 OR PROKKA_00810 OR PROKKA_00977 OR PROKKA_00192 OR PROKKA_03308</p>
						<p>EC Number: </p>
						<p>SUBSYSTEM: GLY_transport</p>
						<p>Confidence Level: </p>
						<p>AUTHORS:</p>
					</body>
				</notes>
			</reaction>
			<reaction name="Alanine racemase" reversible="true" id="R00401">
				<listOfReactants>
					<speciesReference species="C00041" stoichiometry="1"/>
				</listOfReactants>
				<listOfProducts>
					<speciesReference species="C00133" stoichiometry="1"/>
				</listOfProducts>
				<kineticLaw>
					<math xmlns="http://www.w3.org/1998/Math/MathML">
						<ci> FLUX_VALUE </ci>
					</math>
					<listOfParameters>
						<parameter id="LOWER_BOUND" value="-1000" units="mmol_per_gDW_per_hr" constant="false"/>
						<parameter id="UPPER_BOUND" value="1000" units="mmol_per_gDW_per_hr" constant="false"/>
						<parameter id="FLUX_VALUE" value="1000" units="mmol_per_gDW_per_hr" constant="false"/>
						<parameter id="OBJECTIVE_COEFFICIENT" value="0" units="mmol_per_gDW_per_hr" constant="false"/>
					</listOfParameters>
				</kineticLaw>
				<notes>
					<body xmlns="http://www.w3.org/1999/xhtml">
						<p>GENE_ASSOCIATION: PROKKA_02466 OR PROKKA_01006</p>
						<p>EC Number: 5.1.1.1</p>
						<p>SUBSYSTEM: rn00473 D-Alanine metabolism; rn01100 Metabolic pathways</p>
						<p>Confidence Level: </p>
						<p>AUTHORS:</p>
					</body>
				</notes>
			</reaction>
			<reaction name="Fumarate:proton symporter" reversible="false" id="R958">
				<listOfReactants>
					<speciesReference species="C00122_e" stoichiometry="1"/>
					<speciesReference species="C00080_e" stoichiometry="1"/>
				</listOfReactants>
				<listOfProducts>
					<speciesReference species="C00122" stoichiometry="1"/>
					<speciesReference species="C00080" stoichiometry="1"/>
				</listOfProducts>
				<kineticLaw>
					<math xmlns="http://www.w3.org/1998/Math/MathML">
						<ci> FLUX_VALUE </ci>
					</math>
					<listOfParameters>
						<parameter id="LOWER_BOUND" value="0" units="mmol_per_gDW_per_hr" constant="false"/>
						<parameter id="UPPER_BOUND" value="1000" units="mmol_per_gDW_per_hr" constant="false"/>
						<parameter id="FLUX_VALUE" value="1000" units="mmol_per_gDW_per_hr" constant="false"/>
						<parameter id="OBJECTIVE_COEFFICIENT" value="0" units="mmol_per_gDW_per_hr" constant="false"/>
					</listOfParameters>
				</kineticLaw>
				<notes>
					<body xmlns="http://www.w3.org/1999/xhtml">
						<p>GENE_ASSOCIATION: PROKKA_03730</p>
						<p>EC Number: </p>
						<p>SUBSYSTEM: FUM_transport</p>
						<p>Confidence Level: </p>
						<p>AUTHORS:</p>
					</body>
				</notes>
			</reaction>
			<reaction name="Succinate:CoA ligase (ADP-forming)" reversible="true" id="R00405">
				<listOfReactants>
					<speciesReference species="C00008" stoichiometry="1"/>
					<speciesReference species="C00009" stoichiometry="1"/>
					<speciesReference species="C00091" stoichiometry="1"/>
				</listOfReactants>
				<listOfProducts>
					<speciesReference species="C00002" stoichiometry="1"/>
					<speciesReference species="C00042" stoichiometry="1"/>
					<speciesReference species="C00010" stoichiometry="1"/>
				</listOfProducts>
				<kineticLaw>
					<math xmlns="http://www.w3.org/1998/Math/MathML">
						<ci> FLUX_VALUE </ci>
					</math>
					<listOfParameters>
						<parameter id="LOWER_BOUND" value="-1000" units="mmol_per_gDW_per_hr" constant="false"/>
						<parameter id="UPPER_BOUND" value="1000" units="mmol_per_gDW_per_hr" constant="false"/>
						<parameter id="FLUX_VALUE" value="1000" units="mmol_per_gDW_per_hr" constant="false"/>
						<parameter id="OBJECTIVE_COEFFICIENT" value="0" units="mmol_per_gDW_per_hr" constant="false"/>
					</listOfParameters>
				</kineticLaw>
				<notes>
					<body xmlns="http://www.w3.org/1999/xhtml">
						<p>GENE_ASSOCIATION: PROKKA_01888 AND PROKKA_01889</p>
						<p>EC Number: 6.2.1.5</p>
						<p>SUBSYSTEM: rn00020 Citrate cycle (TCA cycle); rn00640 Propanoate metabolism; rn00720 Carbon fixation pathways in prokaryotes; rn01100 Metabolic pathways; rn01110 Biosynthesis of secondary metabolites; rn01120 Microbial metabolism in diverse environments; rn01200 Carbon metabolism</p>
						<p>Confidence Level: </p>
						<p>AUTHORS:</p>
					</body>
				</notes>
			</reaction>
			<reaction name="Succinate:proton symporter" reversible="false" id="R959">
				<listOfReactants>
					<speciesReference species="C00080_e" stoichiometry="1"/>
					<speciesReference species="C00042_e" stoichiometry="1"/>
				</listOfReactants>
				<listOfProducts>
					<speciesReference species="C00080" stoichiometry="1"/>
					<speciesReference species="C00042" stoichiometry="1"/>
				</listOfProducts>
				<kineticLaw>
					<math xmlns="http://www.w3.org/1998/Math/MathML">
						<ci> FLUX_VALUE </ci>
					</math>
					<listOfParameters>
						<parameter id="LOWER_BOUND" value="0" units="mmol_per_gDW_per_hr" constant="false"/>
						<parameter id="UPPER_BOUND" value="1000" units="mmol_per_gDW_per_hr" constant="false"/>
						<parameter id="FLUX_VALUE" value="1000" units="mmol_per_gDW_per_hr" constant="false"/>
						<parameter id="OBJECTIVE_COEFFICIENT" value="0" units="mmol_per_gDW_per_hr" constant="false"/>
					</listOfParameters>
				</kineticLaw>
				<notes>
					<body xmlns="http://www.w3.org/1999/xhtml">
						<p>GENE_ASSOCIATION: PROKKA_03730</p>
						<p>EC Number: </p>
						<p>SUBSYSTEM: SUCC_transport</p>
						<p>Confidence Level: </p>
						<p>AUTHORS:</p>
					</body>
				</notes>
			</reaction>
			<reaction name="Succinate:FAD oxidoreductase" reversible="false" id="R00408">
				<listOfReactants>
					<speciesReference species="C00042" stoichiometry="1"/>
					<speciesReference species="C00016" stoichiometry="1"/>
				</listOfReactants>
				<listOfProducts>
					<speciesReference species="C00122" stoichiometry="1"/>
					<speciesReference species="C01352" stoichiometry="1"/>
				</listOfProducts>
				<kineticLaw>
					<math xmlns="http://www.w3.org/1998/Math/MathML">
						<ci> FLUX_VALUE </ci>
					</math>
					<listOfParameters>
						<parameter id="LOWER_BOUND" value="0" units="mmol_per_gDW_per_hr" constant="false"/>
						<parameter id="UPPER_BOUND" value="1000" units="mmol_per_gDW_per_hr" constant="false"/>
						<parameter id="FLUX_VALUE" value="1000" units="mmol_per_gDW_per_hr" constant="false"/>
						<parameter id="OBJECTIVE_COEFFICIENT" value="0" units="mmol_per_gDW_per_hr" constant="false"/>
					</listOfParameters>
				</kineticLaw>
				<notes>
					<body xmlns="http://www.w3.org/1999/xhtml">
						<p>GENE_ASSOCIATION: PROKKA_01881 AND PROKKA_01882 AND PROKKA_01883 AND PROKKA_01884</p>
						<p>EC Number: 1.3.99.1</p>
						<p>SUBSYSTEM: TCA cycle</p>
						<p>Confidence Level: </p>
						<p>AUTHORS:</p>
					</body>
				</notes>
			</reaction>
			<reaction name="(2S,3R)-3-hydroxybutane-1,2,3-tricarboxylate pyruvate-lyase (succinate-forming)" reversible="true" id="R00409">
				<listOfReactants>
					<speciesReference species="C04593" stoichiometry="1"/>
				</listOfReactants>
				<listOfProducts>
					<speciesReference species="C00022" stoichiometry="1"/>
					<speciesReference species="C00042" stoichiometry="1"/>
				</listOfProducts>
				<kineticLaw>
					<math xmlns="http://www.w3.org/1998/Math/MathML">
						<ci> FLUX_VALUE </ci>
					</math>
					<listOfParameters>
						<parameter id="LOWER_BOUND" value="-1000" units="mmol_per_gDW_per_hr" constant="false"/>
						<parameter id="UPPER_BOUND" value="1000" units="mmol_per_gDW_per_hr" constant="false"/>
						<parameter id="FLUX_VALUE" value="1000" units="mmol_per_gDW_per_hr" constant="false"/>
						<parameter id="OBJECTIVE_COEFFICIENT" value="0" units="mmol_per_gDW_per_hr" constant="false"/>
					</listOfParameters>
				</kineticLaw>
				<notes>
					<body xmlns="http://www.w3.org/1999/xhtml">
						<p>GENE_ASSOCIATION: PROKKA_01031</p>
						<p>EC Number: 4.1.3.30</p>
						<p>SUBSYSTEM: rn00640 Propanoate metabolism</p>
						<p>Confidence Level: </p>
						<p>AUTHORS:</p>
					</body>
				</notes>
			</reaction>
			<reaction name="succinyl-CoA:acetoacetate CoA-transferase" reversible="false" id="R00410">
				<listOfReactants>
					<speciesReference species="C00091" stoichiometry="1"/>
					<speciesReference species="C00164" stoichiometry="1"/>
				</listOfReactants>
				<listOfProducts>
					<speciesReference species="C00042" stoichiometry="1"/>
					<speciesReference species="C00332" stoichiometry="1"/>
				</listOfProducts>
				<kineticLaw>
					<math xmlns="http://www.w3.org/1998/Math/MathML">
						<ci> FLUX_VALUE </ci>
					</math>
					<listOfParameters>
						<parameter id="LOWER_BOUND" value="0" units="mmol_per_gDW_per_hr" constant="false"/>
						<parameter id="UPPER_BOUND" value="1000" units="mmol_per_gDW_per_hr" constant="false"/>
						<parameter id="FLUX_VALUE" value="1000" units="mmol_per_gDW_per_hr" constant="false"/>
						<parameter id="OBJECTIVE_COEFFICIENT" value="0" units="mmol_per_gDW_per_hr" constant="false"/>
					</listOfParameters>
				</kineticLaw>
				<notes>
					<body xmlns="http://www.w3.org/1999/xhtml">
						<p>GENE_ASSOCIATION: PROKKA_02944 AND PROKKA_02945</p>
						<p>EC Number: 2.8.3.5</p>
						<p>SUBSYSTEM: rn00072 Synthesis and degradation of ketone bodies; rn00280 Valine, leucine and isoleucine degradation; rn00650 Butanoate metabolism</p>
						<p>Confidence Level: </p>
						<p>AUTHORS:</p>
					</body>
				</notes>
			</reaction>
			<reaction name="N-succinyl-L-glutamate amidohydrolase" reversible="false" id="R00411">
				<listOfReactants>
					<speciesReference species="C05931" stoichiometry="1"/>
					<speciesReference species="C00001" stoichiometry="1"/>
				</listOfReactants>
				<listOfProducts>
					<speciesReference species="C00025" stoichiometry="1"/>
					<speciesReference species="C00042" stoichiometry="1"/>
				</listOfProducts>
				<kineticLaw>
					<math xmlns="http://www.w3.org/1998/Math/MathML">
						<ci> FLUX_VALUE </ci>
					</math>
					<listOfParameters>
						<parameter id="LOWER_BOUND" value="0" units="mmol_per_gDW_per_hr" constant="false"/>
						<parameter id="UPPER_BOUND" value="1000" units="mmol_per_gDW_per_hr" constant="false"/>
						<parameter id="FLUX_VALUE" value="1000" units="mmol_per_gDW_per_hr" constant="false"/>
						<parameter id="OBJECTIVE_COEFFICIENT" value="0" units="mmol_per_gDW_per_hr" constant="false"/>
					</listOfParameters>
				</kineticLaw>
				<notes>
					<body xmlns="http://www.w3.org/1999/xhtml">
						<p>GENE_ASSOCIATION: PROKKA_01514</p>
						<p>EC Number: 3.5.1.96</p>
						<p>SUBSYSTEM: rn00330 Arginine and proline metabolism</p>
						<p>Confidence Level: </p>
						<p>AUTHORS:</p>
					</body>
				</notes>
			</reaction>
			<reaction name="(S)-Malate:proton symporter" reversible="false" id="R960">
				<listOfReactants>
					<speciesReference species="C00149_e" stoichiometry="1"/>
					<speciesReference species="C00080_e" stoichiometry="1"/>
				</listOfReactants>
				<listOfProducts>
					<speciesReference species="C00149" stoichiometry="1"/>
					<speciesReference species="C00080" stoichiometry="1"/>
				</listOfProducts>
				<kineticLaw>
					<math xmlns="http://www.w3.org/1998/Math/MathML">
						<ci> FLUX_VALUE </ci>
					</math>
					<listOfParameters>
						<parameter id="LOWER_BOUND" value="0" units="mmol_per_gDW_per_hr" constant="false"/>
						<parameter id="UPPER_BOUND" value="1000" units="mmol_per_gDW_per_hr" constant="false"/>
						<parameter id="FLUX_VALUE" value="1000" units="mmol_per_gDW_per_hr" constant="false"/>
						<parameter id="OBJECTIVE_COEFFICIENT" value="0" units="mmol_per_gDW_per_hr" constant="false"/>
					</listOfParameters>
				</kineticLaw>
				<notes>
					<body xmlns="http://www.w3.org/1999/xhtml">
						<p>GENE_ASSOCIATION: PROKKA_03730</p>
						<p>EC Number: </p>
						<p>SUBSYSTEM: S_MAL_transport</p>
						<p>Confidence Level: </p>
						<p>AUTHORS:</p>
					</body>
				</notes>
			</reaction>
			<reaction name="UDP-N-acetyl-D-glucosamine 2-epimerase" reversible="false" id="R00414">
				<listOfReactants>
					<speciesReference species="C00043" stoichiometry="1"/>
					<speciesReference species="C00001" stoichiometry="1"/>
				</listOfReactants>
				<listOfProducts>
					<speciesReference species="C00645" stoichiometry="1"/>
					<speciesReference species="C00015" stoichiometry="1"/>
				</listOfProducts>
				<kineticLaw>
					<math xmlns="http://www.w3.org/1998/Math/MathML">
						<ci> FLUX_VALUE </ci>
					</math>
					<listOfParameters>
						<parameter id="LOWER_BOUND" value="0" units="mmol_per_gDW_per_hr" constant="false"/>
						<parameter id="UPPER_BOUND" value="1000" units="mmol_per_gDW_per_hr" constant="false"/>
						<parameter id="FLUX_VALUE" value="1000" units="mmol_per_gDW_per_hr" constant="false"/>
						<parameter id="OBJECTIVE_COEFFICIENT" value="0" units="mmol_per_gDW_per_hr" constant="false"/>
					</listOfParameters>
				</kineticLaw>
				<notes>
					<body xmlns="http://www.w3.org/1999/xhtml">
						<p>GENE_ASSOCIATION: PROKKA_02080</p>
						<p>EC Number: 3.2.1.183</p>
						<p>SUBSYSTEM: rn00520 Amino sugar and nucleotide sugar metabolism; rn01100 Metabolic pathways; rn01110 Biosynthesis of secondary metabolites</p>
						<p>Confidence Level: </p>
						<p>AUTHORS:</p>
					</body>
				</notes>
			</reaction>
			<reaction name="UDP-N-acetyl-D-glucosamine 4-epimerase" reversible="true" id="R00418">
				<listOfReactants>
					<speciesReference species="C00043" stoichiometry="1"/>
				</listOfReactants>
				<listOfProducts>
					<speciesReference species="C00203" stoichiometry="1"/>
				</listOfProducts>
				<kineticLaw>
					<math xmlns="http://www.w3.org/1998/Math/MathML">
						<ci> FLUX_VALUE </ci>
					</math>
					<listOfParameters>
						<parameter id="LOWER_BOUND" value="-1000" units="mmol_per_gDW_per_hr" constant="false"/>
						<parameter id="UPPER_BOUND" value="1000" units="mmol_per_gDW_per_hr" constant="false"/>
						<parameter id="FLUX_VALUE" value="1000" units="mmol_per_gDW_per_hr" constant="false"/>
						<parameter id="OBJECTIVE_COEFFICIENT" value="0" units="mmol_per_gDW_per_hr" constant="false"/>
					</listOfParameters>
				</kineticLaw>
				<notes>
					<body xmlns="http://www.w3.org/1999/xhtml">
						<p>GENE_ASSOCIATION: PROKKA_02837</p>
						<p>EC Number: 5.1.3.2; 5.1.3.7</p>
						<p>SUBSYSTEM: rn00520 Amino sugar and nucleotide sugar metabolism; rn01100 Metabolic pathways</p>
						<p>Confidence Level: </p>
						<p>AUTHORS:</p>
					</body>
				</notes>
			</reaction>
			<reaction name="UDP-N-acetyl-D-glucosamine 2-epimerase" reversible="true" id="R00420">
				<listOfReactants>
					<speciesReference species="C00043" stoichiometry="1"/>
				</listOfReactants>
				<listOfProducts>
					<speciesReference species="C01170" stoichiometry="1"/>
				</listOfProducts>
				<kineticLaw>
					<math xmlns="http://www.w3.org/1998/Math/MathML">
						<ci> FLUX_VALUE </ci>
					</math>
					<listOfParameters>
						<parameter id="LOWER_BOUND" value="-1000" units="mmol_per_gDW_per_hr" constant="false"/>
						<parameter id="UPPER_BOUND" value="1000" units="mmol_per_gDW_per_hr" constant="false"/>
						<parameter id="FLUX_VALUE" value="1000" units="mmol_per_gDW_per_hr" constant="false"/>
						<parameter id="OBJECTIVE_COEFFICIENT" value="0" units="mmol_per_gDW_per_hr" constant="false"/>
					</listOfParameters>
				</kineticLaw>
				<notes>
					<body xmlns="http://www.w3.org/1999/xhtml">
						<p>GENE_ASSOCIATION: PROKKA_02080</p>
						<p>EC Number: 5.1.3.14</p>
						<p>SUBSYSTEM: rn00520 Amino sugar and nucleotide sugar metabolism; rn01100 Metabolic pathways</p>
						<p>Confidence Level: </p>
						<p>AUTHORS:</p>
					</body>
				</notes>
			</reaction>
			<reaction name="GTP 7,8-8,9-dihydrolase" reversible="false" id="R00424">
				<listOfReactants>
					<speciesReference species="C00044" stoichiometry="1"/>
					<speciesReference species="C00001" stoichiometry="1"/>
				</listOfReactants>
				<listOfProducts>
					<speciesReference species="C00058" stoichiometry="1"/>
					<speciesReference species="C04895" stoichiometry="1"/>
				</listOfProducts>
				<kineticLaw>
					<math xmlns="http://www.w3.org/1998/Math/MathML">
						<ci> FLUX_VALUE </ci>
					</math>
					<listOfParameters>
						<parameter id="LOWER_BOUND" value="0" units="mmol_per_gDW_per_hr" constant="false"/>
						<parameter id="UPPER_BOUND" value="1000" units="mmol_per_gDW_per_hr" constant="false"/>
						<parameter id="FLUX_VALUE" value="1000" units="mmol_per_gDW_per_hr" constant="false"/>
						<parameter id="OBJECTIVE_COEFFICIENT" value="0" units="mmol_per_gDW_per_hr" constant="false"/>
					</listOfParameters>
				</kineticLaw>
				<notes>
					<body xmlns="http://www.w3.org/1999/xhtml">
						<p>GENE_ASSOCIATION: PROKKA_02186</p>
						<p>EC Number: 3.5.4.16</p>
						<p>SUBSYSTEM: Folate biosynthesis</p>
						<p>Confidence Level: </p>
						<p>AUTHORS:</p>
					</body>
				</notes>
			</reaction>
			<reaction name="GTP 7,8-8,9-dihydrolase (diphosphate-forming)" reversible="false" id="R00425">
				<listOfReactants>
					<speciesReference species="C00044" stoichiometry="1"/>
					<speciesReference species="C00001" stoichiometry="3"/>
				</listOfReactants>
				<listOfProducts>
					<speciesReference species="C01304" stoichiometry="1"/>
					<speciesReference species="C00058" stoichiometry="1"/>
					<speciesReference species="C00013" stoichiometry="1"/>
				</listOfProducts>
				<kineticLaw>
					<math xmlns="http://www.w3.org/1998/Math/MathML">
						<ci> FLUX_VALUE </ci>
					</math>
					<listOfParameters>
						<parameter id="LOWER_BOUND" value="0" units="mmol_per_gDW_per_hr" constant="false"/>
						<parameter id="UPPER_BOUND" value="1000" units="mmol_per_gDW_per_hr" constant="false"/>
						<parameter id="FLUX_VALUE" value="1000" units="mmol_per_gDW_per_hr" constant="false"/>
						<parameter id="OBJECTIVE_COEFFICIENT" value="0" units="mmol_per_gDW_per_hr" constant="false"/>
					</listOfParameters>
				</kineticLaw>
				<notes>
					<body xmlns="http://www.w3.org/1999/xhtml">
						<p>GENE_ASSOCIATION: PROKKA_01287 OR PROKKA_01535</p>
						<p>EC Number: 3.5.4.25</p>
						<p>SUBSYSTEM: rn00740 Riboflavin metabolism; rn01100 Metabolic pathways</p>
						<p>Confidence Level: </p>
						<p>AUTHORS:</p>
					</body>
				</notes>
			</reaction>
			<reaction name="ATP:GTP 3'-diphosphotransferase" reversible="false" id="R00429">
				<listOfReactants>
					<speciesReference species="C00002" stoichiometry="1"/>
					<speciesReference species="C00044" stoichiometry="1"/>
				</listOfReactants>
				<listOfProducts>
					<speciesReference species="C04494" stoichiometry="1"/>
					<speciesReference species="C00020" stoichiometry="1"/>
				</listOfProducts>
				<kineticLaw>
					<math xmlns="http://www.w3.org/1998/Math/MathML">
						<ci> FLUX_VALUE </ci>
					</math>
					<listOfParameters>
						<parameter id="LOWER_BOUND" value="0" units="mmol_per_gDW_per_hr" constant="false"/>
						<parameter id="UPPER_BOUND" value="1000" units="mmol_per_gDW_per_hr" constant="false"/>
						<parameter id="FLUX_VALUE" value="1000" units="mmol_per_gDW_per_hr" constant="false"/>
						<parameter id="OBJECTIVE_COEFFICIENT" value="0" units="mmol_per_gDW_per_hr" constant="false"/>
					</listOfParameters>
				</kineticLaw>
				<notes>
					<body xmlns="http://www.w3.org/1999/xhtml">
						<p>GENE_ASSOCIATION: PROKKA_00563</p>
						<p>EC Number: 2.7.6.5</p>
						<p>SUBSYSTEM: rn00230 Purine metabolism</p>
						<p>Confidence Level: </p>
						<p>AUTHORS:</p>
					</body>
				</notes>
			</reaction>
			<reaction name="GTP:oxaloacetate carboxy-lyase (adding GTP;phosphoenolpyruvate-forming)" reversible="false" id="R00431">
				<listOfReactants>
					<speciesReference species="C00044" stoichiometry="1"/>
					<speciesReference species="C00036" stoichiometry="1"/>
				</listOfReactants>
				<listOfProducts>
					<speciesReference species="C00035" stoichiometry="1"/>
					<speciesReference species="C00074" stoichiometry="1"/>
					<speciesReference species="C00011" stoichiometry="1"/>
				</listOfProducts>
				<kineticLaw>
					<math xmlns="http://www.w3.org/1998/Math/MathML">
						<ci> FLUX_VALUE </ci>
					</math>
					<listOfParameters>
						<parameter id="LOWER_BOUND" value="0" units="mmol_per_gDW_per_hr" constant="false"/>
						<parameter id="UPPER_BOUND" value="1000" units="mmol_per_gDW_per_hr" constant="false"/>
						<parameter id="FLUX_VALUE" value="1000" units="mmol_per_gDW_per_hr" constant="false"/>
						<parameter id="OBJECTIVE_COEFFICIENT" value="0" units="mmol_per_gDW_per_hr" constant="false"/>
					</listOfParameters>
				</kineticLaw>
				<notes>
					<body xmlns="http://www.w3.org/1999/xhtml">
						<p>GENE_ASSOCIATION: PROKKA_01931</p>
						<p>EC Number: 4.1.1.32</p>
						<p>SUBSYSTEM: rn00010 Glycolysis / Gluconeogenesis; rn00020 Citrate cycle (TCA cycle); rn00620 Pyruvate metabolism; rn01100 Metabolic pathways; rn01110 Biosynthesis of secondary metabolites; rn01120 Microbial metabolism in diverse environments</p>
						<p>Confidence Level: </p>
						<p>AUTHORS:</p>
					</body>
				</notes>
			</reaction>
			<reaction name="L-lysine,NADPH:oxygen oxidoreductase (6-hydroxylating)" reversible="false" id="R00448">
				<listOfReactants>
					<speciesReference species="C00047" stoichiometry="1"/>
					<speciesReference species="C00007" stoichiometry="1"/>
					<speciesReference species="C00005" stoichiometry="1"/>
					<speciesReference species="C00080" stoichiometry="1"/>
				</listOfReactants>
				<listOfProducts>
					<speciesReference species="C01028" stoichiometry="1"/>
					<speciesReference species="C00006" stoichiometry="1"/>
					<speciesReference species="C00001" stoichiometry="1"/>
				</listOfProducts>
				<kineticLaw>
					<math xmlns="http://www.w3.org/1998/Math/MathML">
						<ci> FLUX_VALUE </ci>
					</math>
					<listOfParameters>
						<parameter id="LOWER_BOUND" value="0" units="mmol_per_gDW_per_hr" constant="false"/>
						<parameter id="UPPER_BOUND" value="1000" units="mmol_per_gDW_per_hr" constant="false"/>
						<parameter id="FLUX_VALUE" value="1000" units="mmol_per_gDW_per_hr" constant="false"/>
						<parameter id="OBJECTIVE_COEFFICIENT" value="0" units="mmol_per_gDW_per_hr" constant="false"/>
					</listOfParameters>
				</kineticLaw>
				<notes>
					<body xmlns="http://www.w3.org/1999/xhtml">
						<p>GENE_ASSOCIATION: PROKKA_02169 OR PROKKA_03032</p>
						<p>EC Number: 1.14.13.59</p>
						<p>SUBSYSTEM: rn00310 Lysine degradation; rn01120 Microbial metabolism in diverse environments</p>
						<p>Confidence Level: </p>
						<p>AUTHORS:</p>
					</body>
				</notes>
			</reaction>
			<reaction name="meso-2,6-diaminoheptanedioate carboxy-lyase (L-lysine-forming)" reversible="false" id="R00451">
				<listOfReactants>
					<speciesReference species="C00680" stoichiometry="1"/>
				</listOfReactants>
				<listOfProducts>
					<speciesReference species="C00047" stoichiometry="1"/>
					<speciesReference species="C00011" stoichiometry="1"/>
				</listOfProducts>
				<kineticLaw>
					<math xmlns="http://www.w3.org/1998/Math/MathML">
						<ci> FLUX_VALUE </ci>
					</math>
					<listOfParameters>
						<parameter id="LOWER_BOUND" value="0" units="mmol_per_gDW_per_hr" constant="false"/>
						<parameter id="UPPER_BOUND" value="1000" units="mmol_per_gDW_per_hr" constant="false"/>
						<parameter id="FLUX_VALUE" value="1000" units="mmol_per_gDW_per_hr" constant="false"/>
						<parameter id="OBJECTIVE_COEFFICIENT" value="0" units="mmol_per_gDW_per_hr" constant="false"/>
					</listOfParameters>
				</kineticLaw>
				<notes>
					<body xmlns="http://www.w3.org/1999/xhtml">
						<p>GENE_ASSOCIATION: PROKKA_01969</p>
						<p>EC Number: 4.1.1.20</p>
						<p>SUBSYSTEM: rn00300 Lysine biosynthesis; rn01100 Metabolic pathways; rn01110 Biosynthesis of secondary metabolites; rn01120 Microbial metabolism in diverse environments; rn01230 Biosynthesis of amino acids</p>
						<p>Confidence Level: </p>
						<p>AUTHORS:</p>
					</body>
				</notes>
			</reaction>
			<reaction name="(S)-ureidoglycolate amidohydrolase (decarboxylating)" reversible="false" id="R00469">
				<listOfReactants>
					<speciesReference species="C00603" stoichiometry="1"/>
					<speciesReference species="C00001" stoichiometry="1"/>
				</listOfReactants>
				<listOfProducts>
					<speciesReference species="C00048" stoichiometry="1"/>
					<speciesReference species="C00014" stoichiometry="2"/>
					<speciesReference species="C00011" stoichiometry="1"/>
				</listOfProducts>
				<kineticLaw>
					<math xmlns="http://www.w3.org/1998/Math/MathML">
						<ci> FLUX_VALUE </ci>
					</math>
					<listOfParameters>
						<parameter id="LOWER_BOUND" value="0" units="mmol_per_gDW_per_hr" constant="false"/>
						<parameter id="UPPER_BOUND" value="1000" units="mmol_per_gDW_per_hr" constant="false"/>
						<parameter id="FLUX_VALUE" value="1000" units="mmol_per_gDW_per_hr" constant="false"/>
						<parameter id="OBJECTIVE_COEFFICIENT" value="0" units="mmol_per_gDW_per_hr" constant="false"/>
					</listOfParameters>
				</kineticLaw>
				<notes>
					<body xmlns="http://www.w3.org/1999/xhtml">
						<p>GENE_ASSOCIATION: PROKKA_01257</p>
						<p>EC Number: 4.3.2.3</p>
						<p>SUBSYSTEM: rn00230 Purine metabolism; rn01100 Metabolic pathways; rn01120 Microbial metabolism in diverse environments</p>
						<p>Confidence Level: </p>
						<p>AUTHORS:</p>
					</body>
				</notes>
			</reaction>
			<reaction name="4-hydroxy-2-oxoglutarate glyoxylate-lyase (pyruvate-forming)" reversible="true" id="R00471">
				<listOfReactants>
					<speciesReference species="C05946" stoichiometry="1"/>
				</listOfReactants>
				<listOfProducts>
					<speciesReference species="C00022" stoichiometry="1"/>
					<speciesReference species="C00048" stoichiometry="1"/>
				</listOfProducts>
				<kineticLaw>
					<math xmlns="http://www.w3.org/1998/Math/MathML">
						<ci> FLUX_VALUE </ci>
					</math>
					<listOfParameters>
						<parameter id="LOWER_BOUND" value="-1000" units="mmol_per_gDW_per_hr" constant="false"/>
						<parameter id="UPPER_BOUND" value="1000" units="mmol_per_gDW_per_hr" constant="false"/>
						<parameter id="FLUX_VALUE" value="1000" units="mmol_per_gDW_per_hr" constant="false"/>
						<parameter id="OBJECTIVE_COEFFICIENT" value="0" units="mmol_per_gDW_per_hr" constant="false"/>
					</listOfParameters>
				</kineticLaw>
				<notes>
					<body xmlns="http://www.w3.org/1999/xhtml">
						<p>GENE_ASSOCIATION: PROKKA_00632</p>
						<p>EC Number: 4.1.3.16</p>
						<p>SUBSYSTEM: rn00330 Arginine and proline metabolism; rn01100 Metabolic pathways</p>
						<p>Confidence Level: </p>
						<p>AUTHORS:</p>
					</body>
				</notes>
			</reaction>
			<reaction name="acetyl-CoA:glyoxylate C-acetyltransferase (thioester-hydrolysing, carboxymethyl-forming)" reversible="false" id="R00472">
				<listOfReactants>
					<speciesReference species="C00024" stoichiometry="1"/>
					<speciesReference species="C00048" stoichiometry="1"/>
					<speciesReference species="C00001" stoichiometry="1"/>
				</listOfReactants>
				<listOfProducts>
					<speciesReference species="C00149" stoichiometry="1"/>
					<speciesReference species="C00010" stoichiometry="1"/>
				</listOfProducts>
				<kineticLaw>
					<math xmlns="http://www.w3.org/1998/Math/MathML">
						<ci> FLUX_VALUE </ci>
					</math>
					<listOfParameters>
						<parameter id="LOWER_BOUND" value="0" units="mmol_per_gDW_per_hr" constant="false"/>
						<parameter id="UPPER_BOUND" value="1000" units="mmol_per_gDW_per_hr" constant="false"/>
						<parameter id="FLUX_VALUE" value="1000" units="mmol_per_gDW_per_hr" constant="false"/>
						<parameter id="OBJECTIVE_COEFFICIENT" value="0" units="mmol_per_gDW_per_hr" constant="false"/>
					</listOfParameters>
				</kineticLaw>
				<notes>
					<body xmlns="http://www.w3.org/1999/xhtml">
						<p>GENE_ASSOCIATION: PROKKA_03077</p>
						<p>EC Number: 2.3.3.9</p>
						<p>SUBSYSTEM: rn00620 Pyruvate metabolism; rn00630 Glyoxylate and dicarboxylate metabolism; rn01100 Metabolic pathways; rn01120 Microbial metabolism in diverse environments; rn01200 Carbon metabolism</p>
						<p>Confidence Level: </p>
						<p>AUTHORS:</p>
					</body>
				</notes>
			</reaction>
			<reaction name="Exchange Reaction of Isocitrate" reversible="true" id="EX_C00311_e_">
				<listOfReactants>
					<speciesReference species="C00311_e" stoichiometry="1"/>
				</listOfReactants>
				<kineticLaw>
					<math xmlns="http://www.w3.org/1998/Math/MathML">
						<ci> FLUX_VALUE </ci>
					</math>
					<listOfParameters>
						<parameter id="LOWER_BOUND" value="-1000" units="mmol_per_gDW_per_hr" constant="false"/>
						<parameter id="UPPER_BOUND" value="1000" units="mmol_per_gDW_per_hr" constant="false"/>
						<parameter id="FLUX_VALUE" value="1000" units="mmol_per_gDW_per_hr" constant="false"/>
						<parameter id="OBJECTIVE_COEFFICIENT" value="0" units="mmol_per_gDW_per_hr" constant="false"/>
					</listOfParameters>
				</kineticLaw>
				<notes>
					<body xmlns="http://www.w3.org/1999/xhtml">
						<p>GENE_ASSOCIATION: </p>
						<p>EC Number: </p>
						<p>SUBSYSTEM: Exchange</p>
						<p>Confidence Level: </p>
						<p>AUTHORS:</p>
					</body>
				</notes>
			</reaction>
			<reaction name="isocitrate glyoxylate-lyase (succinate-forming)" reversible="false" id="R00479">
				<listOfReactants>
					<speciesReference species="C00311" stoichiometry="1"/>
				</listOfReactants>
				<listOfProducts>
					<speciesReference species="C00042" stoichiometry="1"/>
					<speciesReference species="C00048" stoichiometry="1"/>
				</listOfProducts>
				<kineticLaw>
					<math xmlns="http://www.w3.org/1998/Math/MathML">
						<ci> FLUX_VALUE </ci>
					</math>
					<listOfParameters>
						<parameter id="LOWER_BOUND" value="0" units="mmol_per_gDW_per_hr" constant="false"/>
						<parameter id="UPPER_BOUND" value="1000" units="mmol_per_gDW_per_hr" constant="false"/>
						<parameter id="FLUX_VALUE" value="1000" units="mmol_per_gDW_per_hr" constant="false"/>
						<parameter id="OBJECTIVE_COEFFICIENT" value="0" units="mmol_per_gDW_per_hr" constant="false"/>
					</listOfParameters>
				</kineticLaw>
				<notes>
					<body xmlns="http://www.w3.org/1999/xhtml">
						<p>GENE_ASSOCIATION: PROKKA_00270</p>
						<p>EC Number: 4.1.3.1</p>
						<p>SUBSYSTEM: rn00630 Glyoxylate and dicarboxylate metabolism; rn01100 Metabolic pathways; rn01120 Microbial metabolism in diverse environments; rn01200 Carbon metabolism</p>
						<p>Confidence Level: </p>
						<p>AUTHORS:</p>
					</body>
				</notes>
			</reaction>
			<reaction name="ATP:L-aspartate 4-phosphotransferase" reversible="false" id="R00480">
				<listOfReactants>
					<speciesReference species="C00049" stoichiometry="1"/>
					<speciesReference species="C00002" stoichiometry="1"/>
				</listOfReactants>
				<listOfProducts>
					<speciesReference species="C00008" stoichiometry="1"/>
					<speciesReference species="C03082" stoichiometry="1"/>
				</listOfProducts>
				<kineticLaw>
					<math xmlns="http://www.w3.org/1998/Math/MathML">
						<ci> FLUX_VALUE </ci>
					</math>
					<listOfParameters>
						<parameter id="LOWER_BOUND" value="0" units="mmol_per_gDW_per_hr" constant="false"/>
						<parameter id="UPPER_BOUND" value="1000" units="mmol_per_gDW_per_hr" constant="false"/>
						<parameter id="FLUX_VALUE" value="1000" units="mmol_per_gDW_per_hr" constant="false"/>
						<parameter id="OBJECTIVE_COEFFICIENT" value="0" units="mmol_per_gDW_per_hr" constant="false"/>
					</listOfParameters>
				</kineticLaw>
				<notes>
					<body xmlns="http://www.w3.org/1999/xhtml">
						<p>GENE_ASSOCIATION: PROKKA_03367</p>
						<p>EC Number: 2.7.2.4</p>
						<p>SUBSYSTEM: rn00260 Glycine, serine and threonine metabolism; rn00270 Cysteine and methionine metabolism; rn00300 Lysine biosynthesis; rn01100 Metabolic pathways; rn01110 Biosynthesis of secondary metabolites; rn01120 Microbial metabolism in diverse environments; rn01210 2-Oxocarboxylic acid metabolism; rn01230 Biosynthesis of amino acids</p>
						<p>Confidence Level: </p>
						<p>AUTHORS:</p>
					</body>
				</notes>
			</reaction>
			<reaction name="L-aspartate:oxygen oxidoreductase" reversible="false" id="R00481">
				<listOfReactants>
					<speciesReference species="C00049" stoichiometry="1"/>
					<speciesReference species="C00007" stoichiometry="1"/>
				</listOfReactants>
				<listOfProducts>
					<speciesReference species="C05840" stoichiometry="1"/>
					<speciesReference species="C00027" stoichiometry="1"/>
				</listOfProducts>
				<kineticLaw>
					<math xmlns="http://www.w3.org/1998/Math/MathML">
						<ci> FLUX_VALUE </ci>
					</math>
					<listOfParameters>
						<parameter id="LOWER_BOUND" value="0" units="mmol_per_gDW_per_hr" constant="false"/>
						<parameter id="UPPER_BOUND" value="1000" units="mmol_per_gDW_per_hr" constant="false"/>
						<parameter id="FLUX_VALUE" value="1000" units="mmol_per_gDW_per_hr" constant="false"/>
						<parameter id="OBJECTIVE_COEFFICIENT" value="0" units="mmol_per_gDW_per_hr" constant="false"/>
					</listOfParameters>
				</kineticLaw>
				<notes>
					<body xmlns="http://www.w3.org/1999/xhtml">
						<p>GENE_ASSOCIATION: PROKKA_02043</p>
						<p>EC Number: 1.4.3.16</p>
						<p>SUBSYSTEM: rn00760 Nicotinate and nicotinamide metabolism; rn01100 Metabolic pathways</p>
						<p>Confidence Level: </p>
						<p>AUTHORS:</p>
					</body>
				</notes>
			</reaction>
			<reaction name="L-Aspartate ABC transporter" reversible="false" id="R00482">
				<listOfReactants>
					<speciesReference species="C00152_e" stoichiometry="1"/>
					<speciesReference species="C00002" stoichiometry="1"/>
				</listOfReactants>
				<listOfProducts>
					<speciesReference species="C00152" stoichiometry="1"/>
					<speciesReference species="C00008" stoichiometry="1"/>
					<speciesReference species="C00009" stoichiometry="1"/>
				</listOfProducts>
				<kineticLaw>
					<math xmlns="http://www.w3.org/1998/Math/MathML">
						<ci> FLUX_VALUE </ci>
					</math>
					<listOfParameters>
						<parameter id="LOWER_BOUND" value="0" units="mmol_per_gDW_per_hr" constant="false"/>
						<parameter id="UPPER_BOUND" value="1000" units="mmol_per_gDW_per_hr" constant="false"/>
						<parameter id="FLUX_VALUE" value="1000" units="mmol_per_gDW_per_hr" constant="false"/>
						<parameter id="OBJECTIVE_COEFFICIENT" value="0" units="mmol_per_gDW_per_hr" constant="false"/>
					</listOfParameters>
				</kineticLaw>
				<notes>
					<body xmlns="http://www.w3.org/1999/xhtml">
						<p>GENE_ASSOCIATION: PROKKA_03274 AND PROKKA_03277</p>
						<p>EC Number: </p>
						<p>SUBSYSTEM: ASN_transport</p>
						<p>Confidence Level: </p>
						<p>AUTHORS:</p>
					</body>
				</notes>
			</reaction>
			<reaction name="L-Asparagine amidohydrolase" reversible="false" id="R00485">
				<listOfReactants>
					<speciesReference species="C00152" stoichiometry="1"/>
					<speciesReference species="C00001" stoichiometry="1"/>
				</listOfReactants>
				<listOfProducts>
					<speciesReference species="C00049" stoichiometry="1"/>
					<speciesReference species="C00014" stoichiometry="1"/>
				</listOfProducts>
				<kineticLaw>
					<math xmlns="http://www.w3.org/1998/Math/MathML">
						<ci> FLUX_VALUE </ci>
					</math>
					<listOfParameters>
						<parameter id="LOWER_BOUND" value="0" units="mmol_per_gDW_per_hr" constant="false"/>
						<parameter id="UPPER_BOUND" value="1000" units="mmol_per_gDW_per_hr" constant="false"/>
						<parameter id="FLUX_VALUE" value="1000" units="mmol_per_gDW_per_hr" constant="false"/>
						<parameter id="OBJECTIVE_COEFFICIENT" value="0" units="mmol_per_gDW_per_hr" constant="false"/>
					</listOfParameters>
				</kineticLaw>
				<notes>
					<body xmlns="http://www.w3.org/1999/xhtml">
						<p>GENE_ASSOCIATION: PROKKA_00703 OR PROKKA_03211</p>
						<p>EC Number: 3.5.1.1; 3.5.1.38; 3.5.5.4</p>
						<p>SUBSYSTEM: rn00250 Alanine, aspartate and glutamate metabolism; rn00460 Cyanoamino acid metabolism; rn01100 Metabolic pathways; rn01110 Biosynthesis of secondary metabolites</p>
						<p>Confidence Level: </p>
						<p>AUTHORS:</p>
					</body>
				</notes>
			</reaction>
			<reaction name="Exchange Reaction of L-Aspartate" reversible="true" id="EX_C00049_e_">
				<listOfReactants>
					<speciesReference species="C00049_e" stoichiometry="1"/>
				</listOfReactants>
				<kineticLaw>
					<math xmlns="http://www.w3.org/1998/Math/MathML">
						<ci> FLUX_VALUE </ci>
					</math>
					<listOfParameters>
						<parameter id="LOWER_BOUND" value="-1000" units="mmol_per_gDW_per_hr" constant="false"/>
						<parameter id="UPPER_BOUND" value="1000" units="mmol_per_gDW_per_hr" constant="false"/>
						<parameter id="FLUX_VALUE" value="1000" units="mmol_per_gDW_per_hr" constant="false"/>
						<parameter id="OBJECTIVE_COEFFICIENT" value="0" units="mmol_per_gDW_per_hr" constant="false"/>
					</listOfParameters>
				</kineticLaw>
				<notes>
					<body xmlns="http://www.w3.org/1999/xhtml">
						<p>GENE_ASSOCIATION: </p>
						<p>EC Number: </p>
						<p>SUBSYSTEM: Exchange</p>
						<p>Confidence Level: </p>
						<p>AUTHORS:</p>
					</body>
				</notes>
			</reaction>
			<reaction name="L-Aspartate 1-carboxy-lyase (beta-alanine-forming)" reversible="false" id="R00489">
				<listOfReactants>
					<speciesReference species="C00049" stoichiometry="1"/>
				</listOfReactants>
				<listOfProducts>
					<speciesReference species="C00099" stoichiometry="1"/>
					<speciesReference species="C00011" stoichiometry="1"/>
				</listOfProducts>
				<kineticLaw>
					<math xmlns="http://www.w3.org/1998/Math/MathML">
						<ci> FLUX_VALUE </ci>
					</math>
					<listOfParameters>
						<parameter id="LOWER_BOUND" value="0" units="mmol_per_gDW_per_hr" constant="false"/>
						<parameter id="UPPER_BOUND" value="1000" units="mmol_per_gDW_per_hr" constant="false"/>
						<parameter id="FLUX_VALUE" value="1000" units="mmol_per_gDW_per_hr" constant="false"/>
						<parameter id="OBJECTIVE_COEFFICIENT" value="0" units="mmol_per_gDW_per_hr" constant="false"/>
					</listOfParameters>
				</kineticLaw>
				<notes>
					<body xmlns="http://www.w3.org/1999/xhtml">
						<p>GENE_ASSOCIATION: PROKKA_00369</p>
						<p>EC Number: 4.1.1.11; 4.1.1.15</p>
						<p>SUBSYSTEM: rn00410 beta-Alanine metabolism; rn00770 Pantothenate and CoA biosynthesis; rn01100 Metabolic pathways; rn01110 Biosynthesis of secondary metabolites</p>
						<p>Confidence Level: </p>
						<p>AUTHORS:</p>
					</body>
				</notes>
			</reaction>
			<reaction name="L-Aspartate ammonia-lyase (fumarate-forming)" reversible="false" id="R00490">
				<listOfReactants>
					<speciesReference species="C00049" stoichiometry="1"/>
				</listOfReactants>
				<listOfProducts>
					<speciesReference species="C00122" stoichiometry="1"/>
					<speciesReference species="C00014" stoichiometry="1"/>
				</listOfProducts>
				<kineticLaw>
					<math xmlns="http://www.w3.org/1998/Math/MathML">
						<ci> FLUX_VALUE </ci>
					</math>
					<listOfParameters>
						<parameter id="LOWER_BOUND" value="0" units="mmol_per_gDW_per_hr" constant="false"/>
						<parameter id="UPPER_BOUND" value="1000" units="mmol_per_gDW_per_hr" constant="false"/>
						<parameter id="FLUX_VALUE" value="1000" units="mmol_per_gDW_per_hr" constant="false"/>
						<parameter id="OBJECTIVE_COEFFICIENT" value="0" units="mmol_per_gDW_per_hr" constant="false"/>
					</listOfParameters>
				</kineticLaw>
				<notes>
					<body xmlns="http://www.w3.org/1999/xhtml">
						<p>GENE_ASSOCIATION: PROKKA_02952</p>
						<p>EC Number: 4.3.1.1</p>
						<p>SUBSYSTEM: rn00250 Alanine, aspartate and glutamate metabolism; rn01100 Metabolic pathways</p>
						<p>Confidence Level: </p>
						<p>AUTHORS:</p>
					</body>
				</notes>
			</reaction>
			<reaction name="Aspartate racemase" reversible="true" id="R00491">
				<listOfReactants>
					<speciesReference species="C00049" stoichiometry="1"/>
				</listOfReactants>
				<listOfProducts>
					<speciesReference species="C00402" stoichiometry="1"/>
				</listOfProducts>
				<kineticLaw>
					<math xmlns="http://www.w3.org/1998/Math/MathML">
						<ci> FLUX_VALUE </ci>
					</math>
					<listOfParameters>
						<parameter id="LOWER_BOUND" value="-1000" units="mmol_per_gDW_per_hr" constant="false"/>
						<parameter id="UPPER_BOUND" value="1000" units="mmol_per_gDW_per_hr" constant="false"/>
						<parameter id="FLUX_VALUE" value="1000" units="mmol_per_gDW_per_hr" constant="false"/>
						<parameter id="OBJECTIVE_COEFFICIENT" value="0" units="mmol_per_gDW_per_hr" constant="false"/>
					</listOfParameters>
				</kineticLaw>
				<notes>
					<body xmlns="http://www.w3.org/1999/xhtml">
						<p>GENE_ASSOCIATION: PROKKA_02442</p>
						<p>EC Number: 5.1.1.13</p>
						<p>SUBSYSTEM: rn00250 Alanine, aspartate and glutamate metabolism</p>
						<p>Confidence Level: </p>
						<p>AUTHORS:</p>
					</body>
				</notes>
			</reaction>
			<reaction name="Glutathione gamma-glutamylaminopeptidase" reversible="false" id="R00494">
				<listOfReactants>
					<speciesReference species="C00051" stoichiometry="1"/>
					<speciesReference species="C00001" stoichiometry="1"/>
				</listOfReactants>
				<listOfProducts>
					<speciesReference species="C01419" stoichiometry="1"/>
					<speciesReference species="C00025" stoichiometry="1"/>
				</listOfProducts>
				<kineticLaw>
					<math xmlns="http://www.w3.org/1998/Math/MathML">
						<ci> FLUX_VALUE </ci>
					</math>
					<listOfParameters>
						<parameter id="LOWER_BOUND" value="0" units="mmol_per_gDW_per_hr" constant="false"/>
						<parameter id="UPPER_BOUND" value="1000" units="mmol_per_gDW_per_hr" constant="false"/>
						<parameter id="FLUX_VALUE" value="1000" units="mmol_per_gDW_per_hr" constant="false"/>
						<parameter id="OBJECTIVE_COEFFICIENT" value="0" units="mmol_per_gDW_per_hr" constant="false"/>
					</listOfParameters>
				</kineticLaw>
				<notes>
					<body xmlns="http://www.w3.org/1999/xhtml">
						<p>GENE_ASSOCIATION: PROKKA_00137</p>
						<p>EC Number: 2.3.2.2</p>
						<p>SUBSYSTEM: rn00480 Glutathione metabolism; rn01100 Metabolic pathways</p>
						<p>Confidence Level: </p>
						<p>AUTHORS:</p>
					</body>
				</notes>
			</reaction>
			<reaction name="gamma-L-glutamyl-L-cysteine:glycine ligase (ADP-forming)" reversible="false" id="R00497">
				<listOfReactants>
					<speciesReference species="C00002" stoichiometry="1"/>
					<speciesReference species="C00669" stoichiometry="1"/>
					<speciesReference species="C00037" stoichiometry="1"/>
				</listOfReactants>
				<listOfProducts>
					<speciesReference species="C00008" stoichiometry="1"/>
					<speciesReference species="C00009" stoichiometry="1"/>
					<speciesReference species="C00051" stoichiometry="1"/>
				</listOfProducts>
				<kineticLaw>
					<math xmlns="http://www.w3.org/1998/Math/MathML">
						<ci> FLUX_VALUE </ci>
					</math>
					<listOfParameters>
						<parameter id="LOWER_BOUND" value="0" units="mmol_per_gDW_per_hr" constant="false"/>
						<parameter id="UPPER_BOUND" value="1000" units="mmol_per_gDW_per_hr" constant="false"/>
						<parameter id="FLUX_VALUE" value="1000" units="mmol_per_gDW_per_hr" constant="false"/>
						<parameter id="OBJECTIVE_COEFFICIENT" value="0" units="mmol_per_gDW_per_hr" constant="false"/>
					</listOfParameters>
				</kineticLaw>
				<notes>
					<body xmlns="http://www.w3.org/1999/xhtml">
						<p>GENE_ASSOCIATION: PROKKA_01237</p>
						<p>EC Number: 6.3.2.3</p>
						<p>SUBSYSTEM: rn00480 Glutathione metabolism; rn01100 Metabolic pathways</p>
						<p>Confidence Level: </p>
						<p>AUTHORS:</p>
					</body>
				</notes>
			</reaction>
			<reaction name="3'-Phospho-5'-adenylyl sulfate 3'-phosphohydrolase" reversible="false" id="R00508">
				<listOfReactants>
					<speciesReference species="C00001" stoichiometry="1"/>
					<speciesReference species="C00053" stoichiometry="1"/>
				</listOfReactants>
				<listOfProducts>
					<speciesReference species="C00009" stoichiometry="1"/>
					<speciesReference species="C00224" stoichiometry="1"/>
				</listOfProducts>
				<kineticLaw>
					<math xmlns="http://www.w3.org/1998/Math/MathML">
						<ci> FLUX_VALUE </ci>
					</math>
					<listOfParameters>
						<parameter id="LOWER_BOUND" value="0" units="mmol_per_gDW_per_hr" constant="false"/>
						<parameter id="UPPER_BOUND" value="1000" units="mmol_per_gDW_per_hr" constant="false"/>
						<parameter id="FLUX_VALUE" value="1000" units="mmol_per_gDW_per_hr" constant="false"/>
						<parameter id="OBJECTIVE_COEFFICIENT" value="0" units="mmol_per_gDW_per_hr" constant="false"/>
					</listOfParameters>
				</kineticLaw>
				<notes>
					<body xmlns="http://www.w3.org/1999/xhtml">
						<p>GENE_ASSOCIATION: PROKKA_03062</p>
						<p>EC Number: 3.1.3.7</p>
						<p>SUBSYSTEM: rn00920 Sulfur metabolism; rn01100 Metabolic pathways; rn01120 Microbial metabolism in diverse environments</p>
						<p>Confidence Level: </p>
						<p>AUTHORS:</p>
					</body>
				</notes>
			</reaction>
			<reaction name="ATP:adenylylsulfate 3'-phosphotransferase" reversible="false" id="R00509">
				<listOfReactants>
					<speciesReference species="C00224" stoichiometry="1"/>
					<speciesReference species="C00002" stoichiometry="1"/>
				</listOfReactants>
				<listOfProducts>
					<speciesReference species="C00008" stoichiometry="1"/>
					<speciesReference species="C00053" stoichiometry="1"/>
				</listOfProducts>
				<kineticLaw>
					<math xmlns="http://www.w3.org/1998/Math/MathML">
						<ci> FLUX_VALUE </ci>
					</math>
					<listOfParameters>
						<parameter id="LOWER_BOUND" value="0" units="mmol_per_gDW_per_hr" constant="false"/>
						<parameter id="UPPER_BOUND" value="1000" units="mmol_per_gDW_per_hr" constant="false"/>
						<parameter id="FLUX_VALUE" value="1000" units="mmol_per_gDW_per_hr" constant="false"/>
						<parameter id="OBJECTIVE_COEFFICIENT" value="0" units="mmol_per_gDW_per_hr" constant="false"/>
					</listOfParameters>
				</kineticLaw>
				<notes>
					<body xmlns="http://www.w3.org/1999/xhtml">
						<p>GENE_ASSOCIATION: </p>
						<p>EC Number: 2.7.1.25</p>
						<p>SUBSYSTEM: rn00230 Purine metabolism; rn00920 Sulfur metabolism; rn01100 Metabolic pathways; rn01120 Microbial metabolism in diverse environments</p>
						<p>Confidence Level: </p>
						<p>AUTHORS:</p>
					</body>
				</notes>
			</reaction>
			<reaction name="cytidine-5'-monophosphate phosphohydrolase" reversible="false" id="R00511">
				<listOfReactants>
					<speciesReference species="C00055" stoichiometry="1"/>
					<speciesReference species="C00001" stoichiometry="1"/>
				</listOfReactants>
				<listOfProducts>
					<speciesReference species="C00475" stoichiometry="1"/>
					<speciesReference species="C00009" stoichiometry="1"/>
				</listOfProducts>
				<kineticLaw>
					<math xmlns="http://www.w3.org/1998/Math/MathML">
						<ci> FLUX_VALUE </ci>
					</math>
					<listOfParameters>
						<parameter id="LOWER_BOUND" value="0" units="mmol_per_gDW_per_hr" constant="false"/>
						<parameter id="UPPER_BOUND" value="1000" units="mmol_per_gDW_per_hr" constant="false"/>
						<parameter id="FLUX_VALUE" value="1000" units="mmol_per_gDW_per_hr" constant="false"/>
						<parameter id="OBJECTIVE_COEFFICIENT" value="0" units="mmol_per_gDW_per_hr" constant="false"/>
					</listOfParameters>
				</kineticLaw>
				<notes>
					<body xmlns="http://www.w3.org/1999/xhtml">
						<p>GENE_ASSOCIATION: PROKKA_02138 OR PROKKA_02917 OR PROKKA_02874</p>
						<p>EC Number: 3.1.3.5; 3.1.3.91</p>
						<p>SUBSYSTEM: rn00240 Pyrimidine metabolism</p>
						<p>Confidence Level: </p>
						<p>AUTHORS:</p>
					</body>
				</notes>
			</reaction>
			<reaction name="ATP:CMP phosphotransferase" reversible="false" id="R00512">
				<listOfReactants>
					<speciesReference species="C00055" stoichiometry="1"/>
					<speciesReference species="C00002" stoichiometry="1"/>
				</listOfReactants>
				<listOfProducts>
					<speciesReference species="C00008" stoichiometry="1"/>
					<speciesReference species="C00112" stoichiometry="1"/>
				</listOfProducts>
				<kineticLaw>
					<math xmlns="http://www.w3.org/1998/Math/MathML">
						<ci> FLUX_VALUE </ci>
					</math>
					<listOfParameters>
						<parameter id="LOWER_BOUND" value="0" units="mmol_per_gDW_per_hr" constant="false"/>
						<parameter id="UPPER_BOUND" value="1000" units="mmol_per_gDW_per_hr" constant="false"/>
						<parameter id="FLUX_VALUE" value="1000" units="mmol_per_gDW_per_hr" constant="false"/>
						<parameter id="OBJECTIVE_COEFFICIENT" value="0" units="mmol_per_gDW_per_hr" constant="false"/>
					</listOfParameters>
				</kineticLaw>
				<notes>
					<body xmlns="http://www.w3.org/1999/xhtml">
						<p>GENE_ASSOCIATION: PROKKA_03086</p>
						<p>EC Number: 2.7.4.14; 2.7.4.25</p>
						<p>SUBSYSTEM: rn00240 Pyrimidine metabolism; rn01100 Metabolic pathways</p>
						<p>Confidence Level: </p>
						<p>AUTHORS:</p>
					</body>
				</notes>
			</reaction>
			<reaction name="formate:NAD+ oxidoreductase" reversible="false" id="R00519">
				<listOfReactants>
					<speciesReference species="C00058" stoichiometry="1"/>
					<speciesReference species="C00003" stoichiometry="1"/>
				</listOfReactants>
				<listOfProducts>
					<speciesReference species="C00011" stoichiometry="1"/>
					<speciesReference species="C00004" stoichiometry="1"/>
					<speciesReference species="C00080" stoichiometry="1"/>
				</listOfProducts>
				<kineticLaw>
					<math xmlns="http://www.w3.org/1998/Math/MathML">
						<ci> FLUX_VALUE </ci>
					</math>
					<listOfParameters>
						<parameter id="LOWER_BOUND" value="0" units="mmol_per_gDW_per_hr" constant="false"/>
						<parameter id="UPPER_BOUND" value="1000" units="mmol_per_gDW_per_hr" constant="false"/>
						<parameter id="FLUX_VALUE" value="1000" units="mmol_per_gDW_per_hr" constant="false"/>
						<parameter id="OBJECTIVE_COEFFICIENT" value="0" units="mmol_per_gDW_per_hr" constant="false"/>
					</listOfParameters>
				</kineticLaw>
				<notes>
					<body xmlns="http://www.w3.org/1999/xhtml">
						<p>GENE_ASSOCIATION: PROKKA_01960</p>
						<p>EC Number: 1.2.1.2</p>
						<p>SUBSYSTEM: rn00630 Glyoxylate and dicarboxylate metabolism; rn00680 Methane metabolism; rn01100 Metabolic pathways; rn01120 Microbial metabolism in diverse environments; rn01200 Carbon metabolism</p>
						<p>Confidence Level: </p>
						<p>AUTHORS:</p>
					</body>
				</notes>
			</reaction>
			<reaction name="S-Formylglutathione hydrolase" reversible="false" id="R00527">
				<listOfReactants>
					<speciesReference species="C00001" stoichiometry="1"/>
					<speciesReference species="C01031" stoichiometry="1"/>
				</listOfReactants>
				<listOfProducts>
					<speciesReference species="C00051" stoichiometry="1"/>
					<speciesReference species="C00058" stoichiometry="1"/>
				</listOfProducts>
				<kineticLaw>
					<math xmlns="http://www.w3.org/1998/Math/MathML">
						<ci> FLUX_VALUE </ci>
					</math>
					<listOfParameters>
						<parameter id="LOWER_BOUND" value="0" units="mmol_per_gDW_per_hr" constant="false"/>
						<parameter id="UPPER_BOUND" value="1000" units="mmol_per_gDW_per_hr" constant="false"/>
						<parameter id="FLUX_VALUE" value="1000" units="mmol_per_gDW_per_hr" constant="false"/>
						<parameter id="OBJECTIVE_COEFFICIENT" value="0" units="mmol_per_gDW_per_hr" constant="false"/>
					</listOfParameters>
				</kineticLaw>
				<notes>
					<body xmlns="http://www.w3.org/1999/xhtml">
						<p>GENE_ASSOCIATION: (PROKKA_00496)</p>
						<p>EC Number: 3.1.2.12</p>
						<p>SUBSYSTEM: rn00680 Methane metabolism; rn01120 Microbial metabolism in diverse environments; rn01200 Carbon metabolism</p>
						<p>Confidence Level: </p>
						<p>AUTHORS:</p>
					</body>
				</notes>
			</reaction>
			<reaction name="Sulfite:proton symporter" reversible="false" id="R961">
				<listOfReactants>
					<speciesReference species="C00059_e" stoichiometry="1"/>
					<speciesReference species="C00080_e" stoichiometry="1"/>
				</listOfReactants>
				<listOfProducts>
					<speciesReference species="C00059" stoichiometry="1"/>
					<speciesReference species="C00080" stoichiometry="1"/>
				</listOfProducts>
				<kineticLaw>
					<math xmlns="http://www.w3.org/1998/Math/MathML">
						<ci> FLUX_VALUE </ci>
					</math>
					<listOfParameters>
						<parameter id="LOWER_BOUND" value="0" units="mmol_per_gDW_per_hr" constant="false"/>
						<parameter id="UPPER_BOUND" value="1000" units="mmol_per_gDW_per_hr" constant="false"/>
						<parameter id="FLUX_VALUE" value="1000" units="mmol_per_gDW_per_hr" constant="false"/>
						<parameter id="OBJECTIVE_COEFFICIENT" value="0" units="mmol_per_gDW_per_hr" constant="false"/>
					</listOfParameters>
				</kineticLaw>
				<notes>
					<body xmlns="http://www.w3.org/1999/xhtml">
						<p>GENE_ASSOCIATION: </p>
						<p>EC Number: </p>
						<p>SUBSYSTEM: SULFITE_transport</p>
						<p>Confidence Level: </p>
						<p>AUTHORS:</p>
					</body>
				</notes>
			</reaction>
			<reaction name="ATP:sulfate adenylyltransferase" reversible="false" id="R00529">
				<listOfReactants>
					<speciesReference species="C00059" stoichiometry="1"/>
					<speciesReference species="C00002" stoichiometry="1"/>
				</listOfReactants>
				<listOfProducts>
					<speciesReference species="C00013" stoichiometry="1"/>
					<speciesReference species="C00224" stoichiometry="1"/>
				</listOfProducts>
				<kineticLaw>
					<math xmlns="http://www.w3.org/1998/Math/MathML">
						<ci> FLUX_VALUE </ci>
					</math>
					<listOfParameters>
						<parameter id="LOWER_BOUND" value="0" units="mmol_per_gDW_per_hr" constant="false"/>
						<parameter id="UPPER_BOUND" value="1000" units="mmol_per_gDW_per_hr" constant="false"/>
						<parameter id="FLUX_VALUE" value="1000" units="mmol_per_gDW_per_hr" constant="false"/>
						<parameter id="OBJECTIVE_COEFFICIENT" value="0" units="mmol_per_gDW_per_hr" constant="false"/>
					</listOfParameters>
				</kineticLaw>
				<notes>
					<body xmlns="http://www.w3.org/1999/xhtml">
						<p>GENE_ASSOCIATION: PROKKA_00264 AND PROKKA_00263</p>
						<p>EC Number: 2.7.7.4</p>
						<p>SUBSYSTEM: rn00230 Purine metabolism; rn00920 Sulfur metabolism; rn01100 Metabolic pathways; rn01120 Microbial metabolism in diverse environments</p>
						<p>Confidence Level: </p>
						<p>AUTHORS:</p>
					</body>
				</notes>
			</reaction>
			<reaction name="Exchange Reaction of Sulfate" reversible="true" id="EX_C00059_e_">
				<listOfReactants>
					<speciesReference species="C00059_e" stoichiometry="1"/>
				</listOfReactants>
				<kineticLaw>
					<math xmlns="http://www.w3.org/1998/Math/MathML">
						<ci> FLUX_VALUE </ci>
					</math>
					<listOfParameters>
						<parameter id="LOWER_BOUND" value="-1000" units="mmol_per_gDW_per_hr" constant="false"/>
						<parameter id="UPPER_BOUND" value="1000" units="mmol_per_gDW_per_hr" constant="false"/>
						<parameter id="FLUX_VALUE" value="1000" units="mmol_per_gDW_per_hr" constant="false"/>
						<parameter id="OBJECTIVE_COEFFICIENT" value="0" units="mmol_per_gDW_per_hr" constant="false"/>
					</listOfParameters>
				</kineticLaw>
				<notes>
					<body xmlns="http://www.w3.org/1999/xhtml">
						<p>GENE_ASSOCIATION: </p>
						<p>EC Number: </p>
						<p>SUBSYSTEM: Exchange</p>
						<p>Confidence Level: </p>
						<p>AUTHORS:</p>
					</body>
				</notes>
			</reaction>
			<reaction name="ATP:riboflavin 5'-phosphotransferase" reversible="false" id="R00549">
				<listOfReactants>
					<speciesReference species="C00255" stoichiometry="1"/>
					<speciesReference species="C00002" stoichiometry="1"/>
				</listOfReactants>
				<listOfProducts>
					<speciesReference species="C00061" stoichiometry="1"/>
					<speciesReference species="C00008" stoichiometry="1"/>
				</listOfProducts>
				<kineticLaw>
					<math xmlns="http://www.w3.org/1998/Math/MathML">
						<ci> FLUX_VALUE </ci>
					</math>
					<listOfParameters>
						<parameter id="LOWER_BOUND" value="0" units="mmol_per_gDW_per_hr" constant="false"/>
						<parameter id="UPPER_BOUND" value="1000" units="mmol_per_gDW_per_hr" constant="false"/>
						<parameter id="FLUX_VALUE" value="1000" units="mmol_per_gDW_per_hr" constant="false"/>
						<parameter id="OBJECTIVE_COEFFICIENT" value="0" units="mmol_per_gDW_per_hr" constant="false"/>
					</listOfParameters>
				</kineticLaw>
				<notes>
					<body xmlns="http://www.w3.org/1999/xhtml">
						<p>GENE_ASSOCIATION: PROKKA_01104</p>
						<p>EC Number: 2.7.1.26</p>
						<p>SUBSYSTEM: rn00740 Riboflavin metabolism; rn01100 Metabolic pathways</p>
						<p>Confidence Level: </p>
						<p>AUTHORS:</p>
					</body>
				</notes>
			</reaction>
			<reaction name="ATP:CDP phosphotransferase" reversible="true" id="R00570">
				<listOfReactants>
					<speciesReference species="C00112" stoichiometry="1"/>
					<speciesReference species="C00002" stoichiometry="1"/>
				</listOfReactants>
				<listOfProducts>
					<speciesReference species="C00063" stoichiometry="1"/>
					<speciesReference species="C00008" stoichiometry="1"/>
				</listOfProducts>
				<kineticLaw>
					<math xmlns="http://www.w3.org/1998/Math/MathML">
						<ci> FLUX_VALUE </ci>
					</math>
					<listOfParameters>
						<parameter id="LOWER_BOUND" value="-1000" units="mmol_per_gDW_per_hr" constant="false"/>
						<parameter id="UPPER_BOUND" value="1000" units="mmol_per_gDW_per_hr" constant="false"/>
						<parameter id="FLUX_VALUE" value="1000" units="mmol_per_gDW_per_hr" constant="false"/>
						<parameter id="OBJECTIVE_COEFFICIENT" value="0" units="mmol_per_gDW_per_hr" constant="false"/>
					</listOfParameters>
				</kineticLaw>
				<notes>
					<body xmlns="http://www.w3.org/1999/xhtml">
						<p>GENE_ASSOCIATION: PROKKA_00620</p>
						<p>EC Number: 2.7.4.6</p>
						<p>SUBSYSTEM: rn00240 Pyrimidine metabolism; rn01100 Metabolic pathways</p>
						<p>Confidence Level: </p>
						<p>AUTHORS:</p>
					</body>
				</notes>
			</reaction>
			<reaction name="CTP aminohydrolase" reversible="false" id="R00568">
				<listOfReactants>
					<speciesReference species="C00063" stoichiometry="1"/>
					<speciesReference species="C00001" stoichiometry="1"/>
				</listOfReactants>
				<listOfProducts>
					<speciesReference species="C00075" stoichiometry="1"/>
					<speciesReference species="C00014" stoichiometry="1"/>
				</listOfProducts>
				<kineticLaw>
					<math xmlns="http://www.w3.org/1998/Math/MathML">
						<ci> FLUX_VALUE </ci>
					</math>
					<listOfParameters>
						<parameter id="LOWER_BOUND" value="0" units="mmol_per_gDW_per_hr" constant="false"/>
						<parameter id="UPPER_BOUND" value="1000" units="mmol_per_gDW_per_hr" constant="false"/>
						<parameter id="FLUX_VALUE" value="1000" units="mmol_per_gDW_per_hr" constant="false"/>
						<parameter id="OBJECTIVE_COEFFICIENT" value="0" units="mmol_per_gDW_per_hr" constant="false"/>
					</listOfParameters>
				</kineticLaw>
				<notes>
					<body xmlns="http://www.w3.org/1999/xhtml">
						<p>GENE_ASSOCIATION: PROKKA_00410</p>
						<p>EC Number: 6.3.4.2</p>
						<p>SUBSYSTEM: rn00240 Pyrimidine metabolism; rn01100 Metabolic pathways</p>
						<p>Confidence Level: </p>
						<p>AUTHORS:</p>
					</body>
				</notes>
			</reaction>
			<reaction name="UTP:ammonia ligase (ADP-forming)" reversible="false" id="R00571">
				<listOfReactants>
					<speciesReference species="C00002" stoichiometry="1"/>
					<speciesReference species="C00075" stoichiometry="1"/>
					<speciesReference species="C00014" stoichiometry="1"/>
				</listOfReactants>
				<listOfProducts>
					<speciesReference species="C00008" stoichiometry="1"/>
					<speciesReference species="C00009" stoichiometry="1"/>
					<speciesReference species="C00063" stoichiometry="1"/>
				</listOfProducts>
				<kineticLaw>
					<math xmlns="http://www.w3.org/1998/Math/MathML">
						<ci> FLUX_VALUE </ci>
					</math>
					<listOfParameters>
						<parameter id="LOWER_BOUND" value="0" units="mmol_per_gDW_per_hr" constant="false"/>
						<parameter id="UPPER_BOUND" value="1000" units="mmol_per_gDW_per_hr" constant="false"/>
						<parameter id="FLUX_VALUE" value="1000" units="mmol_per_gDW_per_hr" constant="false"/>
						<parameter id="OBJECTIVE_COEFFICIENT" value="0" units="mmol_per_gDW_per_hr" constant="false"/>
					</listOfParameters>
				</kineticLaw>
				<notes>
					<body xmlns="http://www.w3.org/1999/xhtml">
						<p>GENE_ASSOCIATION: PROKKA_02734</p>
						<p>EC Number: 6.3.4.2</p>
						<p>SUBSYSTEM: rn00240 Pyrimidine metabolism; rn01100 Metabolic pathways</p>
						<p>Confidence Level: </p>
						<p>AUTHORS:</p>
					</body>
				</notes>
			</reaction>
			<reaction name="UTP:L-glutamine amido-ligase (ADP-forming)" reversible="false" id="R00573">
				<listOfReactants>
					<speciesReference species="C00075" stoichiometry="1"/>
					<speciesReference species="C00064" stoichiometry="1"/>
					<speciesReference species="C00002" stoichiometry="1"/>
					<speciesReference species="C00001" stoichiometry="1"/>
				</listOfReactants>
				<listOfProducts>
					<speciesReference species="C00025" stoichiometry="1"/>
					<speciesReference species="C00063" stoichiometry="1"/>
					<speciesReference species="C00008" stoichiometry="1"/>
					<speciesReference species="C00009" stoichiometry="1"/>
				</listOfProducts>
				<kineticLaw>
					<math xmlns="http://www.w3.org/1998/Math/MathML">
						<ci> FLUX_VALUE </ci>
					</math>
					<listOfParameters>
						<parameter id="LOWER_BOUND" value="0" units="mmol_per_gDW_per_hr" constant="false"/>
						<parameter id="UPPER_BOUND" value="1000" units="mmol_per_gDW_per_hr" constant="false"/>
						<parameter id="FLUX_VALUE" value="1000" units="mmol_per_gDW_per_hr" constant="false"/>
						<parameter id="OBJECTIVE_COEFFICIENT" value="0" units="mmol_per_gDW_per_hr" constant="false"/>
					</listOfParameters>
				</kineticLaw>
				<notes>
					<body xmlns="http://www.w3.org/1999/xhtml">
						<p>GENE_ASSOCIATION: PROKKA_02734</p>
						<p>EC Number: 6.3.4.2</p>
						<p>SUBSYSTEM: rn00240 Pyrimidine metabolism; rn01100 Metabolic pathways</p>
						<p>Confidence Level: </p>
						<p>AUTHORS:</p>
					</body>
				</notes>
			</reaction>
			<reaction name="HCO3:L-glutamine amido-ligase (ADP-forming, carbamate-phosphorylating)" reversible="false" id="R00575">
				<listOfReactants>
					<speciesReference species="C00064" stoichiometry="1"/>
					<speciesReference species="C00002" stoichiometry="2"/>
					<speciesReference species="C00288" stoichiometry="1"/>
					<speciesReference species="C00001" stoichiometry="1"/>
				</listOfReactants>
				<listOfProducts>
					<speciesReference species="C00025" stoichiometry="1"/>
					<speciesReference species="C00169" stoichiometry="1"/>
					<speciesReference species="C00008" stoichiometry="2"/>
					<speciesReference species="C00009" stoichiometry="1"/>
				</listOfProducts>
				<kineticLaw>
					<math xmlns="http://www.w3.org/1998/Math/MathML">
						<ci> FLUX_VALUE </ci>
					</math>
					<listOfParameters>
						<parameter id="LOWER_BOUND" value="0" units="mmol_per_gDW_per_hr" constant="false"/>
						<parameter id="UPPER_BOUND" value="1000" units="mmol_per_gDW_per_hr" constant="false"/>
						<parameter id="FLUX_VALUE" value="1000" units="mmol_per_gDW_per_hr" constant="false"/>
						<parameter id="OBJECTIVE_COEFFICIENT" value="0" units="mmol_per_gDW_per_hr" constant="false"/>
					</listOfParameters>
				</kineticLaw>
				<notes>
					<body xmlns="http://www.w3.org/1999/xhtml">
						<p>GENE_ASSOCIATION: PROKKA_01911 AND PROKKA_01912</p>
						<p>EC Number: 6.3.5.5</p>
						<p>SUBSYSTEM: rn00240 Pyrimidine metabolism; rn00250 Alanine, aspartate and glutamate metabolism; rn01100 Metabolic pathways</p>
						<p>Confidence Level: </p>
						<p>AUTHORS:</p>
					</body>
				</notes>
			</reaction>
			<reaction name="L-Aspartate:L-glutamine amido-ligase (AMP-forming)" reversible="false" id="R00578">
				<listOfReactants>
					<speciesReference species="C00049" stoichiometry="1"/>
					<speciesReference species="C00002" stoichiometry="1"/>
					<speciesReference species="C00064" stoichiometry="1"/>
					<speciesReference species="C00001" stoichiometry="1"/>
				</listOfReactants>
				<listOfProducts>
					<speciesReference species="C00025" stoichiometry="1"/>
					<speciesReference species="C00152" stoichiometry="1"/>
					<speciesReference species="C00020" stoichiometry="1"/>
					<speciesReference species="C00013" stoichiometry="1"/>
				</listOfProducts>
				<kineticLaw>
					<math xmlns="http://www.w3.org/1998/Math/MathML">
						<ci> FLUX_VALUE </ci>
					</math>
					<listOfParameters>
						<parameter id="LOWER_BOUND" value="0" units="mmol_per_gDW_per_hr" constant="false"/>
						<parameter id="UPPER_BOUND" value="1000" units="mmol_per_gDW_per_hr" constant="false"/>
						<parameter id="FLUX_VALUE" value="1000" units="mmol_per_gDW_per_hr" constant="false"/>
						<parameter id="OBJECTIVE_COEFFICIENT" value="0" units="mmol_per_gDW_per_hr" constant="false"/>
					</listOfParameters>
				</kineticLaw>
				<notes>
					<body xmlns="http://www.w3.org/1999/xhtml">
						<p>GENE_ASSOCIATION: </p>
						<p>EC Number: 6.3.5.4</p>
						<p>SUBSYSTEM: rn00250 Alanine, aspartate and glutamate metabolism; rn01100 Metabolic pathways; rn01110 Biosynthesis of secondary metabolites</p>
						<p>Confidence Level: </p>
						<p>AUTHORS:</p>
					</body>
				</notes>
			</reaction>
			<reaction name="O-Phospho-L-serine phosphohydrolase" reversible="false" id="R00582">
				<listOfReactants>
					<speciesReference species="C01005" stoichiometry="1"/>
					<speciesReference species="C00001" stoichiometry="1"/>
				</listOfReactants>
				<listOfProducts>
					<speciesReference species="C00009" stoichiometry="1"/>
					<speciesReference species="C00065" stoichiometry="1"/>
				</listOfProducts>
				<kineticLaw>
					<math xmlns="http://www.w3.org/1998/Math/MathML">
						<ci> FLUX_VALUE </ci>
					</math>
					<listOfParameters>
						<parameter id="LOWER_BOUND" value="0" units="mmol_per_gDW_per_hr" constant="false"/>
						<parameter id="UPPER_BOUND" value="1000" units="mmol_per_gDW_per_hr" constant="false"/>
						<parameter id="FLUX_VALUE" value="1000" units="mmol_per_gDW_per_hr" constant="false"/>
						<parameter id="OBJECTIVE_COEFFICIENT" value="0" units="mmol_per_gDW_per_hr" constant="false"/>
					</listOfParameters>
				</kineticLaw>
				<notes>
					<body xmlns="http://www.w3.org/1999/xhtml">
						<p>GENE_ASSOCIATION: PROKKA_01285 OR PROKKA_01819</p>
						<p>EC Number: 3.1.3.3</p>
						<p>SUBSYSTEM: rn00260 Glycine, serine and threonine metabolism; rn00680 Methane metabolism; rn01100 Metabolic pathways; rn01120 Microbial metabolism in diverse environments; rn01200 Carbon metabolism; rn01230 Biosynthesis of amino acids</p>
						<p>Confidence Level: </p>
						<p>AUTHORS:</p>
					</body>
				</notes>
			</reaction>
			<reaction name="Acetyl-CoA:L-serine O-acetyltransferase" reversible="false" id="R00586">
				<listOfReactants>
					<speciesReference species="C00065" stoichiometry="1"/>
					<speciesReference species="C00024" stoichiometry="1"/>
				</listOfReactants>
				<listOfProducts>
					<speciesReference species="C00010" stoichiometry="1"/>
					<speciesReference species="C00979" stoichiometry="1"/>
				</listOfProducts>
				<kineticLaw>
					<math xmlns="http://www.w3.org/1998/Math/MathML">
						<ci> FLUX_VALUE </ci>
					</math>
					<listOfParameters>
						<parameter id="LOWER_BOUND" value="0" units="mmol_per_gDW_per_hr" constant="false"/>
						<parameter id="UPPER_BOUND" value="1000" units="mmol_per_gDW_per_hr" constant="false"/>
						<parameter id="FLUX_VALUE" value="1000" units="mmol_per_gDW_per_hr" constant="false"/>
						<parameter id="OBJECTIVE_COEFFICIENT" value="0" units="mmol_per_gDW_per_hr" constant="false"/>
					</listOfParameters>
				</kineticLaw>
				<notes>
					<body xmlns="http://www.w3.org/1999/xhtml">
						<p>GENE_ASSOCIATION: PROKKA_03214 OR PROKKA_03269</p>
						<p>EC Number: 2.3.1.30</p>
						<p>SUBSYSTEM: rn00270 Cysteine and methionine metabolism; rn00920 Sulfur metabolism; rn01100 Metabolic pathways; rn01120 Microbial metabolism in diverse environments; rn01200 Carbon metabolism; rn01230 Biosynthesis of amino acids</p>
						<p>Confidence Level: </p>
						<p>AUTHORS:</p>
					</body>
				</notes>
			</reaction>
			<reaction name="L-serine hydro-lyase" reversible="false" id="R00590">
				<listOfReactants>
					<speciesReference species="C00065" stoichiometry="1"/>
				</listOfReactants>
				<listOfProducts>
					<speciesReference species="C02218" stoichiometry="1"/>
					<speciesReference species="C00001" stoichiometry="1"/>
				</listOfProducts>
				<kineticLaw>
					<math xmlns="http://www.w3.org/1998/Math/MathML">
						<ci> FLUX_VALUE </ci>
					</math>
					<listOfParameters>
						<parameter id="LOWER_BOUND" value="0" units="mmol_per_gDW_per_hr" constant="false"/>
						<parameter id="UPPER_BOUND" value="1000" units="mmol_per_gDW_per_hr" constant="false"/>
						<parameter id="FLUX_VALUE" value="1000" units="mmol_per_gDW_per_hr" constant="false"/>
						<parameter id="OBJECTIVE_COEFFICIENT" value="0" units="mmol_per_gDW_per_hr" constant="false"/>
					</listOfParameters>
				</kineticLaw>
				<notes>
					<body xmlns="http://www.w3.org/1999/xhtml">
						<p>GENE_ASSOCIATION: PROKKA_03664</p>
						<p>EC Number: 4.3.1.17</p>
						<p>SUBSYSTEM: rn00270 Cysteine and methionine metabolism</p>
						<p>Confidence Level: </p>
						<p>AUTHORS:</p>
					</body>
				</notes>
			</reaction>
			<reaction name="methanol:hydrogen-peroxide oxidoreductase" reversible="false" id="R00602">
				<listOfReactants>
					<speciesReference species="C00027" stoichiometry="1"/>
					<speciesReference species="C00132" stoichiometry="1"/>
				</listOfReactants>
				<listOfProducts>
					<speciesReference species="C00001" stoichiometry="2"/>
					<speciesReference species="C00067" stoichiometry="1"/>
				</listOfProducts>
				<kineticLaw>
					<math xmlns="http://www.w3.org/1998/Math/MathML">
						<ci> FLUX_VALUE </ci>
					</math>
					<listOfParameters>
						<parameter id="LOWER_BOUND" value="0" units="mmol_per_gDW_per_hr" constant="false"/>
						<parameter id="UPPER_BOUND" value="1000" units="mmol_per_gDW_per_hr" constant="false"/>
						<parameter id="FLUX_VALUE" value="1000" units="mmol_per_gDW_per_hr" constant="false"/>
						<parameter id="OBJECTIVE_COEFFICIENT" value="0" units="mmol_per_gDW_per_hr" constant="false"/>
					</listOfParameters>
				</kineticLaw>
				<notes>
					<body xmlns="http://www.w3.org/1999/xhtml">
						<p>GENE_ASSOCIATION: PROKKA_01281</p>
						<p>EC Number: 1.11.1.6; 1.11.1.7; 1.11.1.21</p>
						<p>SUBSYSTEM: rn01100 Metabolic pathways; rn01120 Microbial metabolism in diverse environments</p>
						<p>Confidence Level: </p>
						<p>AUTHORS:</p>
					</body>
				</notes>
			</reaction>
			<reaction name="Exchange Reaction of L-Lysine" reversible="true" id="EX_C00047_e_">
				<listOfReactants>
					<speciesReference species="C00047_e" stoichiometry="1"/>
				</listOfReactants>
				<kineticLaw>
					<math xmlns="http://www.w3.org/1998/Math/MathML">
						<ci> FLUX_VALUE </ci>
					</math>
					<listOfParameters>
						<parameter id="LOWER_BOUND" value="-1000" units="mmol_per_gDW_per_hr" constant="false"/>
						<parameter id="UPPER_BOUND" value="1000" units="mmol_per_gDW_per_hr" constant="false"/>
						<parameter id="FLUX_VALUE" value="1000" units="mmol_per_gDW_per_hr" constant="false"/>
						<parameter id="OBJECTIVE_COEFFICIENT" value="0" units="mmol_per_gDW_per_hr" constant="false"/>
					</listOfParameters>
				</kineticLaw>
				<notes>
					<body xmlns="http://www.w3.org/1999/xhtml">
						<p>GENE_ASSOCIATION: </p>
						<p>EC Number: </p>
						<p>SUBSYSTEM: Exchange</p>
						<p>Confidence Level: </p>
						<p>AUTHORS:</p>
					</body>
				</notes>
			</reaction>
			<reaction name="Thiamin diphosphate phosphohydrolase" reversible="false" id="R00615">
				<listOfReactants>
					<speciesReference species="C00068" stoichiometry="1"/>
					<speciesReference species="C00001" stoichiometry="1"/>
				</listOfReactants>
				<listOfProducts>
					<speciesReference species="C01081" stoichiometry="1"/>
					<speciesReference species="C00009" stoichiometry="1"/>
				</listOfProducts>
				<kineticLaw>
					<math xmlns="http://www.w3.org/1998/Math/MathML">
						<ci> FLUX_VALUE </ci>
					</math>
					<listOfParameters>
						<parameter id="LOWER_BOUND" value="0" units="mmol_per_gDW_per_hr" constant="false"/>
						<parameter id="UPPER_BOUND" value="1000" units="mmol_per_gDW_per_hr" constant="false"/>
						<parameter id="FLUX_VALUE" value="1000" units="mmol_per_gDW_per_hr" constant="false"/>
						<parameter id="OBJECTIVE_COEFFICIENT" value="0" units="mmol_per_gDW_per_hr" constant="false"/>
					</listOfParameters>
				</kineticLaw>
				<notes>
					<body xmlns="http://www.w3.org/1999/xhtml">
						<p>GENE_ASSOCIATION: PROKKA_00648</p>
						<p>EC Number: 3.6.1.15</p>
						<p>SUBSYSTEM: rn00730 Thiamine metabolism; rn01100 Metabolic pathways</p>
						<p>Confidence Level: </p>
						<p>AUTHORS:</p>
					</body>
				</notes>
			</reaction>
			<reaction name="ATP:thiamin-phosphate phosphotransferase" reversible="false" id="R00617">
				<listOfReactants>
					<speciesReference species="C01081" stoichiometry="1"/>
					<speciesReference species="C00002" stoichiometry="1"/>
				</listOfReactants>
				<listOfProducts>
					<speciesReference species="C00068" stoichiometry="1"/>
					<speciesReference species="C00008" stoichiometry="1"/>
				</listOfProducts>
				<kineticLaw>
					<math xmlns="http://www.w3.org/1998/Math/MathML">
						<ci> FLUX_VALUE </ci>
					</math>
					<listOfParameters>
						<parameter id="LOWER_BOUND" value="0" units="mmol_per_gDW_per_hr" constant="false"/>
						<parameter id="UPPER_BOUND" value="1000" units="mmol_per_gDW_per_hr" constant="false"/>
						<parameter id="FLUX_VALUE" value="1000" units="mmol_per_gDW_per_hr" constant="false"/>
						<parameter id="OBJECTIVE_COEFFICIENT" value="0" units="mmol_per_gDW_per_hr" constant="false"/>
					</listOfParameters>
				</kineticLaw>
				<notes>
					<body xmlns="http://www.w3.org/1999/xhtml">
						<p>GENE_ASSOCIATION: PROKKA_01290</p>
						<p>EC Number: 2.7.4.16</p>
						<p>SUBSYSTEM: rn00730 Thiamine metabolism; rn01100 Metabolic pathways</p>
						<p>Confidence Level: </p>
						<p>AUTHORS:</p>
					</body>
				</notes>
			</reaction>
			<reaction name="primary_alcohol:NAD+ oxidoreductase" reversible="true" id="R00623">
				<listOfReactants>
					<speciesReference species="C00226" stoichiometry="1"/>
					<speciesReference species="C00003" stoichiometry="1"/>
				</listOfReactants>
				<listOfProducts>
					<speciesReference species="C00071" stoichiometry="1"/>
					<speciesReference species="C00004" stoichiometry="1"/>
				</listOfProducts>
				<kineticLaw>
					<math xmlns="http://www.w3.org/1998/Math/MathML">
						<ci> FLUX_VALUE </ci>
					</math>
					<listOfParameters>
						<parameter id="LOWER_BOUND" value="-1000" units="mmol_per_gDW_per_hr" constant="false"/>
						<parameter id="UPPER_BOUND" value="1000" units="mmol_per_gDW_per_hr" constant="false"/>
						<parameter id="FLUX_VALUE" value="1000" units="mmol_per_gDW_per_hr" constant="false"/>
						<parameter id="OBJECTIVE_COEFFICIENT" value="0" units="mmol_per_gDW_per_hr" constant="false"/>
					</listOfParameters>
				</kineticLaw>
				<notes>
					<body xmlns="http://www.w3.org/1999/xhtml">
						<p>GENE_ASSOCIATION: PROKKA_01871 OR PROKKA_02544 OR PROKKA_02597 OR PROKKA_02902</p>
						<p>EC Number: 1.1.1.1; 1.1.1.71</p>
						<p>SUBSYSTEM: rn00071 Fatty acid degradation</p>
						<p>Confidence Level: </p>
						<p>AUTHORS:</p>
					</body>
				</notes>
			</reaction>
			<reaction name="2-phospho-D-glycerate hydro-lyase (phosphoenolpyruvate-forming)" reversible="true" id="R00658">
				<listOfReactants>
					<speciesReference species="C00631" stoichiometry="1"/>
				</listOfReactants>
				<listOfProducts>
					<speciesReference species="C00074" stoichiometry="1"/>
					<speciesReference species="C00001" stoichiometry="1"/>
				</listOfProducts>
				<kineticLaw>
					<math xmlns="http://www.w3.org/1998/Math/MathML">
						<ci> FLUX_VALUE </ci>
					</math>
					<listOfParameters>
						<parameter id="LOWER_BOUND" value="-1000" units="mmol_per_gDW_per_hr" constant="false"/>
						<parameter id="UPPER_BOUND" value="1000" units="mmol_per_gDW_per_hr" constant="false"/>
						<parameter id="FLUX_VALUE" value="1000" units="mmol_per_gDW_per_hr" constant="false"/>
						<parameter id="OBJECTIVE_COEFFICIENT" value="0" units="mmol_per_gDW_per_hr" constant="false"/>
					</listOfParameters>
				</kineticLaw>
				<notes>
					<body xmlns="http://www.w3.org/1999/xhtml">
						<p>GENE_ASSOCIATION: PROKKA_02736</p>
						<p>EC Number: 4.2.1.11</p>
						<p>SUBSYSTEM: rn00010 Glycolysis / Gluconeogenesis; rn00680 Methane metabolism; rn01100 Metabolic pathways; rn01110 Biosynthesis of secondary metabolites; rn01120 Microbial metabolism in diverse environments; rn01200 Carbon metabolism; rn01230 Biosynthesis of amino acids</p>
						<p>Confidence Level: </p>
						<p>AUTHORS:</p>
					</body>
				</notes>
			</reaction>
			<reaction name="Phosphoenolpyruvate:UDP-N-acetyl-D-glucosamine 1-carboxyvinyl-transferase" reversible="false" id="R00660">
				<listOfReactants>
					<speciesReference species="C00043" stoichiometry="1"/>
					<speciesReference species="C00074" stoichiometry="1"/>
				</listOfReactants>
				<listOfProducts>
					<speciesReference species="C04631" stoichiometry="1"/>
					<speciesReference species="C00009" stoichiometry="1"/>
				</listOfProducts>
				<kineticLaw>
					<math xmlns="http://www.w3.org/1998/Math/MathML">
						<ci> FLUX_VALUE </ci>
					</math>
					<listOfParameters>
						<parameter id="LOWER_BOUND" value="0" units="mmol_per_gDW_per_hr" constant="false"/>
						<parameter id="UPPER_BOUND" value="1000" units="mmol_per_gDW_per_hr" constant="false"/>
						<parameter id="FLUX_VALUE" value="1000" units="mmol_per_gDW_per_hr" constant="false"/>
						<parameter id="OBJECTIVE_COEFFICIENT" value="0" units="mmol_per_gDW_per_hr" constant="false"/>
					</listOfParameters>
				</kineticLaw>
				<notes>
					<body xmlns="http://www.w3.org/1999/xhtml">
						<p>GENE_ASSOCIATION: PROKKA_00513</p>
						<p>EC Number: 2.5.1.7</p>
						<p>SUBSYSTEM: rn00520 Amino sugar and nucleotide sugar metabolism; rn00550 Peptidoglycan biosynthesis; rn01100 Metabolic pathways</p>
						<p>Confidence Level: </p>
						<p>AUTHORS:</p>
					</body>
				</notes>
			</reaction>
			<reaction name="Uridine triphosphate pyrophosphohydrolase" reversible="false" id="R00662">
				<listOfReactants>
					<speciesReference species="C00075" stoichiometry="1"/>
					<speciesReference species="C00001" stoichiometry="1"/>
				</listOfReactants>
				<listOfProducts>
					<speciesReference species="C00105" stoichiometry="1"/>
					<speciesReference species="C00013" stoichiometry="1"/>
				</listOfProducts>
				<kineticLaw>
					<math xmlns="http://www.w3.org/1998/Math/MathML">
						<ci> FLUX_VALUE </ci>
					</math>
					<listOfParameters>
						<parameter id="LOWER_BOUND" value="0" units="mmol_per_gDW_per_hr" constant="false"/>
						<parameter id="UPPER_BOUND" value="1000" units="mmol_per_gDW_per_hr" constant="false"/>
						<parameter id="FLUX_VALUE" value="1000" units="mmol_per_gDW_per_hr" constant="false"/>
						<parameter id="OBJECTIVE_COEFFICIENT" value="0" units="mmol_per_gDW_per_hr" constant="false"/>
					</listOfParameters>
				</kineticLaw>
				<notes>
					<body xmlns="http://www.w3.org/1999/xhtml">
						<p>GENE_ASSOCIATION: PROKKA_00561</p>
						<p>EC Number: 3.6.1.8; 3.6.1.19</p>
						<p>SUBSYSTEM: rn00240 Pyrimidine metabolism; rn01100 Metabolic pathways</p>
						<p>Confidence Level: </p>
						<p>AUTHORS:</p>
					</body>
				</notes>
			</reaction>
			<reaction name="L-serine hydro-lyase (adding indole" reversible="false" id="R00674">
				<listOfReactants>
					<speciesReference species="C00065" stoichiometry="1"/>
					<speciesReference species="C00463" stoichiometry="1"/>
				</listOfReactants>
				<listOfProducts>
					<speciesReference species="C00078" stoichiometry="1"/>
					<speciesReference species="C00001" stoichiometry="1"/>
				</listOfProducts>
				<kineticLaw>
					<math xmlns="http://www.w3.org/1998/Math/MathML">
						<ci> FLUX_VALUE </ci>
					</math>
					<listOfParameters>
						<parameter id="LOWER_BOUND" value="0" units="mmol_per_gDW_per_hr" constant="false"/>
						<parameter id="UPPER_BOUND" value="1000" units="mmol_per_gDW_per_hr" constant="false"/>
						<parameter id="FLUX_VALUE" value="1000" units="mmol_per_gDW_per_hr" constant="false"/>
						<parameter id="OBJECTIVE_COEFFICIENT" value="0" units="mmol_per_gDW_per_hr" constant="false"/>
					</listOfParameters>
				</kineticLaw>
				<notes>
					<body xmlns="http://www.w3.org/1999/xhtml">
						<p>GENE_ASSOCIATION: PROKKA_01728 OR PROKKA_01723</p>
						<p>EC Number: 4.2.1.20; 4.2.1.122</p>
						<p>SUBSYSTEM: rn00400 Phenylalanine, tyrosine and tryptophan biosynthesis; rn01100 Metabolic pathways; rn01110 Biosynthesis of secondary metabolites</p>
						<p>Confidence Level: </p>
						<p>AUTHORS:</p>
					</body>
				</notes>
			</reaction>
			<reaction name="L-Phenylalanine:oxygen 2-oxidoreductase (decarboxylating)" reversible="false" id="R00690">
				<listOfReactants>
					<speciesReference species="C00079" stoichiometry="1"/>
					<speciesReference species="C00007" stoichiometry="1"/>
				</listOfReactants>
				<listOfProducts>
					<speciesReference species="C02505" stoichiometry="1"/>
					<speciesReference species="C00011" stoichiometry="1"/>
					<speciesReference species="C00001" stoichiometry="1"/>
				</listOfProducts>
				<kineticLaw>
					<math xmlns="http://www.w3.org/1998/Math/MathML">
						<ci> FLUX_VALUE </ci>
					</math>
					<listOfParameters>
						<parameter id="LOWER_BOUND" value="0" units="mmol_per_gDW_per_hr" constant="false"/>
						<parameter id="UPPER_BOUND" value="1000" units="mmol_per_gDW_per_hr" constant="false"/>
						<parameter id="FLUX_VALUE" value="1000" units="mmol_per_gDW_per_hr" constant="false"/>
						<parameter id="OBJECTIVE_COEFFICIENT" value="0" units="mmol_per_gDW_per_hr" constant="false"/>
					</listOfParameters>
				</kineticLaw>
				<notes>
					<body xmlns="http://www.w3.org/1999/xhtml">
						<p>GENE_ASSOCIATION: PROKKA_01717</p>
						<p>EC Number: 1.13.12.9</p>
						<p>SUBSYSTEM: rn00360 Phenylalanine metabolism
///
</p>
						<p>Confidence Level: </p>
						<p>AUTHORS:</p>
					</body>
				</notes>
			</reaction>
			<reaction name="L-arogenate hydro-lyase (decarboxylating" reversible="false" id="R00691">
				<listOfReactants>
					<speciesReference species="C00826" stoichiometry="1"/>
					<speciesReference species="C00001" stoichiometry="1"/>
				</listOfReactants>
				<listOfProducts>
					<speciesReference species="C00079" stoichiometry="1"/>
					<speciesReference species="C00011" stoichiometry="1"/>
				</listOfProducts>
				<kineticLaw>
					<math xmlns="http://www.w3.org/1998/Math/MathML">
						<ci> FLUX_VALUE </ci>
					</math>
					<listOfParameters>
						<parameter id="LOWER_BOUND" value="0" units="mmol_per_gDW_per_hr" constant="false"/>
						<parameter id="UPPER_BOUND" value="1000" units="mmol_per_gDW_per_hr" constant="false"/>
						<parameter id="FLUX_VALUE" value="1000" units="mmol_per_gDW_per_hr" constant="false"/>
						<parameter id="OBJECTIVE_COEFFICIENT" value="0" units="mmol_per_gDW_per_hr" constant="false"/>
					</listOfParameters>
				</kineticLaw>
				<notes>
					<body xmlns="http://www.w3.org/1999/xhtml">
						<p>GENE_ASSOCIATION: PROKKA_02350</p>
						<p>EC Number: 4.2.1.51; 4.2.1.91</p>
						<p>SUBSYSTEM: rn00400 Phenylalanine, tyrosine and tryptophan biosynthesis</p>
						<p>Confidence Level: </p>
						<p>AUTHORS:</p>
					</body>
				</notes>
			</reaction>
			<reaction name="L-Phenylalanine:2-oxoglutarate aminotransferase" reversible="true" id="R00694">
				<listOfReactants>
					<speciesReference species="C00079" stoichiometry="1"/>
					<speciesReference species="C00026" stoichiometry="1"/>
				</listOfReactants>
				<listOfProducts>
					<speciesReference species="C00166" stoichiometry="1"/>
					<speciesReference species="C00025" stoichiometry="1"/>
				</listOfProducts>
				<kineticLaw>
					<math xmlns="http://www.w3.org/1998/Math/MathML">
						<ci> FLUX_VALUE </ci>
					</math>
					<listOfParameters>
						<parameter id="LOWER_BOUND" value="-1000" units="mmol_per_gDW_per_hr" constant="false"/>
						<parameter id="UPPER_BOUND" value="1000" units="mmol_per_gDW_per_hr" constant="false"/>
						<parameter id="FLUX_VALUE" value="1000" units="mmol_per_gDW_per_hr" constant="false"/>
						<parameter id="OBJECTIVE_COEFFICIENT" value="0" units="mmol_per_gDW_per_hr" constant="false"/>
					</listOfParameters>
				</kineticLaw>
				<notes>
					<body xmlns="http://www.w3.org/1999/xhtml">
						<p>GENE_ASSOCIATION: PROKKA_02062 OR PROKKA_00510 OR PROKKA_01033</p>
						<p>EC Number: 2.6.1.1; 2.6.1.5; 2.6.1.9; 2.6.1.57</p>
						<p>SUBSYSTEM: rn00360 Phenylalanine metabolism; rn00400 Phenylalanine, tyrosine and tryptophan biosynthesis; rn00960 Tropane, piperidine and pyridine alkaloid biosynthesis; rn01100 Metabolic pathways; rn01110 Biosynthesis of secondary metabolites; rn01210 2-Oxocarboxylic acid metabolism; rn01230 Biosynthesis of amino acids</p>
						<p>Confidence Level: </p>
						<p>AUTHORS:</p>
					</body>
				</notes>
			</reaction>
			<reaction name="(S)-Lactate:NAD+ oxidoreductase" reversible="true" id="R00703">
				<listOfReactants>
					<speciesReference species="C00186" stoichiometry="1"/>
					<speciesReference species="C00003" stoichiometry="1"/>
				</listOfReactants>
				<listOfProducts>
					<speciesReference species="C00022" stoichiometry="1"/>
					<speciesReference species="C00004" stoichiometry="1"/>
					<speciesReference species="C00080" stoichiometry="1"/>
				</listOfProducts>
				<kineticLaw>
					<math xmlns="http://www.w3.org/1998/Math/MathML">
						<ci> FLUX_VALUE </ci>
					</math>
					<listOfParameters>
						<parameter id="LOWER_BOUND" value="-1000" units="mmol_per_gDW_per_hr" constant="false"/>
						<parameter id="UPPER_BOUND" value="1000" units="mmol_per_gDW_per_hr" constant="false"/>
						<parameter id="FLUX_VALUE" value="1000" units="mmol_per_gDW_per_hr" constant="false"/>
						<parameter id="OBJECTIVE_COEFFICIENT" value="0" units="mmol_per_gDW_per_hr" constant="false"/>
					</listOfParameters>
				</kineticLaw>
				<notes>
					<body xmlns="http://www.w3.org/1999/xhtml">
						<p>GENE_ASSOCIATION: PROKKA_02376</p>
						<p>EC Number: 1.1.1.27</p>
						<p>SUBSYSTEM: rn00010 Glycolysis / Gluconeogenesis; rn00620 Pyruvate metabolism; rn01100 Metabolic pathways; rn01110 Biosynthesis of secondary metabolites; rn01120 Microbial metabolism in diverse environments</p>
						<p>Confidence Level: </p>
						<p>AUTHORS:</p>
					</body>
				</notes>
			</reaction>
			<reaction name="(S)-Lactate:proton symporter" reversible="true" id="R962">
				<listOfReactants>
					<speciesReference species="C00186_e" stoichiometry="1"/>
					<speciesReference species="C00080_e" stoichiometry="1"/>
				</listOfReactants>
				<listOfProducts>
					<speciesReference species="C00186" stoichiometry="1"/>
					<speciesReference species="C00080" stoichiometry="1"/>
				</listOfProducts>
				<kineticLaw>
					<math xmlns="http://www.w3.org/1998/Math/MathML">
						<ci> FLUX_VALUE </ci>
					</math>
					<listOfParameters>
						<parameter id="LOWER_BOUND" value="-1000" units="mmol_per_gDW_per_hr" constant="false"/>
						<parameter id="UPPER_BOUND" value="1000" units="mmol_per_gDW_per_hr" constant="false"/>
						<parameter id="FLUX_VALUE" value="1000" units="mmol_per_gDW_per_hr" constant="false"/>
						<parameter id="OBJECTIVE_COEFFICIENT" value="0" units="mmol_per_gDW_per_hr" constant="false"/>
					</listOfParameters>
				</kineticLaw>
				<notes>
					<body xmlns="http://www.w3.org/1999/xhtml">
						<p>GENE_ASSOCIATION: PROKKA_03730 OR PROKKA_01037</p>
						<p>EC Number: </p>
						<p>SUBSYSTEM: S_LAT_transport</p>
						<p>Confidence Level: </p>
						<p>AUTHORS:</p>
					</body>
				</notes>
			</reaction>
			<reaction name="(R)-Lactate:NAD+ oxidoreductase" reversible="true" id="R00704">
				<listOfReactants>
					<speciesReference species="C00022" stoichiometry="1"/>
					<speciesReference species="C00004" stoichiometry="1"/>
					<speciesReference species="C00080" stoichiometry="1"/>
				</listOfReactants>
				<listOfProducts>
					<speciesReference species="C00256" stoichiometry="1"/>
					<speciesReference species="C00003" stoichiometry="1"/>
				</listOfProducts>
				<kineticLaw>
					<math xmlns="http://www.w3.org/1998/Math/MathML">
						<ci> FLUX_VALUE </ci>
					</math>
					<listOfParameters>
						<parameter id="LOWER_BOUND" value="-1000" units="mmol_per_gDW_per_hr" constant="false"/>
						<parameter id="UPPER_BOUND" value="1000" units="mmol_per_gDW_per_hr" constant="false"/>
						<parameter id="FLUX_VALUE" value="1000" units="mmol_per_gDW_per_hr" constant="false"/>
						<parameter id="OBJECTIVE_COEFFICIENT" value="0" units="mmol_per_gDW_per_hr" constant="false"/>
					</listOfParameters>
				</kineticLaw>
				<notes>
					<body xmlns="http://www.w3.org/1999/xhtml">
						<p>GENE_ASSOCIATION: PROKKA_01034</p>
						<p>EC Number: 1.1.1.28</p>
						<p>SUBSYSTEM: rn00620 Pyruvate metabolism; rn01120 Microbial metabolism in diverse environments</p>
						<p>Confidence Level: </p>
						<p>AUTHORS:</p>
					</body>
				</notes>
			</reaction>
			<reaction name="3-Oxopropanoate:NAD+ oxidoreductase (decarboxylating, CoA-acetylating)" reversible="false" id="R00705">
				<listOfReactants>
					<speciesReference species="C00222" stoichiometry="1"/>
					<speciesReference species="C00010" stoichiometry="1"/>
					<speciesReference species="C00003" stoichiometry="1"/>
				</listOfReactants>
				<listOfProducts>
					<speciesReference species="C00024" stoichiometry="1"/>
					<speciesReference species="C00011" stoichiometry="1"/>
					<speciesReference species="C00004" stoichiometry="1"/>
					<speciesReference species="C00080" stoichiometry="1"/>
				</listOfProducts>
				<kineticLaw>
					<math xmlns="http://www.w3.org/1998/Math/MathML">
						<ci> FLUX_VALUE </ci>
					</math>
					<listOfParameters>
						<parameter id="LOWER_BOUND" value="0" units="mmol_per_gDW_per_hr" constant="false"/>
						<parameter id="UPPER_BOUND" value="1000" units="mmol_per_gDW_per_hr" constant="false"/>
						<parameter id="FLUX_VALUE" value="1000" units="mmol_per_gDW_per_hr" constant="false"/>
						<parameter id="OBJECTIVE_COEFFICIENT" value="0" units="mmol_per_gDW_per_hr" constant="false"/>
					</listOfParameters>
				</kineticLaw>
				<notes>
					<body xmlns="http://www.w3.org/1999/xhtml">
						<p>GENE_ASSOCIATION: PROKKA_02391 OR PROKKA_01001</p>
						<p>EC Number: 1.2.1.18; 1.2.1.27</p>
						<p>SUBSYSTEM: rn00410 beta-Alanine metabolism; rn00562 Inositol phosphate metabolism; rn00640 Propanoate metabolism; rn01100 Metabolic pathways; rn01200 Carbon metabolism</p>
						<p>Confidence Level: </p>
						<p>AUTHORS:</p>
					</body>
				</notes>
			</reaction>
			<reaction name="(S)-1-pyrroline-5-carboxylate:NAD+ oxidoreductase" reversible="false" id="R00707">
				<listOfReactants>
					<speciesReference species="C03912" stoichiometry="1"/>
					<speciesReference species="C00003" stoichiometry="1"/>
					<speciesReference species="C00001" stoichiometry="2"/>
				</listOfReactants>
				<listOfProducts>
					<speciesReference species="C00004" stoichiometry="1"/>
					<speciesReference species="C00025" stoichiometry="1"/>
					<speciesReference species="C00080" stoichiometry="1"/>
				</listOfProducts>
				<kineticLaw>
					<math xmlns="http://www.w3.org/1998/Math/MathML">
						<ci> FLUX_VALUE </ci>
					</math>
					<listOfParameters>
						<parameter id="LOWER_BOUND" value="0" units="mmol_per_gDW_per_hr" constant="false"/>
						<parameter id="UPPER_BOUND" value="1000" units="mmol_per_gDW_per_hr" constant="false"/>
						<parameter id="FLUX_VALUE" value="1000" units="mmol_per_gDW_per_hr" constant="false"/>
						<parameter id="OBJECTIVE_COEFFICIENT" value="0" units="mmol_per_gDW_per_hr" constant="false"/>
					</listOfParameters>
				</kineticLaw>
				<notes>
					<body xmlns="http://www.w3.org/1999/xhtml">
						<p>GENE_ASSOCIATION: PROKKA_03130</p>
						<p>EC Number: 1.2.1.88</p>
						<p>SUBSYSTEM: rn00250 Alanine, aspartate and glutamate metabolism; rn00330 Arginine and proline metabolism; rn01100 Metabolic pathways</p>
						<p>Confidence Level: </p>
						<p>AUTHORS:</p>
					</body>
				</notes>
			</reaction>
			<reaction name="(S)-1-pyrroline-5-carboxylate:NADP+ oxidoreductase" reversible="false" id="R00708">
				<listOfReactants>
					<speciesReference species="C03912" stoichiometry="1"/>
					<speciesReference species="C00006" stoichiometry="1"/>
					<speciesReference species="C00001" stoichiometry="2"/>
				</listOfReactants>
				<listOfProducts>
					<speciesReference species="C00005" stoichiometry="1"/>
					<speciesReference species="C00025" stoichiometry="1"/>
					<speciesReference species="C00080" stoichiometry="1"/>
				</listOfProducts>
				<kineticLaw>
					<math xmlns="http://www.w3.org/1998/Math/MathML">
						<ci> FLUX_VALUE </ci>
					</math>
					<listOfParameters>
						<parameter id="LOWER_BOUND" value="0" units="mmol_per_gDW_per_hr" constant="false"/>
						<parameter id="UPPER_BOUND" value="1000" units="mmol_per_gDW_per_hr" constant="false"/>
						<parameter id="FLUX_VALUE" value="1000" units="mmol_per_gDW_per_hr" constant="false"/>
						<parameter id="OBJECTIVE_COEFFICIENT" value="0" units="mmol_per_gDW_per_hr" constant="false"/>
					</listOfParameters>
				</kineticLaw>
				<notes>
					<body xmlns="http://www.w3.org/1999/xhtml">
						<p>GENE_ASSOCIATION: PROKKA_03130</p>
						<p>EC Number: 1.2.1.88</p>
						<p>SUBSYSTEM: rn00250 Alanine, aspartate and glutamate metabolism; rn00330 Arginine and proline metabolism; rn01100 Metabolic pathways</p>
						<p>Confidence Level: </p>
						<p>AUTHORS:</p>
					</body>
				</notes>
			</reaction>
			<reaction name="Acetaldehyde:NAD+ oxidoreductase" reversible="false" id="R00710">
				<listOfReactants>
					<speciesReference species="C00084" stoichiometry="1"/>
					<speciesReference species="C00003" stoichiometry="1"/>
					<speciesReference species="C00001" stoichiometry="2"/>
				</listOfReactants>
				<listOfProducts>
					<speciesReference species="C00004" stoichiometry="1"/>
					<speciesReference species="C00033" stoichiometry="1"/>
					<speciesReference species="C00080" stoichiometry="1"/>
				</listOfProducts>
				<kineticLaw>
					<math xmlns="http://www.w3.org/1998/Math/MathML">
						<ci> FLUX_VALUE </ci>
					</math>
					<listOfParameters>
						<parameter id="LOWER_BOUND" value="0" units="mmol_per_gDW_per_hr" constant="false"/>
						<parameter id="UPPER_BOUND" value="1000" units="mmol_per_gDW_per_hr" constant="false"/>
						<parameter id="FLUX_VALUE" value="1000" units="mmol_per_gDW_per_hr" constant="false"/>
						<parameter id="OBJECTIVE_COEFFICIENT" value="0" units="mmol_per_gDW_per_hr" constant="false"/>
					</listOfParameters>
				</kineticLaw>
				<notes>
					<body xmlns="http://www.w3.org/1999/xhtml">
						<p>GENE_ASSOCIATION: PROKKA_02119 OR PROKKA_02541 OR PROKKA_03701 OR PROKKA_00219</p>
						<p>EC Number: 1.2.1.3; 1.2.1.5</p>
						<p>SUBSYSTEM: rn00010 Glycolysis / Gluconeogenesis; rn00620 Pyruvate metabolism; rn01100 Metabolic pathways; rn01110 Biosynthesis of secondary metabolites; rn01120 Microbial metabolism in diverse environments</p>
						<p>Confidence Level: </p>
						<p>AUTHORS:</p>
					</body>
				</notes>
			</reaction>
			<reaction name="Acetaldehyde:NADP+ oxidoreductase" reversible="false" id="R00711">
				<listOfReactants>
					<speciesReference species="C00084" stoichiometry="1"/>
					<speciesReference species="C00006" stoichiometry="1"/>
					<speciesReference species="C00001" stoichiometry="2"/>
				</listOfReactants>
				<listOfProducts>
					<speciesReference species="C00033" stoichiometry="1"/>
					<speciesReference species="C00005" stoichiometry="1"/>
					<speciesReference species="C00080" stoichiometry="1"/>
				</listOfProducts>
				<kineticLaw>
					<math xmlns="http://www.w3.org/1998/Math/MathML">
						<ci> FLUX_VALUE </ci>
					</math>
					<listOfParameters>
						<parameter id="LOWER_BOUND" value="0" units="mmol_per_gDW_per_hr" constant="false"/>
						<parameter id="UPPER_BOUND" value="1000" units="mmol_per_gDW_per_hr" constant="false"/>
						<parameter id="FLUX_VALUE" value="1000" units="mmol_per_gDW_per_hr" constant="false"/>
						<parameter id="OBJECTIVE_COEFFICIENT" value="0" units="mmol_per_gDW_per_hr" constant="false"/>
					</listOfParameters>
				</kineticLaw>
				<notes>
					<body xmlns="http://www.w3.org/1999/xhtml">
						<p>GENE_ASSOCIATION: PROKKA_02119 OR PROKKA_02541 OR PROKKA_03701 OR PROKKA_00219</p>
						<p>EC Number: 1.2.1.4; 1.2.1.5; 1.2.1.-</p>
						<p>SUBSYSTEM: rn00010 Glycolysis / Gluconeogenesis; rn00620 Pyruvate metabolism; rn01100 Metabolic pathways; rn01120 Microbial metabolism in diverse environments</p>
						<p>Confidence Level: </p>
						<p>AUTHORS:</p>
					</body>
				</notes>
			</reaction>
			<reaction name="succinate-semialdehyde:NAD+ oxidoreductase" reversible="false" id="R00713">
				<listOfReactants>
					<speciesReference species="C00232" stoichiometry="1"/>
					<speciesReference species="C00003" stoichiometry="1"/>
					<speciesReference species="C00001" stoichiometry="1"/>
				</listOfReactants>
				<listOfProducts>
					<speciesReference species="C00042" stoichiometry="1"/>
					<speciesReference species="C00004" stoichiometry="1"/>
					<speciesReference species="C00080" stoichiometry="1"/>
				</listOfProducts>
				<kineticLaw>
					<math xmlns="http://www.w3.org/1998/Math/MathML">
						<ci> FLUX_VALUE </ci>
					</math>
					<listOfParameters>
						<parameter id="LOWER_BOUND" value="0" units="mmol_per_gDW_per_hr" constant="false"/>
						<parameter id="UPPER_BOUND" value="1000" units="mmol_per_gDW_per_hr" constant="false"/>
						<parameter id="FLUX_VALUE" value="1000" units="mmol_per_gDW_per_hr" constant="false"/>
						<parameter id="OBJECTIVE_COEFFICIENT" value="0" units="mmol_per_gDW_per_hr" constant="false"/>
					</listOfParameters>
				</kineticLaw>
				<notes>
					<body xmlns="http://www.w3.org/1999/xhtml">
						<p>GENE_ASSOCIATION: PROKKA_01365 OR PROKKA_03704 OR PROKKA_00083</p>
						<p>EC Number: 1.2.1.16; 1.2.1.24</p>
						<p>SUBSYSTEM: rn00250 Alanine, aspartate and glutamate metabolism; rn00350 Tyrosine metabolism; rn00650 Butanoate metabolism; rn01100 Metabolic pathways; rn01120 Microbial metabolism in diverse environments</p>
						<p>Confidence Level: </p>
						<p>AUTHORS:</p>
					</body>
				</notes>
			</reaction>
			<reaction name="succinate-semialdehyde:NADP+ oxidoreductase" reversible="false" id="R00714">
				<listOfReactants>
					<speciesReference species="C00232" stoichiometry="1"/>
					<speciesReference species="C00006" stoichiometry="1"/>
					<speciesReference species="C00001" stoichiometry="1"/>
				</listOfReactants>
				<listOfProducts>
					<speciesReference species="C00042" stoichiometry="1"/>
					<speciesReference species="C00005" stoichiometry="1"/>
					<speciesReference species="C00080" stoichiometry="1"/>
				</listOfProducts>
				<kineticLaw>
					<math xmlns="http://www.w3.org/1998/Math/MathML">
						<ci> FLUX_VALUE </ci>
					</math>
					<listOfParameters>
						<parameter id="LOWER_BOUND" value="0" units="mmol_per_gDW_per_hr" constant="false"/>
						<parameter id="UPPER_BOUND" value="1000" units="mmol_per_gDW_per_hr" constant="false"/>
						<parameter id="FLUX_VALUE" value="1000" units="mmol_per_gDW_per_hr" constant="false"/>
						<parameter id="OBJECTIVE_COEFFICIENT" value="0" units="mmol_per_gDW_per_hr" constant="false"/>
					</listOfParameters>
				</kineticLaw>
				<notes>
					<body xmlns="http://www.w3.org/1999/xhtml">
						<p>GENE_ASSOCIATION: PROKKA_01365 OR PROKKA_03704 OR PROKKA_00083</p>
						<p>EC Number: 1.2.1.16; 1.2.1.79</p>
						<p>SUBSYSTEM: rn00250 Alanine, aspartate and glutamate metabolism; rn00350 Tyrosine metabolism; rn00650 Butanoate metabolism; rn01100 Metabolic pathways; rn01120 Microbial metabolism in diverse environments</p>
						<p>Confidence Level: </p>
						<p>AUTHORS:</p>
					</body>
				</notes>
			</reaction>
			<reaction name="L-Lysine permease" reversible="false" id="R905">
				<listOfReactants>
					<speciesReference species="C00047_e" stoichiometry="1"/>
				</listOfReactants>
				<listOfProducts>
					<speciesReference species="C00047" stoichiometry="1"/>
				</listOfProducts>
				<kineticLaw>
					<math xmlns="http://www.w3.org/1998/Math/MathML">
						<ci> FLUX_VALUE </ci>
					</math>
					<listOfParameters>
						<parameter id="LOWER_BOUND" value="0" units="mmol_per_gDW_per_hr" constant="false"/>
						<parameter id="UPPER_BOUND" value="1000" units="mmol_per_gDW_per_hr" constant="false"/>
						<parameter id="FLUX_VALUE" value="1000" units="mmol_per_gDW_per_hr" constant="false"/>
						<parameter id="OBJECTIVE_COEFFICIENT" value="0" units="mmol_per_gDW_per_hr" constant="false"/>
					</listOfParameters>
				</kineticLaw>
				<notes>
					<body xmlns="http://www.w3.org/1999/xhtml">
						<p>GENE_ASSOCIATION: PROKKA_01870 OR PROKKA_03339 OR PROKKA_00411 OR PROKKA_00466 OR PROKKA_03663 OR PROKKA_03477 OR PROKKA_00810 OR PROKKA_01973 OR PROKKA_00977 OR PROKKA_03308</p>
						<p>EC Number: </p>
						<p>SUBSYSTEM: </p>
						<p>Confidence Level: </p>
						<p>AUTHORS:</p>
					</body>
				</notes>
			</reaction>
			<reaction name="L-lysine:proton symporter" reversible="false" id="R906">
				<listOfReactants>
					<speciesReference species="C00047_e" stoichiometry="1"/>
					<speciesReference species="C00080_e" stoichiometry="1"/>
				</listOfReactants>
				<listOfProducts>
					<speciesReference species="C00047" stoichiometry="1"/>
					<speciesReference species="C00080" stoichiometry="1"/>
				</listOfProducts>
				<kineticLaw>
					<math xmlns="http://www.w3.org/1998/Math/MathML">
						<ci> FLUX_VALUE </ci>
					</math>
					<listOfParameters>
						<parameter id="LOWER_BOUND" value="0" units="mmol_per_gDW_per_hr" constant="false"/>
						<parameter id="UPPER_BOUND" value="1000" units="mmol_per_gDW_per_hr" constant="false"/>
						<parameter id="FLUX_VALUE" value="1000" units="mmol_per_gDW_per_hr" constant="false"/>
						<parameter id="OBJECTIVE_COEFFICIENT" value="0" units="mmol_per_gDW_per_hr" constant="false"/>
					</listOfParameters>
				</kineticLaw>
				<notes>
					<body xmlns="http://www.w3.org/1999/xhtml">
						<p>GENE_ASSOCIATION: PROKKA_03730 OR PROKKA_00016</p>
						<p>EC Number: </p>
						<p>SUBSYSTEM: </p>
						<p>Confidence Level: </p>
						<p>AUTHORS:</p>
					</body>
				</notes>
			</reaction>
			<reaction name="Inosine 5'-triphosphate pyrophosphohydrolase" reversible="false" id="R00720">
				<listOfReactants>
					<speciesReference species="C00081" stoichiometry="1"/>
					<speciesReference species="C00001" stoichiometry="1"/>
				</listOfReactants>
				<listOfProducts>
					<speciesReference species="C00130" stoichiometry="1"/>
					<speciesReference species="C00013" stoichiometry="1"/>
				</listOfProducts>
				<kineticLaw>
					<math xmlns="http://www.w3.org/1998/Math/MathML">
						<ci> FLUX_VALUE </ci>
					</math>
					<listOfParameters>
						<parameter id="LOWER_BOUND" value="0" units="mmol_per_gDW_per_hr" constant="false"/>
						<parameter id="UPPER_BOUND" value="1000" units="mmol_per_gDW_per_hr" constant="false"/>
						<parameter id="FLUX_VALUE" value="1000" units="mmol_per_gDW_per_hr" constant="false"/>
						<parameter id="OBJECTIVE_COEFFICIENT" value="0" units="mmol_per_gDW_per_hr" constant="false"/>
					</listOfParameters>
				</kineticLaw>
				<notes>
					<body xmlns="http://www.w3.org/1999/xhtml">
						<p>GENE_ASSOCIATION: PROKKA_00561</p>
						<p>EC Number: 3.6.1.8; 3.6.1.19</p>
						<p>SUBSYSTEM: rn00230 Purine metabolism</p>
						<p>Confidence Level: </p>
						<p>AUTHORS:</p>
					</body>
				</notes>
			</reaction>
			<reaction name="ATP:IDP phosphotransferase" reversible="true" id="R00722">
				<listOfReactants>
					<speciesReference species="C00104" stoichiometry="1"/>
					<speciesReference species="C00002" stoichiometry="1"/>
				</listOfReactants>
				<listOfProducts>
					<speciesReference species="C00081" stoichiometry="1"/>
					<speciesReference species="C00008" stoichiometry="1"/>
				</listOfProducts>
				<kineticLaw>
					<math xmlns="http://www.w3.org/1998/Math/MathML">
						<ci> FLUX_VALUE </ci>
					</math>
					<listOfParameters>
						<parameter id="LOWER_BOUND" value="-1000" units="mmol_per_gDW_per_hr" constant="false"/>
						<parameter id="UPPER_BOUND" value="1000" units="mmol_per_gDW_per_hr" constant="false"/>
						<parameter id="FLUX_VALUE" value="1000" units="mmol_per_gDW_per_hr" constant="false"/>
						<parameter id="OBJECTIVE_COEFFICIENT" value="0" units="mmol_per_gDW_per_hr" constant="false"/>
					</listOfParameters>
				</kineticLaw>
				<notes>
					<body xmlns="http://www.w3.org/1999/xhtml">
						<p>GENE_ASSOCIATION: PROKKA_00620</p>
						<p>EC Number: 2.7.4.6</p>
						<p>SUBSYSTEM: rn00230 Purine metabolism</p>
						<p>Confidence Level: </p>
						<p>AUTHORS:</p>
					</body>
				</notes>
			</reaction>
			<reaction name="ITP:oxaloacetate carboxy-lyase (adding ITP; phosphoenolpyruvate-forming)" reversible="false" id="R00726">
				<listOfReactants>
					<speciesReference species="C00081" stoichiometry="1"/>
					<speciesReference species="C00036" stoichiometry="1"/>
				</listOfReactants>
				<listOfProducts>
					<speciesReference species="C00104" stoichiometry="1"/>
					<speciesReference species="C00074" stoichiometry="1"/>
					<speciesReference species="C00011" stoichiometry="1"/>
				</listOfProducts>
				<kineticLaw>
					<math xmlns="http://www.w3.org/1998/Math/MathML">
						<ci> FLUX_VALUE </ci>
					</math>
					<listOfParameters>
						<parameter id="LOWER_BOUND" value="0" units="mmol_per_gDW_per_hr" constant="false"/>
						<parameter id="UPPER_BOUND" value="1000" units="mmol_per_gDW_per_hr" constant="false"/>
						<parameter id="FLUX_VALUE" value="1000" units="mmol_per_gDW_per_hr" constant="false"/>
						<parameter id="OBJECTIVE_COEFFICIENT" value="0" units="mmol_per_gDW_per_hr" constant="false"/>
					</listOfParameters>
				</kineticLaw>
				<notes>
					<body xmlns="http://www.w3.org/1999/xhtml">
						<p>GENE_ASSOCIATION: PROKKA_01931</p>
						<p>EC Number: 4.1.1.32</p>
						<p>SUBSYSTEM: rn00010 Glycolysis / Gluconeogenesis; rn00020 Citrate cycle (TCA cycle); rn00620 Pyruvate metabolism; rn01100 Metabolic pathways; rn01110 Biosynthesis of secondary metabolites; rn01120 Microbial metabolism in diverse environments</p>
						<p>Confidence Level: </p>
						<p>AUTHORS:</p>
					</body>
				</notes>
			</reaction>
			<reaction name="L-tyrosine:2-oxoglutarate aminotransferase" reversible="true" id="R00734">
				<listOfReactants>
					<speciesReference species="C01179" stoichiometry="1"/>
					<speciesReference species="C00025" stoichiometry="1"/>
				</listOfReactants>
				<listOfProducts>
					<speciesReference species="C00026" stoichiometry="1"/>
					<speciesReference species="C00082" stoichiometry="1"/>
				</listOfProducts>
				<kineticLaw>
					<math xmlns="http://www.w3.org/1998/Math/MathML">
						<ci> FLUX_VALUE </ci>
					</math>
					<listOfParameters>
						<parameter id="LOWER_BOUND" value="-1000" units="mmol_per_gDW_per_hr" constant="false"/>
						<parameter id="UPPER_BOUND" value="1000" units="mmol_per_gDW_per_hr" constant="false"/>
						<parameter id="FLUX_VALUE" value="1000" units="mmol_per_gDW_per_hr" constant="false"/>
						<parameter id="OBJECTIVE_COEFFICIENT" value="0" units="mmol_per_gDW_per_hr" constant="false"/>
					</listOfParameters>
				</kineticLaw>
				<notes>
					<body xmlns="http://www.w3.org/1999/xhtml">
						<p>GENE_ASSOCIATION: PROKKA_02062 OR PROKKA_00510 OR PROKKA_01033</p>
						<p>EC Number: 2.6.1.1; 2.6.1.5; 2.6.1.9; 2.6.1.57</p>
						<p>SUBSYSTEM: rn00130 Ubiquinone and other terpenoid-quinone biosynthesis; rn00350 Tyrosine metabolism; rn00400 Phenylalanine, tyrosine and tryptophan biosynthesis; rn00401 Novobiocin biosynthesis; rn00950 Isoquinoline alkaloid biosynthesis; rn01100 Metabolic pathways; rn01110 Biosynthesis of secondary metabolites; rn01210 2-Oxocarboxylic acid metabolism; rn01230 Biosynthesis of amino acids</p>
						<p>Confidence Level: </p>
						<p>AUTHORS:</p>
					</body>
				</notes>
			</reaction>
			<reaction name="Exchange Reaction of L-Arginine" reversible="true" id="EX_C00062_e_">
				<listOfReactants>
					<speciesReference species="C00062_e" stoichiometry="1"/>
				</listOfReactants>
				<kineticLaw>
					<math xmlns="http://www.w3.org/1998/Math/MathML">
						<ci> FLUX_VALUE </ci>
					</math>
					<listOfParameters>
						<parameter id="LOWER_BOUND" value="-1000" units="mmol_per_gDW_per_hr" constant="false"/>
						<parameter id="UPPER_BOUND" value="1000" units="mmol_per_gDW_per_hr" constant="false"/>
						<parameter id="FLUX_VALUE" value="1000" units="mmol_per_gDW_per_hr" constant="false"/>
						<parameter id="OBJECTIVE_COEFFICIENT" value="0" units="mmol_per_gDW_per_hr" constant="false"/>
					</listOfParameters>
				</kineticLaw>
				<notes>
					<body xmlns="http://www.w3.org/1999/xhtml">
						<p>GENE_ASSOCIATION: </p>
						<p>EC Number: </p>
						<p>SUBSYSTEM: Exchange</p>
						<p>Confidence Level: </p>
						<p>AUTHORS:</p>
					</body>
				</notes>
			</reaction>
			<reaction name="Exchange Reaction of L-Tyrosine" reversible="true" id="EX_C00082_e_">
				<listOfReactants>
					<speciesReference species="C00082_e" stoichiometry="1"/>
				</listOfReactants>
				<kineticLaw>
					<math xmlns="http://www.w3.org/1998/Math/MathML">
						<ci> FLUX_VALUE </ci>
					</math>
					<listOfParameters>
						<parameter id="LOWER_BOUND" value="-1000" units="mmol_per_gDW_per_hr" constant="false"/>
						<parameter id="UPPER_BOUND" value="1000" units="mmol_per_gDW_per_hr" constant="false"/>
						<parameter id="FLUX_VALUE" value="1000" units="mmol_per_gDW_per_hr" constant="false"/>
						<parameter id="OBJECTIVE_COEFFICIENT" value="0" units="mmol_per_gDW_per_hr" constant="false"/>
					</listOfParameters>
				</kineticLaw>
				<notes>
					<body xmlns="http://www.w3.org/1999/xhtml">
						<p>GENE_ASSOCIATION: </p>
						<p>EC Number: </p>
						<p>SUBSYSTEM: Exchange</p>
						<p>Confidence Level: </p>
						<p>AUTHORS:</p>
					</body>
				</notes>
			</reaction>
			<reaction name="Acetyl-CoA:carbon-dioxide ligase (ADP-forming)" reversible="false" id="R00742">
				<listOfReactants>
					<speciesReference species="C00024" stoichiometry="1"/>
					<speciesReference species="C00002" stoichiometry="1"/>
					<speciesReference species="C00288" stoichiometry="1"/>
				</listOfReactants>
				<listOfProducts>
					<speciesReference species="C00083" stoichiometry="1"/>
					<speciesReference species="C00008" stoichiometry="1"/>
					<speciesReference species="C00009" stoichiometry="1"/>
				</listOfProducts>
				<kineticLaw>
					<math xmlns="http://www.w3.org/1998/Math/MathML">
						<ci> FLUX_VALUE </ci>
					</math>
					<listOfParameters>
						<parameter id="LOWER_BOUND" value="0" units="mmol_per_gDW_per_hr" constant="false"/>
						<parameter id="UPPER_BOUND" value="1000" units="mmol_per_gDW_per_hr" constant="false"/>
						<parameter id="FLUX_VALUE" value="1000" units="mmol_per_gDW_per_hr" constant="false"/>
						<parameter id="OBJECTIVE_COEFFICIENT" value="0" units="mmol_per_gDW_per_hr" constant="false"/>
					</listOfParameters>
				</kineticLaw>
				<notes>
					<body xmlns="http://www.w3.org/1999/xhtml">
						<p>GENE_ASSOCIATION: (PROKKA_01722 OR PROKKA_02609 OR PROKKA_02610 OR PROKKA_00534) AND (PROKKA_02609 OR PROKKA_03741 OR PROKKA_03601)</p>
						<p>EC Number: 6.4.1.2</p>
						<p>SUBSYSTEM: rn00061 Fatty acid biosynthesis; rn00253 Tetracycline biosynthesis; rn00254 Aflatoxin biosynthesis; rn00620 Pyruvate metabolism; rn00640 Propanoate metabolism; rn00720 Carbon fixation pathways in prokaryotes; rn01100 Metabolic pathways; rn01110 Biosynthesis of secondary metabolites; rn01120 Microbial metabolism in diverse environments; rn01200 Carbon metabolism; rn01212 Fatty acid metabolism</p>
						<p>Confidence Level: </p>
						<p>AUTHORS:</p>
					</body>
				</notes>
			</reaction>
			<reaction name="2-Phosphonoacetaldehyde phosphonohydrolase" reversible="true" id="R00747">
				<listOfReactants>
					<speciesReference species="C03167" stoichiometry="1"/>
					<speciesReference species="C00001" stoichiometry="1"/>
				</listOfReactants>
				<listOfProducts>
					<speciesReference species="C00084" stoichiometry="1"/>
					<speciesReference species="C00009" stoichiometry="1"/>
				</listOfProducts>
				<kineticLaw>
					<math xmlns="http://www.w3.org/1998/Math/MathML">
						<ci> FLUX_VALUE </ci>
					</math>
					<listOfParameters>
						<parameter id="LOWER_BOUND" value="-1000" units="mmol_per_gDW_per_hr" constant="false"/>
						<parameter id="UPPER_BOUND" value="1000" units="mmol_per_gDW_per_hr" constant="false"/>
						<parameter id="FLUX_VALUE" value="1000" units="mmol_per_gDW_per_hr" constant="false"/>
						<parameter id="OBJECTIVE_COEFFICIENT" value="0" units="mmol_per_gDW_per_hr" constant="false"/>
					</listOfParameters>
				</kineticLaw>
				<notes>
					<body xmlns="http://www.w3.org/1999/xhtml">
						<p>GENE_ASSOCIATION: PROKKA_03716</p>
						<p>EC Number: 3.11.1.1</p>
						<p>SUBSYSTEM: rn00440 Phosphonate and phosphinate metabolism; rn01100 Metabolic pathways; rn01120 Microbial metabolism in diverse environments</p>
						<p>Confidence Level: </p>
						<p>AUTHORS:</p>
					</body>
				</notes>
			</reaction>
			<reaction name="ethanolamine ammonia-lyase (acetaldehyde-forming)" reversible="false" id="R00749">
				<listOfReactants>
					<speciesReference species="C00189" stoichiometry="1"/>
				</listOfReactants>
				<listOfProducts>
					<speciesReference species="C00084" stoichiometry="1"/>
					<speciesReference species="C00014" stoichiometry="1"/>
				</listOfProducts>
				<kineticLaw>
					<math xmlns="http://www.w3.org/1998/Math/MathML">
						<ci> FLUX_VALUE </ci>
					</math>
					<listOfParameters>
						<parameter id="LOWER_BOUND" value="0" units="mmol_per_gDW_per_hr" constant="false"/>
						<parameter id="UPPER_BOUND" value="1000" units="mmol_per_gDW_per_hr" constant="false"/>
						<parameter id="FLUX_VALUE" value="1000" units="mmol_per_gDW_per_hr" constant="false"/>
						<parameter id="OBJECTIVE_COEFFICIENT" value="0" units="mmol_per_gDW_per_hr" constant="false"/>
					</listOfParameters>
				</kineticLaw>
				<notes>
					<body xmlns="http://www.w3.org/1999/xhtml">
						<p>GENE_ASSOCIATION: PROKKA_02538 AND PROKKA_02539</p>
						<p>EC Number: 4.3.1.7</p>
						<p>SUBSYSTEM: rn00564 Glycerophospholipid metabolism; rn01100 Metabolic pathways</p>
						<p>Confidence Level: </p>
						<p>AUTHORS:</p>
					</body>
				</notes>
			</reaction>
			<reaction name="ethanol:NAD+ oxidoreductase" reversible="true" id="R00754">
				<listOfReactants>
					<speciesReference species="C00084" stoichiometry="1"/>
					<speciesReference species="C00004" stoichiometry="1"/>
					<speciesReference species="C00080" stoichiometry="1"/>
				</listOfReactants>
				<listOfProducts>
					<speciesReference species="C00469" stoichiometry="1"/>
					<speciesReference species="C00003" stoichiometry="1"/>
				</listOfProducts>
				<kineticLaw>
					<math xmlns="http://www.w3.org/1998/Math/MathML">
						<ci> FLUX_VALUE </ci>
					</math>
					<listOfParameters>
						<parameter id="LOWER_BOUND" value="-1000" units="mmol_per_gDW_per_hr" constant="false"/>
						<parameter id="UPPER_BOUND" value="1000" units="mmol_per_gDW_per_hr" constant="false"/>
						<parameter id="FLUX_VALUE" value="1000" units="mmol_per_gDW_per_hr" constant="false"/>
						<parameter id="OBJECTIVE_COEFFICIENT" value="0" units="mmol_per_gDW_per_hr" constant="false"/>
					</listOfParameters>
				</kineticLaw>
				<notes>
					<body xmlns="http://www.w3.org/1999/xhtml">
						<p>GENE_ASSOCIATION: PROKKA_01871 OR PROKKA_02544 OR PROKKA_02597 OR PROKKA_02902</p>
						<p>EC Number: 1.1.1.1; 1.1.1.71</p>
						<p>SUBSYSTEM: rn00010 Glycolysis / Gluconeogenesis; rn01100 Metabolic pathways; rn01110 Biosynthesis of secondary metabolites; rn01120 Microbial metabolism in diverse environments</p>
						<p>Confidence Level: </p>
						<p>AUTHORS:</p>
					</body>
				</notes>
			</reaction>
			<reaction name="pyruvate decarboxylase/indolepyruvate decarboxylase" reversible="false" id="R00755">
				<listOfReactants>
					<speciesReference species="C05125" stoichiometry="1"/>
				</listOfReactants>
				<listOfProducts>
					<speciesReference species="C00084" stoichiometry="1"/>
					<speciesReference species="C00068" stoichiometry="1"/>
				</listOfProducts>
				<kineticLaw>
					<math xmlns="http://www.w3.org/1998/Math/MathML">
						<ci> FLUX_VALUE </ci>
					</math>
					<listOfParameters>
						<parameter id="LOWER_BOUND" value="0" units="mmol_per_gDW_per_hr" constant="false"/>
						<parameter id="UPPER_BOUND" value="1000" units="mmol_per_gDW_per_hr" constant="false"/>
						<parameter id="FLUX_VALUE" value="1000" units="mmol_per_gDW_per_hr" constant="false"/>
						<parameter id="OBJECTIVE_COEFFICIENT" value="0" units="mmol_per_gDW_per_hr" constant="false"/>
					</listOfParameters>
				</kineticLaw>
				<notes>
					<body xmlns="http://www.w3.org/1999/xhtml">
						<p>GENE_ASSOCIATION: PROKKA_02121</p>
						<p>EC Number: 4.1.1.1</p>
						<p>SUBSYSTEM: rn00010 Glycolysis / Gluconeogenesis; rn01100 Metabolic pathways</p>
						<p>Confidence Level: </p>
						<p>AUTHORS:</p>
					</body>
				</notes>
			</reaction>
			<reaction name="Urea:carbon-dioxide ligase (ADP-forming)" reversible="false" id="R00774">
				<listOfReactants>
					<speciesReference species="C00002" stoichiometry="1"/>
					<speciesReference species="C00086" stoichiometry="1"/>
					<speciesReference species="C00288" stoichiometry="1"/>
				</listOfReactants>
				<listOfProducts>
					<speciesReference species="C00008" stoichiometry="1"/>
					<speciesReference species="C00009" stoichiometry="1"/>
					<speciesReference species="C01010" stoichiometry="1"/>
				</listOfProducts>
				<kineticLaw>
					<math xmlns="http://www.w3.org/1998/Math/MathML">
						<ci> FLUX_VALUE </ci>
					</math>
					<listOfParameters>
						<parameter id="LOWER_BOUND" value="0" units="mmol_per_gDW_per_hr" constant="false"/>
						<parameter id="UPPER_BOUND" value="1000" units="mmol_per_gDW_per_hr" constant="false"/>
						<parameter id="FLUX_VALUE" value="1000" units="mmol_per_gDW_per_hr" constant="false"/>
						<parameter id="OBJECTIVE_COEFFICIENT" value="0" units="mmol_per_gDW_per_hr" constant="false"/>
					</listOfParameters>
				</kineticLaw>
				<notes>
					<body xmlns="http://www.w3.org/1999/xhtml">
						<p>GENE_ASSOCIATION: (PROKKA_03612)</p>
						<p>EC Number: 6.3.4.6</p>
						<p>SUBSYSTEM: rn00330 Arginine and proline metabolism; rn01100 Metabolic pathways</p>
						<p>Confidence Level: </p>
						<p>AUTHORS:</p>
					</body>
				</notes>
			</reaction>
			<reaction name="Urea ABC transporter" reversible="false" id="R907">
				<listOfReactants>
					<speciesReference species="C00086_e" stoichiometry="1"/>
					<speciesReference species="C00002" stoichiometry="1"/>
				</listOfReactants>
				<listOfProducts>
					<speciesReference species="C00086" stoichiometry="1"/>
					<speciesReference species="C00008" stoichiometry="1"/>
					<speciesReference species="C00009" stoichiometry="1"/>
				</listOfProducts>
				<kineticLaw>
					<math xmlns="http://www.w3.org/1998/Math/MathML">
						<ci> FLUX_VALUE </ci>
					</math>
					<listOfParameters>
						<parameter id="LOWER_BOUND" value="0" units="mmol_per_gDW_per_hr" constant="false"/>
						<parameter id="UPPER_BOUND" value="1000" units="mmol_per_gDW_per_hr" constant="false"/>
						<parameter id="FLUX_VALUE" value="1000" units="mmol_per_gDW_per_hr" constant="false"/>
						<parameter id="OBJECTIVE_COEFFICIENT" value="0" units="mmol_per_gDW_per_hr" constant="false"/>
					</listOfParameters>
				</kineticLaw>
				<notes>
					<body xmlns="http://www.w3.org/1999/xhtml">
						<p>GENE_ASSOCIATION: PROKKA_03560</p>
						<p>EC Number: </p>
						<p>SUBSYSTEM: </p>
						<p>Confidence Level: </p>
						<p>AUTHORS:</p>
					</body>
				</notes>
			</reaction>
			<reaction name="L-Cysteine hydrogen-sulfide-lyase (deaminating" reversible="false" id="R00782">
				<listOfReactants>
					<speciesReference species="C00097" stoichiometry="1"/>
					<speciesReference species="C00001" stoichiometry="1"/>
				</listOfReactants>
				<listOfProducts>
					<speciesReference species="C00283" stoichiometry="1"/>
					<speciesReference species="C00022" stoichiometry="1"/>
					<speciesReference species="C00014" stoichiometry="1"/>
				</listOfProducts>
				<kineticLaw>
					<math xmlns="http://www.w3.org/1998/Math/MathML">
						<ci> FLUX_VALUE </ci>
					</math>
					<listOfParameters>
						<parameter id="LOWER_BOUND" value="0" units="mmol_per_gDW_per_hr" constant="false"/>
						<parameter id="UPPER_BOUND" value="1000" units="mmol_per_gDW_per_hr" constant="false"/>
						<parameter id="FLUX_VALUE" value="1000" units="mmol_per_gDW_per_hr" constant="false"/>
						<parameter id="OBJECTIVE_COEFFICIENT" value="0" units="mmol_per_gDW_per_hr" constant="false"/>
					</listOfParameters>
				</kineticLaw>
				<notes>
					<body xmlns="http://www.w3.org/1999/xhtml">
						<p>GENE_ASSOCIATION: PROKKA_01559</p>
						<p>EC Number: 4.4.1.1; 4.4.1.8</p>
						<p>SUBSYSTEM: rn00270 Cysteine and methionine metabolism; rn01100 Metabolic pathways</p>
						<p>Confidence Level: </p>
						<p>AUTHORS:</p>
					</body>
				</notes>
			</reaction>
			<reaction name="ammonia:NAD+ oxidoreductase" reversible="false" id="R00787">
				<listOfReactants>
					<speciesReference species="C00088" stoichiometry="1"/>
					<speciesReference species="C00004" stoichiometry="3"/>
					<speciesReference species="C00080" stoichiometry="3"/>
				</listOfReactants>
				<listOfProducts>
					<speciesReference species="C00003" stoichiometry="3"/>
					<speciesReference species="C00014" stoichiometry="1"/>
					<speciesReference species="C00001" stoichiometry="2"/>
				</listOfProducts>
				<kineticLaw>
					<math xmlns="http://www.w3.org/1998/Math/MathML">
						<ci> FLUX_VALUE </ci>
					</math>
					<listOfParameters>
						<parameter id="LOWER_BOUND" value="0" units="mmol_per_gDW_per_hr" constant="false"/>
						<parameter id="UPPER_BOUND" value="1000" units="mmol_per_gDW_per_hr" constant="false"/>
						<parameter id="FLUX_VALUE" value="1000" units="mmol_per_gDW_per_hr" constant="false"/>
						<parameter id="OBJECTIVE_COEFFICIENT" value="0" units="mmol_per_gDW_per_hr" constant="false"/>
					</listOfParameters>
				</kineticLaw>
				<notes>
					<body xmlns="http://www.w3.org/1999/xhtml">
						<p>GENE_ASSOCIATION: PROKKA_02616 AND PROKKA_02617</p>
						<p>EC Number: 1.7.1.4; 1.7.1.15</p>
						<p>SUBSYSTEM: rn00910 Nitrogen metabolism; rn01120 Microbial metabolism in diverse environments</p>
						<p>Confidence Level: </p>
						<p>AUTHORS:</p>
					</body>
				</notes>
			</reaction>
			<reaction name="ammonia:NADP+ oxidoreductase" reversible="false" id="R00789">
				<listOfReactants>
					<speciesReference species="C00088" stoichiometry="1"/>
					<speciesReference species="C00005" stoichiometry="3"/>
					<speciesReference species="C00080" stoichiometry="3"/>
				</listOfReactants>
				<listOfProducts>
					<speciesReference species="C00006" stoichiometry="3"/>
					<speciesReference species="C00014" stoichiometry="1"/>
					<speciesReference species="C00001" stoichiometry="2"/>
				</listOfProducts>
				<kineticLaw>
					<math xmlns="http://www.w3.org/1998/Math/MathML">
						<ci> FLUX_VALUE </ci>
					</math>
					<listOfParameters>
						<parameter id="LOWER_BOUND" value="0" units="mmol_per_gDW_per_hr" constant="false"/>
						<parameter id="UPPER_BOUND" value="1000" units="mmol_per_gDW_per_hr" constant="false"/>
						<parameter id="FLUX_VALUE" value="1000" units="mmol_per_gDW_per_hr" constant="false"/>
						<parameter id="OBJECTIVE_COEFFICIENT" value="0" units="mmol_per_gDW_per_hr" constant="false"/>
					</listOfParameters>
				</kineticLaw>
				<notes>
					<body xmlns="http://www.w3.org/1999/xhtml">
						<p>GENE_ASSOCIATION: PROKKA_02616</p>
						<p>EC Number: 1.7.1.4</p>
						<p>SUBSYSTEM: rn00910 Nitrogen metabolism; rn01120 Microbial metabolism in diverse environments</p>
						<p>Confidence Level: </p>
						<p>AUTHORS:</p>
					</body>
				</notes>
			</reaction>
			<reaction name="Exchange Reaction of Sucrose" reversible="true" id="EX_C00089_e_">
				<listOfReactants>
					<speciesReference species="C00089_e" stoichiometry="1"/>
				</listOfReactants>
				<kineticLaw>
					<math xmlns="http://www.w3.org/1998/Math/MathML">
						<ci> FLUX_VALUE </ci>
					</math>
					<listOfParameters>
						<parameter id="LOWER_BOUND" value="-1000" units="mmol_per_gDW_per_hr" constant="false"/>
						<parameter id="UPPER_BOUND" value="1000" units="mmol_per_gDW_per_hr" constant="false"/>
						<parameter id="FLUX_VALUE" value="1000" units="mmol_per_gDW_per_hr" constant="false"/>
						<parameter id="OBJECTIVE_COEFFICIENT" value="0" units="mmol_per_gDW_per_hr" constant="false"/>
					</listOfParameters>
				</kineticLaw>
				<notes>
					<body xmlns="http://www.w3.org/1999/xhtml">
						<p>GENE_ASSOCIATION: </p>
						<p>EC Number: </p>
						<p>SUBSYSTEM: Exchange</p>
						<p>Confidence Level: </p>
						<p>AUTHORS:</p>
					</body>
				</notes>
			</reaction>
			<reaction name="(1R,6S)-1,6-dihydroxycyclohexa-2,4-diene-1-carboxylate:NAD+ oxidoreductase (decarboxylating)" reversible="true" id="R00813">
				<listOfReactants>
					<speciesReference species="C00003" stoichiometry="1"/>
					<speciesReference species="C06321" stoichiometry="1"/>
				</listOfReactants>
				<listOfProducts>
					<speciesReference species="C00004" stoichiometry="1"/>
					<speciesReference species="C00011" stoichiometry="1"/>
					<speciesReference species="C00080" stoichiometry="1"/>
					<speciesReference species="C00090" stoichiometry="1"/>
				</listOfProducts>
				<kineticLaw>
					<math xmlns="http://www.w3.org/1998/Math/MathML">
						<ci> FLUX_VALUE </ci>
					</math>
					<listOfParameters>
						<parameter id="LOWER_BOUND" value="-1000" units="mmol_per_gDW_per_hr" constant="false"/>
						<parameter id="UPPER_BOUND" value="1000" units="mmol_per_gDW_per_hr" constant="false"/>
						<parameter id="FLUX_VALUE" value="1000" units="mmol_per_gDW_per_hr" constant="false"/>
						<parameter id="OBJECTIVE_COEFFICIENT" value="0" units="mmol_per_gDW_per_hr" constant="false"/>
					</listOfParameters>
				</kineticLaw>
				<notes>
					<body xmlns="http://www.w3.org/1999/xhtml">
						<p>GENE_ASSOCIATION: (PROKKA_03466)</p>
						<p>EC Number: 1.3.1.25</p>
						<p>SUBSYSTEM: rn00362 Benzoate degradation; rn01100 Metabolic pathways; rn01120 Microbial metabolism in diverse environments; rn01220 Degradation of aromatic compounds</p>
						<p>Confidence Level: </p>
						<p>AUTHORS:</p>
					</body>
				</notes>
			</reaction>
			<reaction name="Catechol:oxygen 1,2-oxidoreductase(decyclizing)" reversible="false" id="R00817">
				<listOfReactants>
					<speciesReference species="C00007" stoichiometry="1"/>
					<speciesReference species="C00090" stoichiometry="1"/>
				</listOfReactants>
				<listOfProducts>
					<speciesReference species="C02480" stoichiometry="1"/>
					<speciesReference species="C00080" stoichiometry="2"/>
				</listOfProducts>
				<kineticLaw>
					<math xmlns="http://www.w3.org/1998/Math/MathML">
						<ci> FLUX_VALUE </ci>
					</math>
					<listOfParameters>
						<parameter id="LOWER_BOUND" value="0" units="mmol_per_gDW_per_hr" constant="false"/>
						<parameter id="UPPER_BOUND" value="1000" units="mmol_per_gDW_per_hr" constant="false"/>
						<parameter id="FLUX_VALUE" value="1000" units="mmol_per_gDW_per_hr" constant="false"/>
						<parameter id="OBJECTIVE_COEFFICIENT" value="0" units="mmol_per_gDW_per_hr" constant="false"/>
					</listOfParameters>
				</kineticLaw>
				<notes>
					<body xmlns="http://www.w3.org/1999/xhtml">
						<p>GENE_ASSOCIATION: PROKKA_02785</p>
						<p>EC Number: 1.13.11.1</p>
						<p>SUBSYSTEM: rn00362 Benzoate degradation; rn01100 Metabolic pathways; rn01120 Microbial metabolism in diverse environments; rn01220 Degradation of aromatic compounds</p>
						<p>Confidence Level: </p>
						<p>AUTHORS:</p>
					</body>
				</notes>
			</reaction>
			<reaction name="Anthranilate,NADH:oxygen oxidoreductase (1,2-hydroxylating, deaminating, decarboxylating)" reversible="false" id="R00823">
				<listOfReactants>
					<speciesReference species="C00108" stoichiometry="1"/>
					<speciesReference species="C00007" stoichiometry="1"/>
					<speciesReference species="C00004" stoichiometry="1"/>
					<speciesReference species="C00080" stoichiometry="1"/>
				</listOfReactants>
				<listOfProducts>
					<speciesReference species="C00090" stoichiometry="1"/>
					<speciesReference species="C00014" stoichiometry="1"/>
					<speciesReference species="C00011" stoichiometry="1"/>
					<speciesReference species="C00003" stoichiometry="1"/>
				</listOfProducts>
				<kineticLaw>
					<math xmlns="http://www.w3.org/1998/Math/MathML">
						<ci> FLUX_VALUE </ci>
					</math>
					<listOfParameters>
						<parameter id="LOWER_BOUND" value="0" units="mmol_per_gDW_per_hr" constant="false"/>
						<parameter id="UPPER_BOUND" value="1000" units="mmol_per_gDW_per_hr" constant="false"/>
						<parameter id="FLUX_VALUE" value="1000" units="mmol_per_gDW_per_hr" constant="false"/>
						<parameter id="OBJECTIVE_COEFFICIENT" value="0" units="mmol_per_gDW_per_hr" constant="false"/>
					</listOfParameters>
				</kineticLaw>
				<notes>
					<body xmlns="http://www.w3.org/1999/xhtml">
						<p>GENE_ASSOCIATION: PROKKA_02925 AND PROKKA_02926</p>
						<p>EC Number: 1.14.12.1</p>
						<p>SUBSYSTEM: rn00627 Aminobenzoate degradation; rn01120 Microbial metabolism in diverse environments</p>
						<p>Confidence Level: </p>
						<p>AUTHORS:</p>
					</body>
				</notes>
			</reaction>
			<reaction name="anthranilate,NADPH:oxygen oxidoreductase (1,2-hydroxylating, deaminating, decarboxylating)" reversible="false" id="R00825">
				<listOfReactants>
					<speciesReference species="C00108" stoichiometry="1"/>
					<speciesReference species="C00007" stoichiometry="1"/>
					<speciesReference species="C00005" stoichiometry="1"/>
					<speciesReference species="C00080" stoichiometry="1"/>
				</listOfReactants>
				<listOfProducts>
					<speciesReference species="C00090" stoichiometry="1"/>
					<speciesReference species="C00014" stoichiometry="1"/>
					<speciesReference species="C00011" stoichiometry="1"/>
					<speciesReference species="C00006" stoichiometry="1"/>
				</listOfProducts>
				<kineticLaw>
					<math xmlns="http://www.w3.org/1998/Math/MathML">
						<ci> FLUX_VALUE </ci>
					</math>
					<listOfParameters>
						<parameter id="LOWER_BOUND" value="0" units="mmol_per_gDW_per_hr" constant="false"/>
						<parameter id="UPPER_BOUND" value="1000" units="mmol_per_gDW_per_hr" constant="false"/>
						<parameter id="FLUX_VALUE" value="1000" units="mmol_per_gDW_per_hr" constant="false"/>
						<parameter id="OBJECTIVE_COEFFICIENT" value="0" units="mmol_per_gDW_per_hr" constant="false"/>
					</listOfParameters>
				</kineticLaw>
				<notes>
					<body xmlns="http://www.w3.org/1999/xhtml">
						<p>GENE_ASSOCIATION: PROKKA_02925 AND PROKKA_02926</p>
						<p>EC Number: 1.14.12.1</p>
						<p>SUBSYSTEM: rn00627 Aminobenzoate degradation; rn01120 Microbial metabolism in diverse environments</p>
						<p>Confidence Level: </p>
						<p>AUTHORS:</p>
					</body>
				</notes>
			</reaction>
			<reaction name="succinyl-CoA:L-arginine N2-succinyltransferase" reversible="false" id="R00832">
				<listOfReactants>
					<speciesReference species="C00091" stoichiometry="1"/>
					<speciesReference species="C00062" stoichiometry="1"/>
				</listOfReactants>
				<listOfProducts>
					<speciesReference species="C00010" stoichiometry="1"/>
					<speciesReference species="C03296" stoichiometry="1"/>
				</listOfProducts>
				<kineticLaw>
					<math xmlns="http://www.w3.org/1998/Math/MathML">
						<ci> FLUX_VALUE </ci>
					</math>
					<listOfParameters>
						<parameter id="LOWER_BOUND" value="0" units="mmol_per_gDW_per_hr" constant="false"/>
						<parameter id="UPPER_BOUND" value="1000" units="mmol_per_gDW_per_hr" constant="false"/>
						<parameter id="FLUX_VALUE" value="1000" units="mmol_per_gDW_per_hr" constant="false"/>
						<parameter id="OBJECTIVE_COEFFICIENT" value="0" units="mmol_per_gDW_per_hr" constant="false"/>
					</listOfParameters>
				</kineticLaw>
				<notes>
					<body xmlns="http://www.w3.org/1999/xhtml">
						<p>GENE_ASSOCIATION: PROKKA_01511 OR (PROKKA_03315 AND PROKKA_03316)</p>
						<p>EC Number: 2.3.1.109</p>
						<p>SUBSYSTEM: rn00330 Arginine and proline metabolism</p>
						<p>Confidence Level: </p>
						<p>AUTHORS:</p>
					</body>
				</notes>
			</reaction>
			<reaction name="sn-Glycerol-3-phosphate:NAD+ 2-oxidoreductase" reversible="false" id="R00842">
				<listOfReactants>
					<speciesReference species="C00111" stoichiometry="1"/>
					<speciesReference species="C00004" stoichiometry="1"/>
				</listOfReactants>
				<listOfProducts>
					<speciesReference species="C00093" stoichiometry="1"/>
					<speciesReference species="C00003" stoichiometry="1"/>
				</listOfProducts>
				<kineticLaw>
					<math xmlns="http://www.w3.org/1998/Math/MathML">
						<ci> FLUX_VALUE </ci>
					</math>
					<listOfParameters>
						<parameter id="LOWER_BOUND" value="0" units="mmol_per_gDW_per_hr" constant="false"/>
						<parameter id="UPPER_BOUND" value="1000" units="mmol_per_gDW_per_hr" constant="false"/>
						<parameter id="FLUX_VALUE" value="1000" units="mmol_per_gDW_per_hr" constant="false"/>
						<parameter id="OBJECTIVE_COEFFICIENT" value="0" units="mmol_per_gDW_per_hr" constant="false"/>
					</listOfParameters>
				</kineticLaw>
				<notes>
					<body xmlns="http://www.w3.org/1999/xhtml">
						<p>GENE_ASSOCIATION: PROKKA_02367</p>
						<p>EC Number: 1.1.1.8; 1.1.1.94</p>
						<p>SUBSYSTEM: rn00564 Glycerophospholipid metabolism</p>
						<p>Confidence Level: </p>
						<p>AUTHORS:</p>
					</body>
				</notes>
			</reaction>
			<reaction name="sn-Glycerol-3-phosphate:NADP+ 2-oxidoreductase" reversible="false" id="R00844">
				<listOfReactants>
					<speciesReference species="C00111" stoichiometry="1"/>
					<speciesReference species="C00005" stoichiometry="1"/>
				</listOfReactants>
				<listOfProducts>
					<speciesReference species="C00093" stoichiometry="1"/>
					<speciesReference species="C00006" stoichiometry="1"/>
				</listOfProducts>
				<kineticLaw>
					<math xmlns="http://www.w3.org/1998/Math/MathML">
						<ci> FLUX_VALUE </ci>
					</math>
					<listOfParameters>
						<parameter id="LOWER_BOUND" value="0" units="mmol_per_gDW_per_hr" constant="false"/>
						<parameter id="UPPER_BOUND" value="1000" units="mmol_per_gDW_per_hr" constant="false"/>
						<parameter id="FLUX_VALUE" value="1000" units="mmol_per_gDW_per_hr" constant="false"/>
						<parameter id="OBJECTIVE_COEFFICIENT" value="0" units="mmol_per_gDW_per_hr" constant="false"/>
					</listOfParameters>
				</kineticLaw>
				<notes>
					<body xmlns="http://www.w3.org/1999/xhtml">
						<p>GENE_ASSOCIATION: PROKKA_02367</p>
						<p>EC Number: 1.1.1.94</p>
						<p>SUBSYSTEM: rn00564 Glycerophospholipid metabolism</p>
						<p>Confidence Level: </p>
						<p>AUTHORS:</p>
					</body>
				</notes>
			</reaction>
			<reaction name="ATP:glycerol 3-phosphotransferase" reversible="false" id="R00847">
				<listOfReactants>
					<speciesReference species="C00116" stoichiometry="1"/>
					<speciesReference species="C00002" stoichiometry="1"/>
				</listOfReactants>
				<listOfProducts>
					<speciesReference species="C00093" stoichiometry="1"/>
					<speciesReference species="C00008" stoichiometry="1"/>
				</listOfProducts>
				<kineticLaw>
					<math xmlns="http://www.w3.org/1998/Math/MathML">
						<ci> FLUX_VALUE </ci>
					</math>
					<listOfParameters>
						<parameter id="LOWER_BOUND" value="0" units="mmol_per_gDW_per_hr" constant="false"/>
						<parameter id="UPPER_BOUND" value="1000" units="mmol_per_gDW_per_hr" constant="false"/>
						<parameter id="FLUX_VALUE" value="1000" units="mmol_per_gDW_per_hr" constant="false"/>
						<parameter id="OBJECTIVE_COEFFICIENT" value="0" units="mmol_per_gDW_per_hr" constant="false"/>
					</listOfParameters>
				</kineticLaw>
				<notes>
					<body xmlns="http://www.w3.org/1999/xhtml">
						<p>GENE_ASSOCIATION: PROKKA_01929</p>
						<p>EC Number: 2.7.1.30</p>
						<p>SUBSYSTEM: rn00561 Glycerolipid metabolism; rn01100 Metabolic pathways</p>
						<p>Confidence Level: </p>
						<p>AUTHORS:</p>
					</body>
				</notes>
			</reaction>
			<reaction name="hydrogen-sulfide:NADP+ oxidoreductase" reversible="false" id="R00858">
				<listOfReactants>
					<speciesReference species="C00094" stoichiometry="1"/>
					<speciesReference species="C00005" stoichiometry="3"/>
					<speciesReference species="C00080" stoichiometry="3"/>
				</listOfReactants>
				<listOfProducts>
					<speciesReference species="C00283" stoichiometry="1"/>
					<speciesReference species="C00006" stoichiometry="3"/>
					<speciesReference species="C00001" stoichiometry="3"/>
				</listOfProducts>
				<kineticLaw>
					<math xmlns="http://www.w3.org/1998/Math/MathML">
						<ci> FLUX_VALUE </ci>
					</math>
					<listOfParameters>
						<parameter id="LOWER_BOUND" value="0" units="mmol_per_gDW_per_hr" constant="false"/>
						<parameter id="UPPER_BOUND" value="1000" units="mmol_per_gDW_per_hr" constant="false"/>
						<parameter id="FLUX_VALUE" value="1000" units="mmol_per_gDW_per_hr" constant="false"/>
						<parameter id="OBJECTIVE_COEFFICIENT" value="0" units="mmol_per_gDW_per_hr" constant="false"/>
					</listOfParameters>
				</kineticLaw>
				<notes>
					<body xmlns="http://www.w3.org/1999/xhtml">
						<p>GENE_ASSOCIATION: PROKKA_01702 OR PROKKA_01794</p>
						<p>EC Number: 1.8.1.2</p>
						<p>SUBSYSTEM: rn00920 Sulfur metabolism; rn01100 Metabolic pathways; rn01120 Microbial metabolism in diverse environments</p>
						<p>Confidence Level: </p>
						<p>AUTHORS:</p>
					</body>
				</notes>
			</reaction>
			<reaction name="Exchange Reaction of Mannitol" reversible="true" id="EX_C00392_e_">
				<listOfReactants>
					<speciesReference species="C00392_e" stoichiometry="1"/>
				</listOfReactants>
				<kineticLaw>
					<math xmlns="http://www.w3.org/1998/Math/MathML">
						<ci> FLUX_VALUE </ci>
					</math>
					<listOfParameters>
						<parameter id="LOWER_BOUND" value="-1000" units="mmol_per_gDW_per_hr" constant="false"/>
						<parameter id="UPPER_BOUND" value="1000" units="mmol_per_gDW_per_hr" constant="false"/>
						<parameter id="FLUX_VALUE" value="1000" units="mmol_per_gDW_per_hr" constant="false"/>
						<parameter id="OBJECTIVE_COEFFICIENT" value="0" units="mmol_per_gDW_per_hr" constant="false"/>
					</listOfParameters>
				</kineticLaw>
				<notes>
					<body xmlns="http://www.w3.org/1999/xhtml">
						<p>GENE_ASSOCIATION: </p>
						<p>EC Number: </p>
						<p>SUBSYSTEM: Exchange</p>
						<p>Confidence Level: </p>
						<p>AUTHORS:</p>
					</body>
				</notes>
			</reaction>
			<reaction name="GTP:alpha-D-mannose-1-phosphate guanylyltransferase" reversible="false" id="R00885">
				<listOfReactants>
					<speciesReference species="C00044" stoichiometry="1"/>
					<speciesReference species="C00636" stoichiometry="1"/>
				</listOfReactants>
				<listOfProducts>
					<speciesReference species="C00013" stoichiometry="1"/>
					<speciesReference species="C00096" stoichiometry="1"/>
				</listOfProducts>
				<kineticLaw>
					<math xmlns="http://www.w3.org/1998/Math/MathML">
						<ci> FLUX_VALUE </ci>
					</math>
					<listOfParameters>
						<parameter id="LOWER_BOUND" value="0" units="mmol_per_gDW_per_hr" constant="false"/>
						<parameter id="UPPER_BOUND" value="1000" units="mmol_per_gDW_per_hr" constant="false"/>
						<parameter id="FLUX_VALUE" value="1000" units="mmol_per_gDW_per_hr" constant="false"/>
						<parameter id="OBJECTIVE_COEFFICIENT" value="0" units="mmol_per_gDW_per_hr" constant="false"/>
					</listOfParameters>
				</kineticLaw>
				<notes>
					<body xmlns="http://www.w3.org/1999/xhtml">
						<p>GENE_ASSOCIATION: </p>
						<p>EC Number: 2.7.7.13</p>
						<p>SUBSYSTEM: rn00051 Fructose and mannose metabolism; rn00520 Amino sugar and nucleotide sugar metabolism; rn01100 Metabolic pathways; rn01110 Biosynthesis of secondary metabolites</p>
						<p>Confidence Level: </p>
						<p>AUTHORS:</p>
					</body>
				</notes>
			</reaction>
			<reaction name="Cystein ABC transporter" reversible="false" id="R908">
				<listOfReactants>
					<speciesReference species="C00097_e" stoichiometry="1"/>
					<speciesReference species="C00002" stoichiometry="1"/>
				</listOfReactants>
				<listOfProducts>
					<speciesReference species="C00097" stoichiometry="1"/>
					<speciesReference species="C00008" stoichiometry="1"/>
					<speciesReference species="C00009" stoichiometry="1"/>
				</listOfProducts>
				<kineticLaw>
					<math xmlns="http://www.w3.org/1998/Math/MathML">
						<ci> FLUX_VALUE </ci>
					</math>
					<listOfParameters>
						<parameter id="LOWER_BOUND" value="0" units="mmol_per_gDW_per_hr" constant="false"/>
						<parameter id="UPPER_BOUND" value="1000" units="mmol_per_gDW_per_hr" constant="false"/>
						<parameter id="FLUX_VALUE" value="1000" units="mmol_per_gDW_per_hr" constant="false"/>
						<parameter id="OBJECTIVE_COEFFICIENT" value="0" units="mmol_per_gDW_per_hr" constant="false"/>
					</listOfParameters>
				</kineticLaw>
				<notes>
					<body xmlns="http://www.w3.org/1999/xhtml">
						<p>GENE_ASSOCIATION: PROKKA_02176</p>
						<p>EC Number: </p>
						<p>SUBSYSTEM: </p>
						<p>Confidence Level: </p>
						<p>AUTHORS:</p>
					</body>
				</notes>
			</reaction>
			<reaction name="L-glutamate:L-cysteine gamma-ligase (ADP-forming)" reversible="false" id="R00894">
				<listOfReactants>
					<speciesReference species="C00002" stoichiometry="1"/>
					<speciesReference species="C00025" stoichiometry="1"/>
					<speciesReference species="C00097" stoichiometry="1"/>
				</listOfReactants>
				<listOfProducts>
					<speciesReference species="C00008" stoichiometry="1"/>
					<speciesReference species="C00009" stoichiometry="1"/>
					<speciesReference species="C00669" stoichiometry="1"/>
				</listOfProducts>
				<kineticLaw>
					<math xmlns="http://www.w3.org/1998/Math/MathML">
						<ci> FLUX_VALUE </ci>
					</math>
					<listOfParameters>
						<parameter id="LOWER_BOUND" value="0" units="mmol_per_gDW_per_hr" constant="false"/>
						<parameter id="UPPER_BOUND" value="1000" units="mmol_per_gDW_per_hr" constant="false"/>
						<parameter id="FLUX_VALUE" value="1000" units="mmol_per_gDW_per_hr" constant="false"/>
						<parameter id="OBJECTIVE_COEFFICIENT" value="0" units="mmol_per_gDW_per_hr" constant="false"/>
					</listOfParameters>
				</kineticLaw>
				<notes>
					<body xmlns="http://www.w3.org/1999/xhtml">
						<p>GENE_ASSOCIATION: PROKKA_01266</p>
						<p>EC Number: 6.3.2.2</p>
						<p>SUBSYSTEM: rn00480 Glutathione metabolism; rn01100 Metabolic pathways</p>
						<p>Confidence Level: </p>
						<p>AUTHORS:</p>
					</body>
				</notes>
			</reaction>
			<reaction name="L-Cysteine:2-oxoglutarate aminotransferase" reversible="false" id="R00895">
				<listOfReactants>
					<speciesReference species="C00957" stoichiometry="1"/>
					<speciesReference species="C00025" stoichiometry="1"/>
				</listOfReactants>
				<listOfProducts>
					<speciesReference species="C00097" stoichiometry="1"/>
					<speciesReference species="C00026" stoichiometry="1"/>
				</listOfProducts>
				<kineticLaw>
					<math xmlns="http://www.w3.org/1998/Math/MathML">
						<ci> FLUX_VALUE </ci>
					</math>
					<listOfParameters>
						<parameter id="LOWER_BOUND" value="0" units="mmol_per_gDW_per_hr" constant="false"/>
						<parameter id="UPPER_BOUND" value="1000" units="mmol_per_gDW_per_hr" constant="false"/>
						<parameter id="FLUX_VALUE" value="1000" units="mmol_per_gDW_per_hr" constant="false"/>
						<parameter id="OBJECTIVE_COEFFICIENT" value="0" units="mmol_per_gDW_per_hr" constant="false"/>
					</listOfParameters>
				</kineticLaw>
				<notes>
					<body xmlns="http://www.w3.org/1999/xhtml">
						<p>GENE_ASSOCIATION: PROKKA_02062</p>
						<p>EC Number: 2.6.1.1; 2.6.1.3</p>
						<p>SUBSYSTEM: rn00270 Cysteine and methionine metabolism; rn01100 Metabolic pathways
///
</p>
						<p>Confidence Level: </p>
						<p>AUTHORS:</p>
					</body>
				</notes>
			</reaction>
			<reaction name="O3-acetyl-L-serine:hydrogen-sulfide 2-amino-2-carboxyethyltransferase" reversible="false" id="R00897">
				<listOfReactants>
					<speciesReference species="C00979" stoichiometry="1"/>
					<speciesReference species="C00283" stoichiometry="1"/>
				</listOfReactants>
				<listOfProducts>
					<speciesReference species="C00097" stoichiometry="1"/>
					<speciesReference species="C00033" stoichiometry="1"/>
				</listOfProducts>
				<kineticLaw>
					<math xmlns="http://www.w3.org/1998/Math/MathML">
						<ci> FLUX_VALUE </ci>
					</math>
					<listOfParameters>
						<parameter id="LOWER_BOUND" value="0" units="mmol_per_gDW_per_hr" constant="false"/>
						<parameter id="UPPER_BOUND" value="1000" units="mmol_per_gDW_per_hr" constant="false"/>
						<parameter id="FLUX_VALUE" value="1000" units="mmol_per_gDW_per_hr" constant="false"/>
						<parameter id="OBJECTIVE_COEFFICIENT" value="0" units="mmol_per_gDW_per_hr" constant="false"/>
					</listOfParameters>
				</kineticLaw>
				<notes>
					<body xmlns="http://www.w3.org/1999/xhtml">
						<p>GENE_ASSOCIATION: PROKKA_00566 OR PROKKA_00932</p>
						<p>EC Number: 2.5.1.47; 2.5.1.65</p>
						<p>SUBSYSTEM: rn00270 Cysteine and methionine metabolism; rn00920 Sulfur metabolism; rn01100 Metabolic pathways; rn01120 Microbial metabolism in diverse environments; rn01200 Carbon metabolism; rn01230 Biosynthesis of amino acids</p>
						<p>Confidence Level: </p>
						<p>AUTHORS:</p>
					</body>
				</notes>
			</reaction>
			<reaction name="Exchange Reaction of L-Cysteine" reversible="true" id="EX_C00097_e_">
				<listOfReactants>
					<speciesReference species="C00097_e" stoichiometry="1"/>
				</listOfReactants>
				<kineticLaw>
					<math xmlns="http://www.w3.org/1998/Math/MathML">
						<ci> FLUX_VALUE </ci>
					</math>
					<listOfParameters>
						<parameter id="LOWER_BOUND" value="-1000" units="mmol_per_gDW_per_hr" constant="false"/>
						<parameter id="UPPER_BOUND" value="1000" units="mmol_per_gDW_per_hr" constant="false"/>
						<parameter id="FLUX_VALUE" value="1000" units="mmol_per_gDW_per_hr" constant="false"/>
						<parameter id="OBJECTIVE_COEFFICIENT" value="0" units="mmol_per_gDW_per_hr" constant="false"/>
					</listOfParameters>
				</kineticLaw>
				<notes>
					<body xmlns="http://www.w3.org/1999/xhtml">
						<p>GENE_ASSOCIATION: </p>
						<p>EC Number: </p>
						<p>SUBSYSTEM: Exchange</p>
						<p>Confidence Level: </p>
						<p>AUTHORS:</p>
					</body>
				</notes>
			</reaction>
			<reaction name="L-Cysteinylglycine dipeptidase" reversible="false" id="R00899">
				<listOfReactants>
					<speciesReference species="C01419" stoichiometry="1"/>
					<speciesReference species="C00001" stoichiometry="1"/>
				</listOfReactants>
				<listOfProducts>
					<speciesReference species="C00097" stoichiometry="1"/>
					<speciesReference species="C00037" stoichiometry="1"/>
				</listOfProducts>
				<kineticLaw>
					<math xmlns="http://www.w3.org/1998/Math/MathML">
						<ci> FLUX_VALUE </ci>
					</math>
					<listOfParameters>
						<parameter id="LOWER_BOUND" value="0" units="mmol_per_gDW_per_hr" constant="false"/>
						<parameter id="UPPER_BOUND" value="1000" units="mmol_per_gDW_per_hr" constant="false"/>
						<parameter id="FLUX_VALUE" value="1000" units="mmol_per_gDW_per_hr" constant="false"/>
						<parameter id="OBJECTIVE_COEFFICIENT" value="0" units="mmol_per_gDW_per_hr" constant="false"/>
					</listOfParameters>
				</kineticLaw>
				<notes>
					<body xmlns="http://www.w3.org/1999/xhtml">
						<p>GENE_ASSOCIATION: PROKKA_00895 OR PROKKA_02550 OR PROKKA_02353</p>
						<p>EC Number: 3.4.11.1; 3.4.11.2; 3.4.11.23; 3.4.13.-</p>
						<p>SUBSYSTEM: rn00480 Glutathione metabolism; rn01100 Metabolic pathways</p>
						<p>Confidence Level: </p>
						<p>AUTHORS:</p>
					</body>
				</notes>
			</reaction>
			<reaction name="3-aminopropanal:NAD+ oxidoreductase" reversible="false" id="R00904">
				<listOfReactants>
					<speciesReference species="C05665" stoichiometry="1"/>
					<speciesReference species="C00003" stoichiometry="1"/>
					<speciesReference species="C00001" stoichiometry="1"/>
				</listOfReactants>
				<listOfProducts>
					<speciesReference species="C00099" stoichiometry="1"/>
					<speciesReference species="C00004" stoichiometry="1"/>
					<speciesReference species="C00080" stoichiometry="1"/>
				</listOfProducts>
				<kineticLaw>
					<math xmlns="http://www.w3.org/1998/Math/MathML">
						<ci> FLUX_VALUE </ci>
					</math>
					<listOfParameters>
						<parameter id="LOWER_BOUND" value="0" units="mmol_per_gDW_per_hr" constant="false"/>
						<parameter id="UPPER_BOUND" value="1000" units="mmol_per_gDW_per_hr" constant="false"/>
						<parameter id="FLUX_VALUE" value="1000" units="mmol_per_gDW_per_hr" constant="false"/>
						<parameter id="OBJECTIVE_COEFFICIENT" value="0" units="mmol_per_gDW_per_hr" constant="false"/>
					</listOfParameters>
				</kineticLaw>
				<notes>
					<body xmlns="http://www.w3.org/1999/xhtml">
						<p>GENE_ASSOCIATION: PROKKA_02119 OR PROKKA_02541 OR PROKKA_03701 OR PROKKA_00219</p>
						<p>EC Number: 1.2.1.3; 1.2.1.5; 1.2.1.19</p>
						<p>SUBSYSTEM: rn00410 beta-Alanine metabolism</p>
						<p>Confidence Level: </p>
						<p>AUTHORS:</p>
					</body>
				</notes>
			</reaction>
			<reaction name="L-Alanine:3-oxopropanoate aminotransferase" reversible="true" id="R00907">
				<listOfReactants>
					<speciesReference species="C00041" stoichiometry="1"/>
					<speciesReference species="C00222" stoichiometry="1"/>
				</listOfReactants>
				<listOfProducts>
					<speciesReference species="C00022" stoichiometry="1"/>
					<speciesReference species="C00099" stoichiometry="1"/>
				</listOfProducts>
				<kineticLaw>
					<math xmlns="http://www.w3.org/1998/Math/MathML">
						<ci> FLUX_VALUE </ci>
					</math>
					<listOfParameters>
						<parameter id="LOWER_BOUND" value="-1000" units="mmol_per_gDW_per_hr" constant="false"/>
						<parameter id="UPPER_BOUND" value="1000" units="mmol_per_gDW_per_hr" constant="false"/>
						<parameter id="FLUX_VALUE" value="1000" units="mmol_per_gDW_per_hr" constant="false"/>
						<parameter id="OBJECTIVE_COEFFICIENT" value="0" units="mmol_per_gDW_per_hr" constant="false"/>
					</listOfParameters>
				</kineticLaw>
				<notes>
					<body xmlns="http://www.w3.org/1999/xhtml">
						<p>GENE_ASSOCIATION: PROKKA_02390</p>
						<p>EC Number: 2.6.1.18</p>
						<p>SUBSYSTEM: rn00410 beta-Alanine metabolism; rn00640 Propanoate metabolism; rn01100 Metabolic pathways</p>
						<p>Confidence Level: </p>
						<p>AUTHORS:</p>
					</body>
				</notes>
			</reaction>
			<reaction name="propanoyl-CoA:phosphate propanoyltransferase" reversible="true" id="R00921">
				<listOfReactants>
					<speciesReference species="C00100" stoichiometry="1"/>
					<speciesReference species="C00009" stoichiometry="1"/>
				</listOfReactants>
				<listOfProducts>
					<speciesReference species="C02876" stoichiometry="1"/>
					<speciesReference species="C00010" stoichiometry="1"/>
				</listOfProducts>
				<kineticLaw>
					<math xmlns="http://www.w3.org/1998/Math/MathML">
						<ci> FLUX_VALUE </ci>
					</math>
					<listOfParameters>
						<parameter id="LOWER_BOUND" value="-1000" units="mmol_per_gDW_per_hr" constant="false"/>
						<parameter id="UPPER_BOUND" value="1000" units="mmol_per_gDW_per_hr" constant="false"/>
						<parameter id="FLUX_VALUE" value="1000" units="mmol_per_gDW_per_hr" constant="false"/>
						<parameter id="OBJECTIVE_COEFFICIENT" value="0" units="mmol_per_gDW_per_hr" constant="false"/>
					</listOfParameters>
				</kineticLaw>
				<notes>
					<body xmlns="http://www.w3.org/1999/xhtml">
						<p>GENE_ASSOCIATION: PROKKA_02211 OR PROKKA_00635</p>
						<p>EC Number: 2.3.1.8; 2.3.1.222</p>
						<p>SUBSYSTEM: rn00640 Propanoate metabolism</p>
						<p>Confidence Level: </p>
						<p>AUTHORS:</p>
					</body>
				</notes>
			</reaction>
			<reaction name="propanoyl-CoA:electron-transfer flavoprotein 2,3-oxidoreductase" reversible="true" id="R00924">
				<listOfReactants>
					<speciesReference species="C00100" stoichiometry="1"/>
					<speciesReference species="C00016" stoichiometry="1"/>
				</listOfReactants>
				<listOfProducts>
					<speciesReference species="C01352" stoichiometry="1"/>
					<speciesReference species="C00894" stoichiometry="1"/>
				</listOfProducts>
				<kineticLaw>
					<math xmlns="http://www.w3.org/1998/Math/MathML">
						<ci> FLUX_VALUE </ci>
					</math>
					<listOfParameters>
						<parameter id="LOWER_BOUND" value="-1000" units="mmol_per_gDW_per_hr" constant="false"/>
						<parameter id="UPPER_BOUND" value="1000" units="mmol_per_gDW_per_hr" constant="false"/>
						<parameter id="FLUX_VALUE" value="1000" units="mmol_per_gDW_per_hr" constant="false"/>
						<parameter id="OBJECTIVE_COEFFICIENT" value="0" units="mmol_per_gDW_per_hr" constant="false"/>
					</listOfParameters>
				</kineticLaw>
				<notes>
					<body xmlns="http://www.w3.org/1999/xhtml">
						<p>GENE_ASSOCIATION: PROKKA_01632 OR PROKKA_03038</p>
						<p>EC Number: 1.3.8.7</p>
						<p>SUBSYSTEM: rn00410 beta-Alanine metabolism</p>
						<p>Confidence Level: </p>
						<p>AUTHORS:</p>
					</body>
				</notes>
			</reaction>
			<reaction name="Propionyladenylate:CoA propionyltransferase" reversible="true" id="R00926">
				<listOfReactants>
					<speciesReference species="C05983" stoichiometry="1"/>
					<speciesReference species="C00010" stoichiometry="1"/>
				</listOfReactants>
				<listOfProducts>
					<speciesReference species="C00020" stoichiometry="1"/>
					<speciesReference species="C00100" stoichiometry="1"/>
				</listOfProducts>
				<kineticLaw>
					<math xmlns="http://www.w3.org/1998/Math/MathML">
						<ci> FLUX_VALUE </ci>
					</math>
					<listOfParameters>
						<parameter id="LOWER_BOUND" value="-1000" units="mmol_per_gDW_per_hr" constant="false"/>
						<parameter id="UPPER_BOUND" value="1000" units="mmol_per_gDW_per_hr" constant="false"/>
						<parameter id="FLUX_VALUE" value="1000" units="mmol_per_gDW_per_hr" constant="false"/>
						<parameter id="OBJECTIVE_COEFFICIENT" value="0" units="mmol_per_gDW_per_hr" constant="false"/>
					</listOfParameters>
				</kineticLaw>
				<notes>
					<body xmlns="http://www.w3.org/1999/xhtml">
						<p>GENE_ASSOCIATION: PROKKA_01207 OR PROKKA_02495 OR PROKKA_00999</p>
						<p>EC Number: 6.2.1.1; 6.2.1.17</p>
						<p>SUBSYSTEM: rn00640 Propanoate metabolism; rn01100 Metabolic pathways</p>
						<p>Confidence Level: </p>
						<p>AUTHORS:</p>
					</body>
				</notes>
			</reaction>
			<reaction name="Acetyl-CoA:propanoyl-CoA 2-C-acetyltransferase" reversible="false" id="R00927">
				<listOfReactants>
					<speciesReference species="C00010" stoichiometry="1"/>
					<speciesReference species="C03344" stoichiometry="1"/>
				</listOfReactants>
				<listOfProducts>
					<speciesReference species="C00100" stoichiometry="1"/>
					<speciesReference species="C00024" stoichiometry="1"/>
				</listOfProducts>
				<kineticLaw>
					<math xmlns="http://www.w3.org/1998/Math/MathML">
						<ci> FLUX_VALUE </ci>
					</math>
					<listOfParameters>
						<parameter id="LOWER_BOUND" value="0" units="mmol_per_gDW_per_hr" constant="false"/>
						<parameter id="UPPER_BOUND" value="1000" units="mmol_per_gDW_per_hr" constant="false"/>
						<parameter id="FLUX_VALUE" value="1000" units="mmol_per_gDW_per_hr" constant="false"/>
						<parameter id="OBJECTIVE_COEFFICIENT" value="0" units="mmol_per_gDW_per_hr" constant="false"/>
					</listOfParameters>
				</kineticLaw>
				<notes>
					<body xmlns="http://www.w3.org/1999/xhtml">
						<p>GENE_ASSOCIATION: PROKKA_00822</p>
						<p>EC Number: 2.3.1.9; 2.3.1.16</p>
						<p>SUBSYSTEM: rn00280 Valine, leucine and isoleucine degradation; rn01100 Metabolic pathways; rn01110 Biosynthesis of secondary metabolites</p>
						<p>Confidence Level: </p>
						<p>AUTHORS:</p>
					</body>
				</notes>
			</reaction>
			<reaction name="Propanoyl-CoA:oxaloacetate C-propanoyltransferase (thioester-hydrolysing, 1-carboxyethyl-forming)" reversible="true" id="R00931">
				<listOfReactants>
					<speciesReference species="C02225" stoichiometry="1"/>
					<speciesReference species="C00010" stoichiometry="1"/>
				</listOfReactants>
				<listOfProducts>
					<speciesReference species="C00100" stoichiometry="1"/>
					<speciesReference species="C00036" stoichiometry="1"/>
				</listOfProducts>
				<kineticLaw>
					<math xmlns="http://www.w3.org/1998/Math/MathML">
						<ci> FLUX_VALUE </ci>
					</math>
					<listOfParameters>
						<parameter id="LOWER_BOUND" value="-1000" units="mmol_per_gDW_per_hr" constant="false"/>
						<parameter id="UPPER_BOUND" value="1000" units="mmol_per_gDW_per_hr" constant="false"/>
						<parameter id="FLUX_VALUE" value="1000" units="mmol_per_gDW_per_hr" constant="false"/>
						<parameter id="OBJECTIVE_COEFFICIENT" value="0" units="mmol_per_gDW_per_hr" constant="false"/>
					</listOfParameters>
				</kineticLaw>
				<notes>
					<body xmlns="http://www.w3.org/1999/xhtml">
						<p>GENE_ASSOCIATION: PROKKA_01030</p>
						<p>EC Number: 2.3.3.5</p>
						<p>SUBSYSTEM: rn00640 Propanoate metabolism</p>
						<p>Confidence Level: </p>
						<p>AUTHORS:</p>
					</body>
				</notes>
			</reaction>
			<reaction name="(S)-Methylmalonate semialdehyde:NAD+ oxidoreductase (CoA-propanoylating)" reversible="false" id="R00935">
				<listOfReactants>
					<speciesReference species="C06002" stoichiometry="1"/>
					<speciesReference species="C00010" stoichiometry="1"/>
					<speciesReference species="C00003" stoichiometry="1"/>
				</listOfReactants>
				<listOfProducts>
					<speciesReference species="C00100" stoichiometry="1"/>
					<speciesReference species="C00011" stoichiometry="1"/>
					<speciesReference species="C00004" stoichiometry="1"/>
					<speciesReference species="C00080" stoichiometry="1"/>
				</listOfProducts>
				<kineticLaw>
					<math xmlns="http://www.w3.org/1998/Math/MathML">
						<ci> FLUX_VALUE </ci>
					</math>
					<listOfParameters>
						<parameter id="LOWER_BOUND" value="0" units="mmol_per_gDW_per_hr" constant="false"/>
						<parameter id="UPPER_BOUND" value="1000" units="mmol_per_gDW_per_hr" constant="false"/>
						<parameter id="FLUX_VALUE" value="1000" units="mmol_per_gDW_per_hr" constant="false"/>
						<parameter id="OBJECTIVE_COEFFICIENT" value="0" units="mmol_per_gDW_per_hr" constant="false"/>
					</listOfParameters>
				</kineticLaw>
				<notes>
					<body xmlns="http://www.w3.org/1999/xhtml">
						<p>GENE_ASSOCIATION: PROKKA_02391 OR PROKKA_01001</p>
						<p>EC Number: 1.2.1.27</p>
						<p>SUBSYSTEM: rn00280 Valine, leucine and isoleucine degradation; rn00640 Propanoate metabolism; rn01100 Metabolic pathways</p>
						<p>Confidence Level: </p>
						<p>AUTHORS:</p>
					</body>
				</notes>
			</reaction>
			<reaction name="5,6,7,8-Tetrahydrofolate:NAD+ oxidoreductase" reversible="false" id="R00936">
				<listOfReactants>
					<speciesReference species="C00415" stoichiometry="1"/>
					<speciesReference species="C00004" stoichiometry="1"/>
					<speciesReference species="C00080" stoichiometry="1"/>
				</listOfReactants>
				<listOfProducts>
					<speciesReference species="C00003" stoichiometry="1"/>
					<speciesReference species="C00101" stoichiometry="1"/>
				</listOfProducts>
				<kineticLaw>
					<math xmlns="http://www.w3.org/1998/Math/MathML">
						<ci> FLUX_VALUE </ci>
					</math>
					<listOfParameters>
						<parameter id="LOWER_BOUND" value="0" units="mmol_per_gDW_per_hr" constant="false"/>
						<parameter id="UPPER_BOUND" value="1000" units="mmol_per_gDW_per_hr" constant="false"/>
						<parameter id="FLUX_VALUE" value="1000" units="mmol_per_gDW_per_hr" constant="false"/>
						<parameter id="OBJECTIVE_COEFFICIENT" value="0" units="mmol_per_gDW_per_hr" constant="false"/>
					</listOfParameters>
				</kineticLaw>
				<notes>
					<body xmlns="http://www.w3.org/1999/xhtml">
						<p>GENE_ASSOCIATION: PROKKA_00670</p>
						<p>EC Number: 1.5.1.3</p>
						<p>SUBSYSTEM: rn00670 One carbon pool by folate; rn00790 Folate biosynthesis; rn01100 Metabolic pathways</p>
						<p>Confidence Level: </p>
						<p>AUTHORS:</p>
					</body>
				</notes>
			</reaction>
			<reaction name="5,6,7,8-Tetrahydrofolate:NAD+ oxidoreductase" reversible="false" id="R00937">
				<listOfReactants>
					<speciesReference species="C00504" stoichiometry="1"/>
					<speciesReference species="C00004" stoichiometry="2"/>
					<speciesReference species="C00080" stoichiometry="2"/>
				</listOfReactants>
				<listOfProducts>
					<speciesReference species="C00101" stoichiometry="1"/>
					<speciesReference species="C00003" stoichiometry="2"/>
				</listOfProducts>
				<kineticLaw>
					<math xmlns="http://www.w3.org/1998/Math/MathML">
						<ci> FLUX_VALUE </ci>
					</math>
					<listOfParameters>
						<parameter id="LOWER_BOUND" value="0" units="mmol_per_gDW_per_hr" constant="false"/>
						<parameter id="UPPER_BOUND" value="1000" units="mmol_per_gDW_per_hr" constant="false"/>
						<parameter id="FLUX_VALUE" value="1000" units="mmol_per_gDW_per_hr" constant="false"/>
						<parameter id="OBJECTIVE_COEFFICIENT" value="0" units="mmol_per_gDW_per_hr" constant="false"/>
					</listOfParameters>
				</kineticLaw>
				<notes>
					<body xmlns="http://www.w3.org/1999/xhtml">
						<p>GENE_ASSOCIATION: PROKKA_00670</p>
						<p>EC Number: 1.5.1.3</p>
						<p>SUBSYSTEM: rn00670 One carbon pool by folate; rn00790 Folate biosynthesis; rn01100 Metabolic pathways</p>
						<p>Confidence Level: </p>
						<p>AUTHORS:</p>
					</body>
				</notes>
			</reaction>
			<reaction name="5,6,7,8-Tetrahydrofolate:NADP+ oxidoreductase" reversible="false" id="R00939">
				<listOfReactants>
					<speciesReference species="C00415" stoichiometry="1"/>
					<speciesReference species="C00005" stoichiometry="1"/>
					<speciesReference species="C00080" stoichiometry="1"/>
				</listOfReactants>
				<listOfProducts>
					<speciesReference species="C00006" stoichiometry="1"/>
					<speciesReference species="C00101" stoichiometry="1"/>
				</listOfProducts>
				<kineticLaw>
					<math xmlns="http://www.w3.org/1998/Math/MathML">
						<ci> FLUX_VALUE </ci>
					</math>
					<listOfParameters>
						<parameter id="LOWER_BOUND" value="0" units="mmol_per_gDW_per_hr" constant="false"/>
						<parameter id="UPPER_BOUND" value="1000" units="mmol_per_gDW_per_hr" constant="false"/>
						<parameter id="FLUX_VALUE" value="1000" units="mmol_per_gDW_per_hr" constant="false"/>
						<parameter id="OBJECTIVE_COEFFICIENT" value="0" units="mmol_per_gDW_per_hr" constant="false"/>
					</listOfParameters>
				</kineticLaw>
				<notes>
					<body xmlns="http://www.w3.org/1999/xhtml">
						<p>GENE_ASSOCIATION: PROKKA_00670</p>
						<p>EC Number: 1.5.1.3</p>
						<p>SUBSYSTEM: rn00670 One carbon pool by folate; rn00790 Folate biosynthesis; rn01100 Metabolic pathways</p>
						<p>Confidence Level: </p>
						<p>AUTHORS:</p>
					</body>
				</notes>
			</reaction>
			<reaction name="5,6,7,8-Tetrahydrofolate:NADP+ oxidoreductase" reversible="false" id="R00940">
				<listOfReactants>
					<speciesReference species="C00504" stoichiometry="1"/>
					<speciesReference species="C00005" stoichiometry="2"/>
					<speciesReference species="C00080" stoichiometry="2"/>
				</listOfReactants>
				<listOfProducts>
					<speciesReference species="C00101" stoichiometry="1"/>
					<speciesReference species="C00006" stoichiometry="2"/>
				</listOfProducts>
				<kineticLaw>
					<math xmlns="http://www.w3.org/1998/Math/MathML">
						<ci> FLUX_VALUE </ci>
					</math>
					<listOfParameters>
						<parameter id="LOWER_BOUND" value="0" units="mmol_per_gDW_per_hr" constant="false"/>
						<parameter id="UPPER_BOUND" value="1000" units="mmol_per_gDW_per_hr" constant="false"/>
						<parameter id="FLUX_VALUE" value="1000" units="mmol_per_gDW_per_hr" constant="false"/>
						<parameter id="OBJECTIVE_COEFFICIENT" value="0" units="mmol_per_gDW_per_hr" constant="false"/>
					</listOfParameters>
				</kineticLaw>
				<notes>
					<body xmlns="http://www.w3.org/1999/xhtml">
						<p>GENE_ASSOCIATION: PROKKA_00670</p>
						<p>EC Number: 1.5.1.3</p>
						<p>SUBSYSTEM: rn00670 One carbon pool by folate; rn00790 Folate biosynthesis; rn01100 Metabolic pathways</p>
						<p>Confidence Level: </p>
						<p>AUTHORS:</p>
					</body>
				</notes>
			</reaction>
			<reaction name="10-Formyltetrahydrofolate amidohydrolase" reversible="false" id="R00944">
				<listOfReactants>
					<speciesReference species="C00234" stoichiometry="1"/>
					<speciesReference species="C00001" stoichiometry="1"/>
				</listOfReactants>
				<listOfProducts>
					<speciesReference species="C00058" stoichiometry="1"/>
					<speciesReference species="C00101" stoichiometry="1"/>
				</listOfProducts>
				<kineticLaw>
					<math xmlns="http://www.w3.org/1998/Math/MathML">
						<ci> FLUX_VALUE </ci>
					</math>
					<listOfParameters>
						<parameter id="LOWER_BOUND" value="0" units="mmol_per_gDW_per_hr" constant="false"/>
						<parameter id="UPPER_BOUND" value="1000" units="mmol_per_gDW_per_hr" constant="false"/>
						<parameter id="FLUX_VALUE" value="1000" units="mmol_per_gDW_per_hr" constant="false"/>
						<parameter id="OBJECTIVE_COEFFICIENT" value="0" units="mmol_per_gDW_per_hr" constant="false"/>
					</listOfParameters>
				</kineticLaw>
				<notes>
					<body xmlns="http://www.w3.org/1999/xhtml">
						<p>GENE_ASSOCIATION: PROKKA_00676</p>
						<p>EC Number: 3.5.1.10</p>
						<p>SUBSYSTEM: rn00630 Glyoxylate and dicarboxylate metabolism; rn00670 One carbon pool by folate</p>
						<p>Confidence Level: </p>
						<p>AUTHORS:</p>
					</body>
				</notes>
			</reaction>
			<reaction name="5,10-Methylenetetrahydrofolate:glycine hydroxymethyltransferase" reversible="true" id="R00945">
				<listOfReactants>
					<speciesReference species="C00101" stoichiometry="1"/>
					<speciesReference species="C00065" stoichiometry="1"/>
					<speciesReference species="C00001" stoichiometry="1"/>
				</listOfReactants>
				<listOfProducts>
					<speciesReference species="C00037" stoichiometry="1"/>
					<speciesReference species="C00143" stoichiometry="1"/>
				</listOfProducts>
				<kineticLaw>
					<math xmlns="http://www.w3.org/1998/Math/MathML">
						<ci> FLUX_VALUE </ci>
					</math>
					<listOfParameters>
						<parameter id="LOWER_BOUND" value="-1000" units="mmol_per_gDW_per_hr" constant="false"/>
						<parameter id="UPPER_BOUND" value="1000" units="mmol_per_gDW_per_hr" constant="false"/>
						<parameter id="FLUX_VALUE" value="1000" units="mmol_per_gDW_per_hr" constant="false"/>
						<parameter id="OBJECTIVE_COEFFICIENT" value="0" units="mmol_per_gDW_per_hr" constant="false"/>
					</listOfParameters>
				</kineticLaw>
				<notes>
					<body xmlns="http://www.w3.org/1999/xhtml">
						<p>GENE_ASSOCIATION: PROKKA_02319</p>
						<p>EC Number: 2.1.2.1</p>
						<p>SUBSYSTEM: rn00260 Glycine, serine and threonine metabolism; rn00460 Cyanoamino acid metabolism; rn00630 Glyoxylate and dicarboxylate metabolism; rn00670 One carbon pool by folate; rn00680 Methane metabolism; rn01100 Metabolic pathways; rn01110 Biosynthesis of secondary metabolites; rn01120 Microbial metabolism in diverse environments; rn01200 Carbon metabolism; rn01230 Biosynthesis of amino acids</p>
						<p>Confidence Level: </p>
						<p>AUTHORS:</p>
					</body>
				</notes>
			</reaction>
			<reaction name="5-Methyltetrahydrofolate:L-homocysteine S-methyltransferase" reversible="true" id="R00946">
				<listOfReactants>
					<speciesReference species="C00155" stoichiometry="1"/>
					<speciesReference species="C00440" stoichiometry="1"/>
				</listOfReactants>
				<listOfProducts>
					<speciesReference species="C00101" stoichiometry="1"/>
					<speciesReference species="C00073" stoichiometry="1"/>
				</listOfProducts>
				<kineticLaw>
					<math xmlns="http://www.w3.org/1998/Math/MathML">
						<ci> FLUX_VALUE </ci>
					</math>
					<listOfParameters>
						<parameter id="LOWER_BOUND" value="-1000" units="mmol_per_gDW_per_hr" constant="false"/>
						<parameter id="UPPER_BOUND" value="1000" units="mmol_per_gDW_per_hr" constant="false"/>
						<parameter id="FLUX_VALUE" value="1000" units="mmol_per_gDW_per_hr" constant="false"/>
						<parameter id="OBJECTIVE_COEFFICIENT" value="0" units="mmol_per_gDW_per_hr" constant="false"/>
					</listOfParameters>
				</kineticLaw>
				<notes>
					<body xmlns="http://www.w3.org/1999/xhtml">
						<p>GENE_ASSOCIATION: PROKKA_00234</p>
						<p>EC Number: 2.1.1.13</p>
						<p>SUBSYSTEM: rn00270 Cysteine and methionine metabolism; rn00670 One carbon pool by folate; rn01100 Metabolic pathways; rn01110 Biosynthesis of secondary metabolites; rn01230 Biosynthesis of amino acids</p>
						<p>Confidence Level: </p>
						<p>AUTHORS:</p>
					</body>
				</notes>
			</reaction>
			<reaction name="UDP-glucose 4-epimerase" reversible="true" id="R00291">
				<listOfReactants>
					<speciesReference species="C00029" stoichiometry="1"/>
				</listOfReactants>
				<listOfProducts>
					<speciesReference species="C00052" stoichiometry="1"/>
				</listOfProducts>
				<kineticLaw>
					<math xmlns="http://www.w3.org/1998/Math/MathML">
						<ci> FLUX_VALUE </ci>
					</math>
					<listOfParameters>
						<parameter id="LOWER_BOUND" value="-1000" units="mmol_per_gDW_per_hr" constant="false"/>
						<parameter id="UPPER_BOUND" value="1000" units="mmol_per_gDW_per_hr" constant="false"/>
						<parameter id="FLUX_VALUE" value="1000" units="mmol_per_gDW_per_hr" constant="false"/>
						<parameter id="OBJECTIVE_COEFFICIENT" value="0" units="mmol_per_gDW_per_hr" constant="false"/>
					</listOfParameters>
				</kineticLaw>
				<notes>
					<body xmlns="http://www.w3.org/1999/xhtml">
						<p>GENE_ASSOCIATION: PROKKA_02634 OR PROKKA_01039 OR PROKKA_00985</p>
						<p>EC Number: 5.1.3.2</p>
						<p>SUBSYSTEM: rn00052 Galactose metabolism; rn00520 Amino sugar and nucleotide sugar metabolism; rn01100 Metabolic pathways; rn01110 Biosynthesis of secondary metabolites</p>
						<p>Confidence Level: </p>
						<p>AUTHORS:</p>
					</body>
				</notes>
			</reaction>
			<reaction name="alpha-D-Glucose 1-phosphate 1,6-phosphomutase" reversible="true" id="R00959">
				<listOfReactants>
					<speciesReference species="C00668" stoichiometry="1"/>
				</listOfReactants>
				<listOfProducts>
					<speciesReference species="C00103" stoichiometry="1"/>
				</listOfProducts>
				<kineticLaw>
					<math xmlns="http://www.w3.org/1998/Math/MathML">
						<ci> FLUX_VALUE </ci>
					</math>
					<listOfParameters>
						<parameter id="LOWER_BOUND" value="-1000" units="mmol_per_gDW_per_hr" constant="false"/>
						<parameter id="UPPER_BOUND" value="1000" units="mmol_per_gDW_per_hr" constant="false"/>
						<parameter id="FLUX_VALUE" value="1000" units="mmol_per_gDW_per_hr" constant="false"/>
						<parameter id="OBJECTIVE_COEFFICIENT" value="0" units="mmol_per_gDW_per_hr" constant="false"/>
					</listOfParameters>
				</kineticLaw>
				<notes>
					<body xmlns="http://www.w3.org/1999/xhtml">
						<p>GENE_ASSOCIATION: PROKKA_00114 OR PROKKA_01038</p>
						<p>EC Number: 5.4.2.2; 5.4.2.5</p>
						<p>SUBSYSTEM: rn00010 Glycolysis / Gluconeogenesis; rn00052 Galactose metabolism; rn00500 Starch and sucrose metabolism; rn00520 Amino sugar and nucleotide sugar metabolism; rn01100 Metabolic pathways; rn01110 Biosynthesis of secondary metabolites; rn01120 Microbial metabolism in diverse environments</p>
						<p>Confidence Level: </p>
						<p>AUTHORS:</p>
					</body>
				</notes>
			</reaction>
			<reaction name="uridine 5'-monophosphate phosphohydrolase" reversible="false" id="R00963">
				<listOfReactants>
					<speciesReference species="C00105" stoichiometry="1"/>
					<speciesReference species="C00001" stoichiometry="1"/>
				</listOfReactants>
				<listOfProducts>
					<speciesReference species="C00299" stoichiometry="1"/>
					<speciesReference species="C00009" stoichiometry="1"/>
				</listOfProducts>
				<kineticLaw>
					<math xmlns="http://www.w3.org/1998/Math/MathML">
						<ci> FLUX_VALUE </ci>
					</math>
					<listOfParameters>
						<parameter id="LOWER_BOUND" value="0" units="mmol_per_gDW_per_hr" constant="false"/>
						<parameter id="UPPER_BOUND" value="1000" units="mmol_per_gDW_per_hr" constant="false"/>
						<parameter id="FLUX_VALUE" value="1000" units="mmol_per_gDW_per_hr" constant="false"/>
						<parameter id="OBJECTIVE_COEFFICIENT" value="0" units="mmol_per_gDW_per_hr" constant="false"/>
					</listOfParameters>
				</kineticLaw>
				<notes>
					<body xmlns="http://www.w3.org/1999/xhtml">
						<p>GENE_ASSOCIATION: PROKKA_02138 OR PROKKA_02917 OR PROKKA_02874</p>
						<p>EC Number: 3.1.3.5</p>
						<p>SUBSYSTEM: rn00240 Pyrimidine metabolism</p>
						<p>Confidence Level: </p>
						<p>AUTHORS:</p>
					</body>
				</notes>
			</reaction>
			<reaction name="Exchange Reaction of Uridine" reversible="true" id="EX_C00299_e_">
				<listOfReactants>
					<speciesReference species="C00299_e" stoichiometry="1"/>
				</listOfReactants>
				<kineticLaw>
					<math xmlns="http://www.w3.org/1998/Math/MathML">
						<ci> FLUX_VALUE </ci>
					</math>
					<listOfParameters>
						<parameter id="LOWER_BOUND" value="-1000" units="mmol_per_gDW_per_hr" constant="false"/>
						<parameter id="UPPER_BOUND" value="1000" units="mmol_per_gDW_per_hr" constant="false"/>
						<parameter id="FLUX_VALUE" value="1000" units="mmol_per_gDW_per_hr" constant="false"/>
						<parameter id="OBJECTIVE_COEFFICIENT" value="0" units="mmol_per_gDW_per_hr" constant="false"/>
					</listOfParameters>
				</kineticLaw>
				<notes>
					<body xmlns="http://www.w3.org/1999/xhtml">
						<p>GENE_ASSOCIATION: </p>
						<p>EC Number: </p>
						<p>SUBSYSTEM: Exchange</p>
						<p>Confidence Level: </p>
						<p>AUTHORS:</p>
					</body>
				</notes>
			</reaction>
			<reaction name="orotidine-5'-phosphate carboxy-lyase (UMP-forming)" reversible="false" id="R00965">
				<listOfReactants>
					<speciesReference species="C01103" stoichiometry="1"/>
				</listOfReactants>
				<listOfProducts>
					<speciesReference species="C00011" stoichiometry="1"/>
					<speciesReference species="C00105" stoichiometry="1"/>
				</listOfProducts>
				<kineticLaw>
					<math xmlns="http://www.w3.org/1998/Math/MathML">
						<ci> FLUX_VALUE </ci>
					</math>
					<listOfParameters>
						<parameter id="LOWER_BOUND" value="0" units="mmol_per_gDW_per_hr" constant="false"/>
						<parameter id="UPPER_BOUND" value="1000" units="mmol_per_gDW_per_hr" constant="false"/>
						<parameter id="FLUX_VALUE" value="1000" units="mmol_per_gDW_per_hr" constant="false"/>
						<parameter id="OBJECTIVE_COEFFICIENT" value="0" units="mmol_per_gDW_per_hr" constant="false"/>
					</listOfParameters>
				</kineticLaw>
				<notes>
					<body xmlns="http://www.w3.org/1999/xhtml">
						<p>GENE_ASSOCIATION: PROKKA_03082</p>
						<p>EC Number: 4.1.1.23</p>
						<p>SUBSYSTEM: rn00240 Pyrimidine metabolism; rn01100 Metabolic pathways</p>
						<p>Confidence Level: </p>
						<p>AUTHORS:</p>
					</body>
				</notes>
			</reaction>
			<reaction name="UMP:diphosphate phospho-alpha-D-ribosyltransferase" reversible="false" id="R00966">
				<listOfReactants>
					<speciesReference species="C00106" stoichiometry="1"/>
					<speciesReference species="C00119" stoichiometry="1"/>
				</listOfReactants>
				<listOfProducts>
					<speciesReference species="C00105" stoichiometry="1"/>
					<speciesReference species="C00013" stoichiometry="1"/>
				</listOfProducts>
				<kineticLaw>
					<math xmlns="http://www.w3.org/1998/Math/MathML">
						<ci> FLUX_VALUE </ci>
					</math>
					<listOfParameters>
						<parameter id="LOWER_BOUND" value="0" units="mmol_per_gDW_per_hr" constant="false"/>
						<parameter id="UPPER_BOUND" value="1000" units="mmol_per_gDW_per_hr" constant="false"/>
						<parameter id="FLUX_VALUE" value="1000" units="mmol_per_gDW_per_hr" constant="false"/>
						<parameter id="OBJECTIVE_COEFFICIENT" value="0" units="mmol_per_gDW_per_hr" constant="false"/>
					</listOfParameters>
				</kineticLaw>
				<notes>
					<body xmlns="http://www.w3.org/1999/xhtml">
						<p>GENE_ASSOCIATION: PROKKA_00431</p>
						<p>EC Number: 2.4.2.9</p>
						<p>SUBSYSTEM: rn00240 Pyrimidine metabolism; rn01100 Metabolic pathways</p>
						<p>Confidence Level: </p>
						<p>AUTHORS:</p>
					</body>
				</notes>
			</reaction>
			<reaction name="Uracil:proton symporter" reversible="false" id="R00978">
				<listOfReactants>
					<speciesReference species="C00106_e" stoichiometry="1"/>
					<speciesReference species="C00080_e" stoichiometry="1"/>
				</listOfReactants>
				<listOfProducts>
					<speciesReference species="C00106" stoichiometry="1"/>
					<speciesReference species="C00080" stoichiometry="1"/>
				</listOfProducts>
				<kineticLaw>
					<math xmlns="http://www.w3.org/1998/Math/MathML">
						<ci> FLUX_VALUE </ci>
					</math>
					<listOfParameters>
						<parameter id="LOWER_BOUND" value="0" units="mmol_per_gDW_per_hr" constant="false"/>
						<parameter id="UPPER_BOUND" value="1000" units="mmol_per_gDW_per_hr" constant="false"/>
						<parameter id="FLUX_VALUE" value="1000" units="mmol_per_gDW_per_hr" constant="false"/>
						<parameter id="OBJECTIVE_COEFFICIENT" value="0" units="mmol_per_gDW_per_hr" constant="false"/>
					</listOfParameters>
				</kineticLaw>
				<notes>
					<body xmlns="http://www.w3.org/1999/xhtml">
						<p>GENE_ASSOCIATION: PROKKA_03230</p>
						<p>EC Number: </p>
						<p>SUBSYSTEM: URACIL_transport</p>
						<p>Confidence Level: </p>
						<p>AUTHORS:</p>
					</body>
				</notes>
			</reaction>
			<reaction name="Exchange Reaction of Uracil" reversible="true" id="EX_C00106_e_">
				<listOfReactants>
					<speciesReference species="C00106_e" stoichiometry="1"/>
				</listOfReactants>
				<kineticLaw>
					<math xmlns="http://www.w3.org/1998/Math/MathML">
						<ci> FLUX_VALUE </ci>
					</math>
					<listOfParameters>
						<parameter id="LOWER_BOUND" value="-1000" units="mmol_per_gDW_per_hr" constant="false"/>
						<parameter id="UPPER_BOUND" value="1000" units="mmol_per_gDW_per_hr" constant="false"/>
[truncated: 1,414,109 more chars]
